# Supplementary material for: Autoimmunity gene IRGM suppresses cGAS‐STING and RIG‐I‐MAVS signaling to control interferon response
Source: EMBO Rep. 2020 Jul 27;21(9):e50051. doi: 10.15252/embr.202050051 (PMC7507369; doi:10.15252/embr.202050051)
Supplement: Supplementary file 3 — Dataset EV1 [file EMBR-21-e50051-s003.xls]

## Sheet: Human HT29 _1.5 fold_p-value 0.
Dataset EV1
The list of genes upregulated in HT29 IRGM knockdown cells compared to the control cells (pvalue >0.05, fold change 1.5)
Gene	Symbol	BaseMean	Fold change	p-value	SCR1.bam	SCR2.bam	SCR3.bam	KD1.bam	KD2.bam	KD3.bam
ENSG00000108387	2019-09-04	18.8868	2.2277	0.0118072	17.1813	7.1801	10.6991	23.6788	24.4889	30.0927
ENSG00000144452	ABCA12	24.3264	2.12504	0.00763867	12.1279	15.3859	19.2584	24.6655	30.8379	43.683
ENSG00000154265	ABCA5	426.152	2.32695	7.45e-30	237.506	258.484	272.828	627.489	599.525	561.083
ENSG00000085563	ABCB1	66.1491	1.5557	0.00665049	54.5757	47.1835	53.4957	86.8224	76.1877	78.6293
ENSG00000125257	ABCC4	6895.27	1.78105	6.92e-58	4925.97	4869.14	5081.02	9054.2	8507.63	8933.65
ENSG00000243107	AC000120.7	13.5249	2.39504	0.0237431	5.05331	8.20583	10.6991	25.6521	20.8609	10.6781
ENSG00000269097	AC003682.17	13.9305	2.81533	0.00761357	5.05331	5.12864	11.769	24.6655	12.698	24.2683
ENSG00000227719	AC006042.6	121.716	1.58456	0.000321938	80.8529	112.83	88.8028	161.805	143.306	142.698
ENSG00000268621	AC006262.5	2479.22	1.59337	2.31e-17	2178.99	1720.15	1835.97	3173.95	2912.37	3053.93
ENSG00000229970	AC007128.1	9.47129	2.42179	0.0495297	7.07463	2.05146	7.48939	16.7725	11.791	11.6488
ENSG00000267922	AC007193.6	348.09	1.86199	8.9e-16	250.644	229.763	249.29	469.63	441.708	447.508
ENSG00000225963	AC009950.2	32.8378	1.91508	0.00794987	21.2239	15.3859	31.0275	47.3577	34.4659	47.5659
ENSG00000228079	AC012368.1	31.0273	1.85859	0.0107122	27.2879	16.4117	21.3983	44.3978	41.7219	34.9464
ENSG00000206567	AC022007.5	49.5447	1.64595	0.0144487	54.5757	28.7204	28.8877	64.1302	60.7688	60.1854
ENSG00000268913	AC026806.2	93.1657	1.58599	0.000954941	67.7143	80.0069	68.4744	104.582	118.817	119.4
ENSG00000237821	AC083873.4	74.6667	1.53932	0.0138018	50.5331	83.084	42.7965	79.9161	104.305	87.3659
ENSG00000279588	AC087762.1	11.4348	2.15506	0.0501042	8.08529	6.15437	7.48939	16.7725	13.605	16.5025
ENSG00000204581	AC096670.3	37.105	1.75879	0.0107645	32.3412	19.4888	28.8877	44.3978	48.9778	48.5366
ENSG00000234362	AC104654.2	13.4225	2.10708	0.0446587	9.09596	7.1801	9.62922	15.7859	13.605	25.239
ENSG00000233438	AC109829.1	14.6378	2.26159	0.0245325	10.1066	6.15437	10.6991	24.6655	23.5819	12.6195
ENSG00000279468	AC114494.1	71.0704	2.2417	1.01e-05	28.2985	61.5437	41.7266	86.8224	92.5137	115.517
ENSG00000261888	AC144831.1	53.8462	1.64091	0.0121244	44.4691	26.669	51.3558	53.2774	72.5598	74.7464
ENSG00000239005	ACA64	16.2135	1.94756	0.0506614	12.1279	11.283	9.62922	12.826	28.1169	23.2976
ENSG00000072818	ACAP1	48.9306	1.62616	0.0154326	30.3199	48.2093	33.1673	59.1971	49.8848	72.805
ENSG00000131069	ACSS2	733.464	1.99312	1.61e-32	482.086	479.015	509.279	982.672	946.905	1000.83
ENSG00000132744	ACY3	100.533	2.21699	1.15e-08	54.5757	65.6466	67.4045	125.301	137.864	152.405
ENSG00000160323	ADAMTS13	102.612	1.51925	0.00192299	81.8636	76.9297	85.5931	113.461	116.096	141.727
ENSG00000138316	ADAMTS14	83.99	2.64136	2.16e-09	59.629	38.9777	39.5868	111.488	111.561	142.698
ENSG00000049192	ADAMTS6	2265.79	1.62445	5.4e-24	1751.48	1636.04	1792.1	2954.92	2585.85	2874.34
ENSG00000143382	ADAMTSL4	41.7422	2.30708	0.000150863	26.2772	20.5146	28.8877	72.0231	43.5359	59.2147
ENSG00000162104	ADCY9	34.5625	2.27729	0.000731159	13.1386	26.669	23.5381	39.4647	45.3498	59.2147
ENSG00000205622	AF064858.6	39.9843	1.59861	0.0324635	34.3625	21.5403	36.377	58.2105	39.9079	49.5074
ENSG00000134698	AGO4	1603.57	1.64103	1.08e-26	1234.02	1185.74	1222.91	2016.65	1898.34	2063.78
ENSG00000172482	AGXT	34.3975	1.69223	0.026311	22.2346	23.5918	31.0275	34.5316	57.1408	37.8586
ENSG00000185567	AHNAK2	818.71	1.90042	1.41e-19	537.672	595.948	559.565	1084.29	909.718	1225.06
ENSG00000063438	AHRR	431.068	1.70361	2.05e-13	325.433	301.564	329.533	585.065	520.616	524.196
ENSG00000183773	AIFM3	340.523	1.5058	2.96e-07	246.601	277.973	291.016	392.674	399.986	434.888
ENSG00000165092	ALDH1A1	46558.1	1.54986	1.38e-29	33974.4	37289.3	38292.2	55115.5	58797.9	55879.3
ENSG00000128918	ALDH1A2	13.6735	2.17878	0.0311155	9.09596	10.2573	6.41948	16.7725	18.1399	21.3561
ENSG00000136010	ALDH1L2	54.9869	1.51343	0.0207354	49.5224	43.0806	38.5169	72.0231	60.7688	66.0098
ENSG00000118514	ALDH8A1	12.3599	3.19337	0.00573555	1.01066	9.23156	7.48939	22.6922	17.2329	16.5025
ENSG00000178038	ALS2CL	1476.58	1.88712	5.1e-27	884.329	1125.22	1059.21	1958.44	1812.18	2020.09
ENSG00000089847	ANKRD24	34.7812	1.84353	0.00663771	26.2772	24.6175	22.4682	49.3309	47.1638	38.8293
ENSG00000180777	ANKRD30B	25.069	2.29914	0.0019957	13.1386	15.3859	17.1186	37.4915	37.1869	30.0927
ENSG00000235098	ANKRD65	22.3963	2.09948	0.0129944	10.1066	22.566	10.6991	26.6387	37.1869	27.1805
ENSG00000074855	ANO8	418.724	1.61496	5.74e-09	292.081	354.902	313.485	512.055	453.498	586.323
ENSG00000104537	ANXA13	516.787	1.93012	9.05e-18	384.052	289.256	385.169	646.235	689.318	706.693
ENSG00000197043	ANXA6	439.449	4.27605	2.79e-75	186.972	143.602	169.046	723.191	697.481	716.401
ENSG00000272578	AP000347.2	79.6428	1.52772	0.00545493	62.661	69.7496	56.7054	87.809	110.654	90.2781
ENSG00000228318	AP001610.5	13.1978	2.63409	0.0124177	3.03199	11.283	7.48939	21.7056	17.2329	18.4439
ENSG00000235772	AP001625.6	52.0318	1.53318	0.0274307	41.4371	42.0549	39.5868	66.1034	45.3498	77.6586
ENSG00000255108	AP006621.8	12.679	2.18788	0.0397405	6.06397	7.1801	10.6991	12.826	20.8609	18.4439
ENSG00000128394	APOBEC3F	270.016	2.17534	2.7e-16	199.1	164.117	146.578	399.58	370.962	339.756
ENSG00000239713	APOBEC3G	505.414	2.73348	2.11e-46	289.049	250.278	272.828	715.298	726.505	778.528
ENSG00000100298	APOBEC3H	9.64796	6.9848	0.000222742	4.04265	0	3.20974	16.7725	15.4189	18.4439
ENSG00000184730	APOBR	22.1403	3.12727	0.000155861	8.08529	11.283	12.839	34.5316	26.3029	39.8
ENSG00000100342	APOL1	2311.72	1.52307	4.42e-18	1732.27	1881.19	1884.12	2649.07	2690.15	3033.54
ENSG00000128284	APOL3	157.928	2.30705	2.7e-13	88.9382	106.676	90.9426	198.31	225.842	236.859
ENSG00000100336	APOL4	26.9661	3.00477	4.19e-05	15.1599	10.2573	14.9788	41.438	36.2799	43.683
ENSG00000165272	AQP3	4462.24	1.69214	4.64e-43	3466.57	3289.51	3188.34	5677.99	5646.96	5504.05
ENSG00000161798	AQP5	1321.62	1.51344	3.21e-16	1065.24	981.623	1108.43	1530.25	1589.06	1655.1
ENSG00000165269	AQP7	78.2066	2.05777	3.41e-06	45.4798	48.2093	59.9151	98.6618	103.398	113.576
ENSG00000146376	ARHGAP18	7300.85	1.5734	3.7e-30	5924.5	5295.84	5802.14	9058.14	9091.74	8632.73
ENSG00000031081	ARHGAP31	91.736	1.81709	3.61e-05	76.8103	57.4408	60.9851	114.448	110.654	130.078
ENSG00000089820	ARHGAP4	89.9663	1.95309	1.03e-05	53.5651	49.235	80.2435	123.327	117.91	115.517
ENSG00000242173	ARHGDIG	99.147	1.83584	1.2e-05	67.7143	83.084	58.8452	127.274	127.887	130.078
ENSG00000183111	ARHGEF37	40.1392	1.67152	0.0142957	24.2559	33.8491	32.0974	47.3577	49.8848	53.3903
ENSG00000116017	ARID3A	462.897	1.56635	7.86e-11	343.625	386.7	352.001	557.439	581.385	556.23
ENSG00000152213	ARL11	39.6881	1.73907	0.0114294	34.3625	19.4888	33.1673	44.3978	56.2338	50.4781
ENSG00000188042	ARL4C	537.915	1.53948	6.98e-11	417.403	453.372	400.148	619.596	672.992	663.981
ENSG00000118690	ARMC2	175.446	1.49362	0.000309181	152.61	134.37	134.809	247.641	182.306	200.942
ENSG00000196440	ARMCX4	329.292	1.62192	1.92e-08	241.548	230.789	281.387	384.781	380.032	457.215
ENSG00000168010	ATG16L2	584.46	1.73909	2.68e-18	426.499	429.78	423.686	752.79	698.388	775.615
ENSG00000142102	ATHL1	7925.37	1.61752	2.02e-32	5854.76	6070.26	6241.87	9614.6	9285.84	10484.9
ENSG00000172238	ATOH1	83.6647	1.67162	0.00162698	83.8849	46.1578	57.7753	111.488	113.375	89.3074
ENSG00000168874	ATOH8	19.0624	3.25273	0.000241064	7.07463	11.283	8.55931	27.6253	32.6519	27.1805
ENSG00000145246	ATP10D	55.2662	2.05178	9.96e-05	39.4158	34.8748	34.2372	87.809	64.3968	70.8635
ENSG00000124406	ATP8A1	296.443	1.53244	1.32e-06	229.42	258.484	213.983	374.915	317.449	384.41
ENSG00000054793	ATP9A	22805.9	1.74502	3.02e-41	17146.9	16021.9	16678.9	30186.6	26526.9	30274.2
ENSG00000166710	B2M	21185.3	1.59343	2.5e-23	15150.8	16273.2	17590.4	26129.6	28063.4	23904.3
ENSG00000174684	B3GNT1	594.465	1.54122	6.13e-11	467.936	446.192	490.02	658.074	774.575	729.991
ENSG00000135454	B4GALNT1	83.6374	2.03085	2.55e-06	55.5864	53.3379	56.7054	96.6886	114.282	125.225
ENSG00000121753	BAI2	129.866	1.69123	3.12e-05	102.077	101.547	85.5931	164.765	137.864	187.351
ENSG00000007516	BAIAP3	863.662	2.15361	7.82e-36	602.354	517.993	522.118	1218.47	1091.12	1229.92
ENSG00000156127	BATF	16.3528	2.39703	0.0117513	10.1066	11.283	7.48939	13.8127	26.3029	29.122
ENSG00000137875	BCL2L10	42.8923	1.80225	0.00446118	35.3732	31.7976	24.608	46.3711	58.0478	61.1562
ENSG00000176697	BDNF	33.4342	2.22439	0.000644639	19.2026	18.4631	24.608	51.3042	46.2568	40.7708
ENSG00000165626	BEND7	18.7947	2.02439	0.0230384	9.09596	16.4117	11.769	28.6119	23.5819	23.2976
ENSG00000182492	BGN	293.147	1.78814	3.22e-10	255.697	193.863	180.815	376.888	369.148	382.469
ENSG00000100290	BIK	54.2082	1.79752	0.00271867	23.2452	48.2093	44.9364	73.0098	69.8388	66.0098
ENSG00000104081	BMF	1226.62	1.78779	1.57e-31	864.116	875.972	899.797	1573.66	1505.62	1640.54
ENSG00000163141	BNIPL	44.8355	1.57274	0.0324889	25.2665	48.2093	31.0275	53.2774	47.1638	64.0684
ENSG00000151136	BTBD11	59.9428	2.10777	3.81e-05	45.4798	34.8748	35.3071	68.0767	79.8157	96.1025
ENSG00000138152	BTBD16	869.37	1.67146	3.39e-21	675.122	656.466	620.55	1106.99	1075.7	1081.4
ENSG00000005379	BZRAP1	190.543	1.81494	4.2e-09	122.29	136.422	147.648	235.802	245.796	255.303
ENSG00000159761	C16orf86	15.0965	2.00581	0.0439658	9.09596	8.20583	12.839	22.6922	15.4189	22.3269
ENSG00000099625	C19orf26	143.745	1.72549	4.2e-06	104.098	116.933	95.2223	206.203	175.957	164.054
ENSG00000132016	C19orf57	88.2845	1.68046	0.00032391	73.7783	57.4408	66.3346	107.541	105.212	119.4
ENSG00000130813	C19orf66	544.847	1.65296	5.59e-14	426.499	429.78	375.54	711.352	678.434	647.479
ENSG00000173918	C1QTNF1	367.986	1.57338	2.43e-09	299.156	263.612	295.296	433.125	450.778	465.952
ENSG00000172478	C2orf54	944.03	1.57749	1.03e-15	697.357	735.448	764.988	1096.13	1122.86	1247.39
ENSG00000167798	C3P1	19.0981	2.68273	0.00187991	11.1173	8.20583	11.769	31.5718	20.8609	31.0634
ENSG00000181577	C6orf223	61.338	1.88135	0.000390291	33.3518	43.0806	51.3558	84.8492	68.0248	87.3659
ENSG00000177335	C8orf31	10.7156	5.89232	0.000290666	2.02132	3.07719	4.27965	20.719	24.4889	9.70733
ENSG00000197768	C9orf173	27.0929	2.20088	0.00222776	17.1813	14.3602	19.2584	41.438	35.3729	34.9464
ENSG00000275549	C9orf173-AS1	24.6284	2.2465	0.00268682	16.1706	15.3859	13.9089	37.4915	30.8379	33.9756
ENSG00000196557	CACNA1H	12.4623	3.27654	0.00478529	6.06397	10.2573	1.06991	17.7591	16.3259	23.2976
ENSG00000151062	CACNA2D4	79.4809	1.86374	0.000102386	61.6504	48.2093	56.7054	81.8893	106.119	122.312
ENSG00000130433	CACNG6	29.6429	1.78003	0.0276281	27.2879	17.4374	19.2584	23.6788	42.6289	47.5659
ENSG00000081803	CADPS2	434.206	1.87697	1.96e-18	281.975	296.436	327.393	574.212	550.547	574.674
ENSG00000205488	CALML3-AS1	37.9372	2.14831	0.000519762	30.3199	20.5146	21.3983	49.3309	51.6988	54.361
ENSG00000175294	CATSPER1	78.7014	1.67671	0.000963892	63.6717	67.6981	44.9364	90.7689	106.119	99.0147
ENSG00000236830	CBR3-AS1	48.2212	1.66511	0.00943402	35.3732	43.0806	29.9576	71.0365	52.6058	57.2732
ENSG00000105479	CCDC114	36.2342	1.59009	0.0408661	19.2026	35.9005	28.8877	47.3577	46.2568	39.8
ENSG00000197599	CCDC154	17.3325	2.13977	0.0183379	10.1066	13.3345	9.62922	26.6387	19.0469	25.239
ENSG00000183401	CCDC159	181.659	1.53938	2.09e-05	144.525	148.731	135.879	211.136	217.679	232.005
ENSG00000120262	CCDC170	37.206	1.73132	0.0122165	26.2772	26.669	28.8877	44.3978	56.2338	40.7708
ENSG00000164989	CCDC171	113.721	1.53689	0.000649701	89.9489	90.2641	88.8028	125.301	142.399	145.61
ENSG00000160050	CCDC28B	175.392	1.76125	4.95e-08	124.311	124.113	132.669	236.788	213.144	221.327
ENSG00000140481	CCDC33	39.2291	1.88091	0.00466389	35.3732	18.4631	27.8177	46.3711	47.1638	60.1854
ENSG00000198624	CCDC69	107.945	3.47064	2.7e-17	47.5011	52.3122	44.9364	155.886	145.12	201.912
ENSG00000162004	CCDC78	397.025	1.52641	3.57e-09	304.209	324.13	314.554	485.416	475.266	478.571
ENSG00000126353	CCR7	13.9459	3.2442	0.00196072	3.03199	9.23156	7.48939	21.7056	20.8609	21.3561
ENSG00000091972	CD200	47.3464	2.43338	6.99e-06	26.2772	31.7976	24.608	68.0767	64.3968	68.922
ENSG00000215039	CD27-AS1	140.654	1.70876	6.46e-06	102.077	108.727	100.572	174.631	156.003	201.912
ENSG00000019582	CD74	335.408	1.54507	7.8e-07	302.188	265.664	222.542	368.009	417.219	436.83
ENSG00000079112	CDH17	90.2585	1.88261	3.26e-05	75.7996	57.4408	54.5656	124.314	133.329	96.1025
ENSG00000062038	CDH3	60.8304	1.50932	0.0228746	65.693	41.0292	38.5169	77.9429	68.0248	73.7757
ENSG00000124762	CDKN1A	486.903	1.81879	6.4e-19	330.486	344.645	361.631	616.637	645.782	622.24
ENSG00000165556	CDX2	105.827	2.87862	1.38e-13	59.629	40.0034	64.1948	162.792	156.91	151.434
ENSG00000143126	CELSR2	545.356	1.55906	1.58e-08	445.702	396.957	435.455	711.352	547.826	734.845
ENSG00000167123	CERCAM	28.1105	1.72114	0.0334177	17.1813	28.7204	16.0487	33.545	36.2799	36.8878
ENSG00000188452	CERKL	29.9209	2.15375	0.00202948	19.2026	20.5146	17.1186	49.3309	33.5589	39.8
ENSG00000172824	CES4A	89.3272	1.54667	0.003596	65.693	68.7238	75.9638	106.555	87.9787	131.049
ENSG00000243649	CFB	10.8531	3.50806	0.00400312	7.07463	4.10292	3.20974	14.7993	13.605	22.3269
ENSG00000116785	CFHR3	43.5788	1.65589	0.0129091	31.3305	29.7461	37.447	60.1837	57.1408	45.6244
ENSG00000279563	CH17-340M24.1	69.3668	1.80261	0.000507931	61.6504	46.1578	40.6567	77.9429	103.398	86.3952
ENSG00000072609	CHFR	358.794	1.50763	4.13e-08	287.028	296.436	274.968	430.166	438.987	425.181
ENSG00000114737	CISH	35.2721	1.69973	0.0206234	29.3092	29.7461	19.2584	49.3309	48.0708	35.9171
ENSG00000013297	CLDN11	65.5438	1.49485	0.0154049	48.5118	47.1835	62.055	83.8626	79.8157	71.8342
ENSG00000153132	CLGN	77.9456	1.89884	3.21e-05	49.5224	60.518	51.3558	99.6485	112.468	94.1611
ENSG00000115295	CLIP4	750.204	1.54143	1.03e-13	550.811	625.695	594.872	903.742	923.323	902.781
ENSG00000173727	CMB9-22P13.1	50.2258	1.53161	0.021461	36.3838	44.1063	38.5169	63.1436	58.0478	61.1562
ENSG00000134326	CMPK2	785.627	1.98925	3.72e-31	527.565	554.919	494.3	1057.65	1091.12	988.206
ENSG00000084636	COL16A1	3284.85	1.92379	5.13e-28	1897.01	2357.13	2487.55	4119.13	4143.16	4705.14
ENSG00000182871	COL18A1	2242.47	2.0912	1.23e-35	1264.34	1493.46	1595.24	3027.93	2763.62	3310.2
ENSG00000114270	COL7A1	35.8729	1.63211	0.0287647	23.2452	31.7976	26.7478	37.4915	43.5359	52.4196
ENSG00000092758	COL9A3	3904.46	1.67419	1.72e-07	2391.23	3073.08	3296.4	4603.56	4892.34	5170.12
ENSG00000235957	COX7CP1	82.9764	1.65874	0.00249152	39.4158	64.6209	83.4532	101.622	96.1417	112.605
ENSG00000137449	CPEB2	409.402	1.60266	3.27e-10	320.38	330.285	293.156	506.135	541.477	464.981
ENSG00000110090	CPT1A	4072.95	1.82633	2.86e-53	2853.1	2867.94	2925.14	5270.52	5025.67	5495.32
ENSG00000080947	CROCCP3	102.649	1.78203	1.88e-05	71.757	82.0583	67.4045	143.06	121.538	130.078
ENSG00000140577	CRTC3	910.346	1.61879	5.3e-12	814.593	605.18	665.486	1070.48	1079.33	1227.01
ENSG00000198930	CSAG1	50.6578	3.20379	4.4e-09	27.2879	25.6432	19.2584	75.9696	76.1877	79.6001
ENSG00000184371	CSF1	93.2008	1.86181	8.78e-06	69.7357	63.5952	62.055	123.327	127.887	112.605
ENSG00000279712	CTA-280A3.2	9.42883	2.64625	0.028427	7.07463	3.07719	5.34957	13.8127	12.698	14.561
ENSG00000237015	CTA-984G1.5	59.748	1.95357	0.000209916	31.3305	41.0292	49.216	81.8893	87.0717	67.9513
ENSG00000275024	CTB-1144G6.6	11.4009	2.47715	0.0225262	6.06397	7.1801	6.41948	15.7859	14.512	18.4439
ENSG00000254363	CTB-131B5.5	229.787	1.5703	3.97e-06	209.207	160.014	166.906	271.32	269.378	301.898
ENSG00000197813	CTC-301O7.4	124.275	1.74954	5.22e-06	98.0342	80.0069	93.0824	160.819	149.655	164.054
ENSG00000261754	CTC-523E23.1	16.4025	2.06218	0.030005	10.1066	11.283	10.6991	26.6387	15.4189	24.2683
ENSG00000267767	CTC-523E23.4	11.4036	3.38846	0.00388255	3.03199	6.15437	6.41948	19.7324	12.698	20.3854
ENSG00000263990	CTC-542B22.2	16.2549	2.49078	0.00656786	10.1066	8.20583	9.62922	19.7324	22.6749	27.1805
ENSG00000267474	CTC-548K16.6	11.3701	3.15177	0.00982348	9.09596	4.10292	3.20974	16.7725	26.3029	8.73659
ENSG00000250290	CTC-820M8.1	42.238	1.72599	0.0107906	39.4158	22.566	31.0275	51.3042	63.4898	45.6244
ENSG00000279425	CTD-2017D11.2	36.0015	1.79138	0.0119373	32.3412	22.566	22.4682	49.3309	55.3268	33.9756
ENSG00000203392	CTD-2026K11.6	121.047	1.53913	0.000766108	113.194	86.1612	86.663	134.18	161.445	144.639
ENSG00000262979	CTD-2047H16.2	14.0552	2.15632	0.0400709	10.1066	12.3087	4.27965	16.7725	26.3029	14.561
ENSG00000259485	CTD-2147F2.1	86.0913	2.81844	1.84e-11	47.5011	50.2607	37.447	113.461	138.771	129.107
ENSG00000250764	CTD-2152M20.2	35.066	1.62932	0.0363412	18.1919	25.6432	36.377	39.4647	48.9778	41.7415
ENSG00000225138	CTD-2228K2.7	983.551	2.22199	1.63e-41	543.736	612.36	676.185	1335.88	1332.38	1400.77
ENSG00000267123	CTD-2357A8.3	17.6159	2.50949	0.00477571	8.08529	9.23156	12.839	23.6788	21.7679	30.0927
ENSG00000225407	CTD-2384B11.2	15.8775	2.16858	0.0216296	10.1066	9.23156	10.6991	26.6387	17.2329	21.3561
ENSG00000254503	CTD-2521M24.4	50.9284	2.14881	5.91e-05	38.4052	31.7976	26.7478	66.1034	71.6528	70.8635
ENSG00000269720	CTD-2521M24.5	45.6031	2.00317	0.000456776	29.3092	31.7976	29.9576	68.0767	56.2338	58.244
ENSG00000269640	CTD-2521M24.9	550.659	1.53577	1.7e-10	472.99	441.063	388.378	674.847	667.55	659.127
ENSG00000267370	CTD-2623N2.3	35.1693	2.00171	0.00278305	29.3092	16.4117	24.608	40.4514	51.6988	48.5366
ENSG00000188897	CTD-3088G3.8	106.01	1.79372	1.58e-05	76.8103	78.9811	71.6842	139.113	116.096	153.376
ENSG00000270055	CTD-3092A11.2	18.734	2.30616	0.00970272	16.1706	11.283	6.41948	32.5584	22.6749	23.2976
ENSG00000269680	CTD-3128G10.6	46.0185	1.6164	0.0143781	36.3838	33.8491	35.3071	63.1436	59.8618	47.5659
ENSG00000118523	CTGF	77.0318	1.86573	4.51e-05	57.6077	52.3122	51.3558	92.7421	104.305	103.868
ENSG00000265018	CTGLF12P	89.4883	1.73449	0.00034532	57.6077	78.9811	59.9151	92.7421	136.05	111.634
ENSG00000066032	CTNNA2	20.8628	1.81521	0.0388948	14.1493	15.3859	14.9788	23.6788	31.7449	25.239
ENSG00000256043	CTSO	155.191	1.49735	0.000291803	127.343	115.907	129.459	194.364	165.073	199
ENSG00000077063	CTTNBP2	255.651	1.88083	6.63e-12	202.132	164.117	165.837	350.25	314.728	336.844
ENSG00000107611	CUBN	33.3201	1.76589	0.0197101	27.2879	24.6175	20.3284	29.5986	40.8149	57.2732
ENSG00000160870	CYP3A7	151.634	1.63131	9.38e-06	119.258	107.702	118.76	198.31	182.306	183.468
ENSG00000115165	CYTIP	21.2314	2.09383	0.0135134	19.2026	12.3087	9.62922	24.6655	35.3729	26.2098
ENSG00000187323	DCC	12.7344	2.51176	0.0159485	8.08529	6.15437	7.48939	18.7457	13.605	22.3269
ENSG00000168209	DDIT4	697.257	1.76285	4.47e-16	522.512	456.449	534.957	927.421	777.296	964.908
ENSG00000107201	DDX58	2575.58	1.6761	1.2e-31	1850.52	2068.9	1855.23	3166.06	3299.66	3213.13
ENSG00000137628	DDX60	3285.5	2.13769	2.66e-78	1993.03	2200.19	2089.54	4534.5	4462.43	4433.34
ENSG00000181381	DDX60L	2254.98	1.69558	1.02e-25	1490.73	1828.87	1700.09	2841.46	2850.69	2818.04
ENSG00000105339	DENND3	3136.27	1.66469	3.44e-36	2443.78	2264.81	2352.74	3966.21	3785.81	4004.27
ENSG00000204311	DFNB59	35.7462	1.65898	0.0301458	35.3732	18.4631	26.7478	41.438	38.0939	54.361
ENSG00000108771	DHX58	692.561	1.87422	7.26e-26	477.032	477.99	491.09	857.371	943.277	908.606
ENSG00000186047	DLEU7	155.536	1.67124	1.39e-05	120.269	98.47	130.529	211.136	165.073	207.737
ENSG00000237152	DLEU7-AS1	17.2196	2.03203	0.0283716	10.1066	14.3602	9.62922	20.719	28.1169	20.3854
ENSG00000132535	DLG4	45.4274	1.80012	0.00471969	31.3305	30.7719	35.3071	42.4246	58.9548	73.7757
ENSG00000128917	DLL4	156.688	1.85196	6.98e-08	102.077	98.47	129.459	189.431	215.865	204.825
ENSG00000187908	DMBT1	104.307	2.32532	6.19e-09	68.725	64.6209	54.5656	152.926	116.096	168.907
ENSG00000104093	DMXL2	3618.2	1.54567	1.71e-17	2880.39	2765.37	2881.28	4621.32	3841.13	4719.7
ENSG00000187726	DNAJB13	95.2239	1.68664	0.000213211	80.8529	71.801	59.9151	119.381	129.701	109.693
ENSG00000137094	DNAJB5	70.8961	1.63973	0.00210666	55.5864	57.4408	48.1461	75.9696	97.9557	90.2781
ENSG00000120675	DNAJC15	370.924	1.73086	3.62e-12	287.028	261.561	266.408	422.273	482.522	505.752
ENSG00000116675	DNAJC6	75.7895	1.90823	3.26e-05	44.4691	58.4665	53.4957	95.702	100.677	101.927
ENSG00000167968	DNASE1L2	69.2001	1.63883	0.00302379	41.4371	63.5952	52.4257	84.8492	95.2347	77.6586
ENSG00000147251	DOCK11	331.472	1.74926	1.09e-12	244.58	234.892	243.94	440.032	424.475	400.913
ENSG00000175920	DOK7	449.24	1.53204	1e-09	331.497	368.237	364.84	541.654	524.244	564.966
ENSG00000136048	DRAM1	583.313	1.61002	2.2e-13	468.947	418.497	453.643	734.044	750.087	674.659
ENSG00000134769	DTNA	10.2223	3.9124	0.00345836	3.03199	3.07719	6.41948	23.6788	15.4189	9.70733
ENSG00000138166	DUSP5	355.861	1.62739	4.59e-09	311.284	267.715	233.241	452.858	451.685	418.386
ENSG00000172638	EFEMP2	81.5872	1.99079	8.03e-06	44.4691	64.6209	54.5656	111.488	98.8627	115.517
ENSG00000122877	EGR2	27.9377	1.75307	0.0324138	27.2879	16.4117	17.1186	43.4112	37.1869	26.2098
ENSG00000166897	ELFN2	32.685	4.75171	2.55e-09	14.1493	10.2573	9.62922	50.3175	53.5128	58.244
ENSG00000197774	EME2	2534.31	1.68821	5.38e-29	1806.05	1925.29	1924.77	3279.52	2925.07	3345.14
ENSG00000214595	EML6	142.108	1.55586	0.000402652	99.0449	123.087	111.271	209.163	146.027	164.054
ENSG00000138792	ENPEP	261.718	1.646	1.39e-08	197.079	183.605	212.913	341.37	324.705	310.634
ENSG00000054179	ENTPD2	404.528	1.54474	6.71e-09	303.199	319.002	331.673	465.684	469.824	537.786
ENSG00000188833	ENTPD8	54.3994	1.65202	0.0106215	30.3199	55.3894	37.447	69.0633	79.8157	54.361
ENSG00000133216	EPHB2	435.093	2.71193	4.4e-39	251.655	223.609	227.892	587.038	633.084	687.279
ENSG00000187266	EPOR	252.505	1.59682	1.15e-07	187.983	207.197	188.305	309.798	324.705	297.044
ENSG00000133106	EPSTI1	628.826	3.2686	2.49e-64	289.049	326.182	268.548	944.194	1041.23	903.752
ENSG00000124882	EREG	2053.59	1.63913	2.65e-25	1551.37	1545.77	1571.7	2724.05	2579.5	2349.17
ENSG00000187017	ESPN	149.11	1.5683	9.39e-05	132.397	106.676	109.131	168.712	177.771	199.971
ENSG00000006468	ETV1	850.322	1.63533	5.25e-17	697.357	601.077	637.668	1015.23	1112.89	1037.71
ENSG00000010030	ETV7	127.593	2.7588	4.77e-16	67.7143	73.8525	62.055	180.551	195.004	186.381
ENSG00000142694	EVA1B	222.676	1.61637	5.09e-07	152.61	180.528	177.606	263.427	264.843	297.044
ENSG00000205436	EXOC3L4	89.1577	1.74618	0.000240456	56.5971	73.8525	64.1948	124.314	89.7927	126.195
ENSG00000164220	F2RL2	19.104	2.16372	0.0144176	15.1599	8.20583	12.839	33.545	24.4889	20.3854
ENSG00000177096	FAM109B	71.5937	1.82359	0.000181439	50.5331	50.2607	51.3558	80.9027	90.6997	105.81
ENSG00000178752	FAM132B	73.5699	1.53741	0.00645566	64.6824	47.1835	62.055	92.7421	82.5367	92.2196
ENSG00000248019	FAM13A-AS1	79.8283	1.70714	0.000358631	55.5864	63.5952	57.7753	104.582	105.212	92.2196
ENSG00000186973	FAM183A	32.2388	1.7071	0.0243409	17.1813	30.7719	23.5381	38.4781	41.7219	41.7415
ENSG00000124098	FAM210B	726.786	1.49846	3.7e-11	610.44	577.485	557.425	801.134	898.834	915.401
ENSG00000204930	FAM221B	37.7068	2.91158	3.07e-06	23.2452	17.4374	17.1186	47.3577	58.9548	62.1269
ENSG00000221930	FAM45B	12.9683	2.15278	0.0430459	11.1173	9.23156	4.27965	17.7591	20.8609	14.561
ENSG00000126882	FAM78A	111.376	1.92486	5.65e-06	74.789	91.2899	62.055	160.819	114.282	165.025
ENSG00000170271	FAXDC2	1521.97	1.51881	9.7e-15	1316.89	1145.74	1161.93	1869.64	1695.18	1942.44
ENSG00000077942	FBLN1	44.3807	2.18467	0.00019389	34.3625	28.7204	20.3284	68.0767	51.6988	63.0976
ENSG00000144152	FBLN7	20.2593	2.18	0.0103717	15.1599	13.3345	9.62922	35.5183	22.6749	25.239
ENSG00000132879	FBXO44	58.1369	1.52009	0.0177607	53.5651	43.0806	41.7266	74.983	75.2808	60.1854
ENSG00000275395	FCGBP	439.624	1.50746	5.09e-07	358.785	338.491	354.141	583.091	435.359	567.879
ENSG00000214814	FER1L6	16.4632	2.16329	0.0302689	6.06397	12.3087	12.839	27.6253	11.791	28.1512
ENSG00000182511	FES	48.4046	1.62361	0.0107464	37.3945	34.8748	38.5169	55.2506	67.1178	57.2732
ENSG00000230316	FEZF1-AS1	68.6088	1.5378	0.00717384	57.6077	56.4151	48.1461	82.8759	87.9787	78.6293
ENSG00000113578	FGF1	13.9702	2.38854	0.0164081	11.1173	8.20583	5.34957	18.7457	19.0469	21.3561
ENSG00000223855	FLJ44511	50.9077	1.88379	0.00133193	34.3625	24.6175	47.0762	72.0231	66.2108	61.1562
ENSG00000225177	FLJ46906	80.4845	1.66733	0.000607685	64.6824	54.3636	62.055	99.6485	107.026	95.1318
ENSG00000128591	FLNC	13.0704	4.82485	0.000148821	6.06397	2.05146	5.34957	21.7056	19.9539	23.2976
ENSG00000167363	FN3K	111.81	2.09104	8.03e-08	85.9063	63.5952	67.4045	133.193	146.027	174.732
ENSG00000187239	FNBP1	206.654	1.78837	2.9e-09	153.621	154.885	135.879	268.36	247.61	279.571
ENSG00000110195	FOLR1	64.8294	2.4129	4.35e-07	36.3838	32.8233	44.9364	92.7421	102.491	79.6001
ENSG00000129654	FOXJ1	152.245	1.70633	1.48e-05	93.9916	104.624	139.089	193.377	166.887	215.503
ENSG00000176678	FOXL1	20.6219	2.05978	0.0143302	13.1386	12.3087	14.9788	27.6253	22.6749	33.0049
ENSG00000204060	FOXO6	94.2418	1.55772	0.00203867	61.6504	72.8268	86.663	127.274	102.491	114.546
ENSG00000106701	FSD1L	451.678	1.56732	6.57e-10	321.39	365.159	369.12	595.918	533.314	525.166
ENSG00000232187	FTH1P7	524.916	1.4987	0.0246062	311.284	539.533	409.777	584.078	743.738	561.083
ENSG00000230590	FTX	114.776	1.67421	0.000164207	92.9809	88.2127	75.9638	159.832	112.468	159.2
ENSG00000179163	FUCA1	2685.12	1.72961	1.24e-35	1885.9	1915.04	2102.38	3293.33	3515.52	3398.54
ENSG00000011677	GABRA3	40.3309	13.6229	6.26e-17	9.09596	2.05146	5.34957	69.0633	67.1178	89.3074
ENSG00000178234	GALNT11	1027.53	1.56845	5.05e-16	871.191	741.602	787.456	1209.59	1279.77	1275.54
ENSG00000257594	GALNT4	53.6442	1.5015	0.0287589	32.3412	48.2093	48.1461	68.0767	57.1408	67.9513
ENSG00000136542	GALNT5	245.775	1.70225	1.81e-07	203.143	149.756	192.584	322.624	264.843	341.698
ENSG00000183087	GAS6	33.9579	6.01742	7.94e-11	4.04265	14.3602	10.6991	59.1971	56.2338	59.2147
ENSG00000117228	GBP1	187.85	1.85189	4.8e-09	139.471	123.087	132.669	264.414	254.866	212.59
ENSG00000162654	GBP4	276.812	2.15869	5.01e-17	175.855	202.069	147.648	370.969	395.451	368.878
ENSG00000215644	GCGR	54.6259	2.47675	1.22e-06	30.3199	31.7976	32.0974	82.8759	66.2108	84.4537
ENSG00000130513	GDF15	2709.98	1.66007	4.71e-31	2147.66	2018.63	1946.17	3320.96	3546.36	3280.11
ENSG00000153982	GDPD1	121.231	1.58352	0.000174306	90.9596	93.3413	97.3621	151.939	156.91	136.873
ENSG00000102886	GDPD3	58.8016	2.07634	4.27e-05	40.4265	41.0292	33.1673	69.0633	79.8157	89.3074
ENSG00000100031	GGT1	436.467	1.54679	4.34e-09	381.02	301.564	345.582	538.694	529.686	522.254
ENSG00000131067	GGT7	261.863	1.60234	8.93e-08	184.951	214.377	204.353	333.477	302.03	331.991
ENSG00000010310	GIPR	373.41	1.58211	3.24e-09	279.953	291.307	296.366	439.045	429.01	504.781
ENSG00000175066	GK5	1134.06	1.50443	1.67e-13	832.785	945.722	938.314	1417.77	1267.07	1402.71
ENSG00000186417	GLDN	228.004	1.53619	3.17e-06	179.898	175.4	184.025	296.972	265.75	265.981
ENSG00000139278	GLIPR1	216.484	1.80608	1.72e-09	168.781	154.885	139.089	287.106	295.681	253.361
ENSG00000180481	GLIPR1L2	19.6054	1.9182	0.0287185	15.1599	13.3345	11.769	28.6119	24.4889	24.2683
ENSG00000107249	GLIS3	331.519	1.58711	3e-09	267.825	244.123	256.779	414.38	396.358	409.649
ENSG00000155265	GOLGA7B	380.292	1.52344	5.82e-08	333.518	266.69	303.855	473.577	450.778	453.332
ENSG00000143167	GPA33	48.9495	2.45765	4e-06	28.2985	24.6175	32.0974	66.1034	70.7458	71.8342
ENSG00000063660	GPC1	1689.87	2.13937	1.83e-58	1123.86	1098.56	1006.79	2237.65	2345.49	2326.85
ENSG00000164850	GPER1	130.838	1.60622	6.37e-05	107.13	90.2641	103.782	164.765	156.003	163.083
ENSG00000136235	GPNMB	42.814	1.58527	0.0267328	27.2879	36.9262	35.3071	46.3711	64.3968	46.5952
ENSG00000158292	GPR153	510.613	1.69633	3.65e-16	380.009	378.494	377.679	637.355	634.898	655.245
ENSG00000166073	GPR176	84.435	1.78082	7.25e-05	56.5971	65.6466	59.9151	111.488	105.212	107.751
ENSG00000211445	GPX3	1460.16	1.67475	1.63e-24	1130.93	1114.97	1029.26	1713.76	1853.9	1918.17
ENSG00000215045	GRID2IP	31.8923	1.71241	0.0266701	17.1813	28.7204	24.608	47.3577	31.7449	41.7415
ENSG00000116032	GRIN3B	28.2432	1.76795	0.0287775	21.2239	15.3859	24.608	32.5584	28.1169	47.5659
ENSG00000235865	GSN-AS1	64.677	1.70109	0.00267766	54.5757	49.235	39.5868	90.7689	61.6758	92.2196
ENSG00000168765	GSTM4	107.307	1.53471	0.00164301	99.0449	78.9811	75.9638	131.22	146.027	112.605
ENSG00000218502	H2AFZP3	33.9498	1.81008	0.0122842	16.1706	31.7976	24.608	41.438	49.8848	39.8
ENSG00000143630	HCN3	114.987	1.59561	0.000879084	109.151	70.7753	85.5931	152.926	115.189	156.288
ENSG00000165338	HECTD2	265.35	1.78142	1.54e-11	192.026	185.657	194.724	349.263	336.496	333.932
ENSG00000181333	HEPHL1	79.9744	1.81102	7.78e-05	57.6077	58.4665	54.5656	97.6752	97.9557	113.576
ENSG00000138641	HERC3	802.086	1.556	1.44e-13	569.003	640.055	674.045	1010.3	939.649	979.469
ENSG00000138646	HERC5	155.111	1.54011	9.23e-05	119.258	118.985	128.39	181.538	206.795	175.703
ENSG00000138642	HERC6	2779.21	1.77241	1.59e-49	2000.1	2031.97	1982.55	3569.59	3566.31	3524.73
ENSG00000188290	HES4	218.618	1.60217	1.19e-05	161.706	196.94	145.508	222.976	301.123	283.454
ENSG00000144485	HES6	511.718	2.27083	3.11e-25	256.708	321.053	361.631	664.981	716.528	749.406
ENSG00000152804	HHEX	85.0227	1.49391	0.0062136	79.8423	61.5437	63.1249	95.702	107.026	102.898
ENSG00000111911	HINT3	780.327	1.57864	3.21e-13	592.248	547.739	676.185	992.538	956.882	916.372
ENSG00000180573	HIST1H2AC	1139.26	1.74372	1.18e-21	843.903	759.039	889.098	1455.26	1556.41	1331.85
ENSG00000196866	HIST1H2AD	16.0926	2.01598	0.0396829	14.1493	7.1801	10.6991	22.6922	26.3029	15.5317
ENSG00000277075	HIST1H2AE	23.6232	2.13167	0.0111447	23.2452	11.283	10.6991	30.5852	42.6289	23.2976
ENSG00000196787	HIST1H2AG	117.14	1.49793	0.00138122	102.077	86.1612	93.0824	152.926	142.399	126.195
ENSG00000158373	HIST1H2BD	290.93	1.60705	3.69e-08	215.271	237.969	216.122	347.29	332.868	396.059
ENSG00000273802	HIST1H2BG	59.0007	2.49362	4.63e-07	41.4371	26.669	33.1673	83.8626	83.4437	85.4245
ENSG00000124635	HIST1H2BJ	91.9467	1.51161	0.00440625	58.6184	81.0326	80.2435	103.595	123.352	104.839
ENSG00000274641	HIST1H2BO	11.37	2.31628	0.0409046	10.1066	7.1801	3.20974	12.826	14.512	20.3854
ENSG00000274750	HIST1H3E	77.8642	1.5512	0.00375921	66.7037	54.3636	62.055	99.6485	97.0487	87.3659
ENSG00000273983	HIST1H3G	159.604	1.70578	8.11e-07	115.215	122.062	116.621	191.404	196.818	215.503
ENSG00000278828	HIST1H3H	144.387	1.58033	0.000116042	117.237	91.2899	127.32	189.431	175.05	165.995
ENSG00000203814	HIST2H2BF	64.0974	1.9264	9.43e-05	44.4691	45.1321	41.7266	84.8492	76.1877	92.2196
ENSG00000270276	HIST2H4B	14.0135	2.24405	0.0252403	6.06397	10.2573	9.62922	15.7859	19.0469	23.2976
ENSG00000197837	HIST4H4	103.229	1.51466	0.00232474	84.8956	83.084	78.1037	146.02	108.84	118.429
ENSG00000156510	HKDC1	1023.17	1.49034	5.38e-14	824.7	793.914	846.301	1240.18	1156.42	1277.48
ENSG00000234745	HLA-B	692.389	2.78795	1.27e-59	383.041	344.645	369.12	958.006	1038.51	1061.01
ENSG00000204525	HLA-C	1376.59	1.61285	2.5e-16	987.417	983.674	1190.81	1604.24	1675.22	1818.18
ENSG00000204642	HLA-F	125.612	1.90066	3.02e-07	90.9596	73.8525	95.2223	151.939	179.585	162.112
ENSG00000143341	HMCN1	31.1852	3.62622	9.06e-07	15.1599	9.23156	16.0487	55.2506	39.0009	52.4196
ENSG00000196196	HRCT1	68.6932	1.58711	0.0038582	58.6184	48.2093	52.4257	86.8224	81.6297	84.4537
ENSG00000203857	HSD3B1	36.8589	1.74814	0.0146701	35.3732	25.6432	19.2584	53.2774	38.0939	49.5074
ENSG00000198857	HSD3BP5	16.6622	2.70868	0.00357254	10.1066	7.1801	9.62922	30.5852	17.2329	25.239
ENSG00000103160	HSDL1	1433.71	1.51751	6.49e-17	1139.02	1127.28	1151.23	1727.57	1845.74	1611.42
ENSG00000160207	HSF2BP	27.1906	1.96383	0.0107851	19.2026	11.283	24.608	36.5049	31.7449	39.8
ENSG00000102878	HSF4	600.7	1.51881	2.01e-11	477.032	459.527	494.3	725.165	692.946	755.23
ENSG00000196684	HSH2D	579.319	1.54178	7.59e-10	446.713	501.581	419.406	650.182	773.668	684.367
ENSG00000106302	HYAL4	93.4248	1.5702	0.00214061	87.9276	64.6209	65.2647	130.234	97.9557	114.546
ENSG00000010295	IFFO1	30.0769	1.76912	0.0200292	25.2665	17.4374	22.4682	43.4112	40.8149	31.0634
ENSG00000163565	IFI16	407.822	2.52022	6.2e-31	263.783	228.738	202.214	583.091	616.758	552.347
ENSG00000068079	IFI35	1074.3	1.61208	7.03e-17	744.858	843.149	880.539	1242.15	1387.71	1347.38
ENSG00000137965	IFI44	3322.47	1.96104	2.34e-47	2012.23	2372.51	2348.46	4348.03	4468.77	4384.8
ENSG00000137959	IFI44L	1879.56	3.04541	1.2e-121	914.649	987.777	884.818	2941.11	2813.5	2735.52
ENSG00000115267	IFIH1	2455.17	1.63194	4.88e-25	1910.15	1969.4	1717.21	2889.81	3180.84	3063.63
ENSG00000185745	IFIT1	2913.18	1.75626	7.01e-31	2071.86	2258.66	2011.44	3480.79	4031.6	3624.72
ENSG00000119922	IFIT2	1095.11	1.97409	1.29e-33	714.538	675.955	819.554	1423.69	1457.54	1479.4
ENSG00000119917	IFIT3	2101.06	1.8524	2.44e-45	1451.31	1496.54	1472.2	2616.51	2849.78	2719.99
ENSG00000185885	IFITM1	415.6	2.27429	5.53e-19	323.412	220.532	217.192	528.827	594.99	608.649
ENSG00000142089	IFITM3	2990.06	1.93481	3.1e-29	2373.03	1938.63	1800.66	3755.07	4194.86	3878.08
ENSG00000184995	IFNE	458.829	1.50603	6.91e-09	364.849	388.751	344.512	589.011	525.151	540.698
ENSG00000238271	IFNWP19	92.9817	1.56499	0.00139296	66.7037	73.8525	77.0337	102.608	112.468	125.225
ENSG00000197081	IGF2R	11123.2	1.49612	1.43e-18	8812.97	8883.84	9039.7	13627.2	11894.4	14481.4
ENSG00000268879	IGFL1P1	730.117	1.83325	1.7e-14	437.617	511.839	597.012	930.381	825.367	1078.48
ENSG00000163395	IGFN1	12.0485	2.48678	0.01898	5.05331	8.20583	7.48939	16.7725	16.3259	18.4439
ENSG00000211979	IGHV7-81	20.1701	1.92027	0.0317206	17.1813	9.23156	14.9788	32.5584	20.8609	26.2098
ENSG00000137070	IL11RA	114.281	1.86664	7.89e-07	74.789	82.0583	82.3833	146.02	145.12	155.317
ENSG00000164136	IL15	272.69	1.50174	7.41e-05	162.717	265.664	225.752	329.531	315.635	336.844
ENSG00000144730	IL17RD	122.981	1.78042	3.42e-06	75.7996	91.2899	98.432	158.846	152.375	161.142
ENSG00000016402	IL20RA	583.498	1.95557	1.26e-23	390.115	400.034	394.798	707.405	840.786	767.85
ENSG00000147168	IL2RG	14.0721	2.12624	0.0348416	8.08529	7.1801	11.769	22.6922	17.2329	17.4732
ENSG00000136695	IL36RN	49.6336	1.99437	0.000532477	27.2879	33.8491	38.5169	62.157	81.6297	54.361
ENSG00000160712	IL6R	100.726	1.73981	7.3e-05	67.7143	73.8525	79.1736	106.555	132.422	144.639
ENSG00000187608	ISG15	4792.75	1.64923	1.65e-26	3379.65	3760.32	3715.81	5475.73	6415.19	6009.81
ENSG00000172183	ISG20	348.365	1.80593	1.27e-13	242.559	226.686	276.038	431.152	451.685	462.069
ENSG00000213949	ITGA1	4549.96	1.85172	1.62e-50	3224.01	2998.21	3350.97	6102.23	5694.13	5930.21
ENSG00000137825	ITPKA	66.2673	1.86152	0.000573083	30.3199	56.4151	52.4257	72.0231	96.1417	90.2781
ENSG00000123104	ITPR2	2458.7	2.12853	2.87e-45	1639.29	1449.35	1626.27	3494.6	2984.93	3557.74
ENSG00000009765	IYD	63.5035	1.96587	6.4e-05	37.3945	44.1063	47.0762	85.8358	87.9787	78.6293
ENSG00000182264	IZUMO1	11.1827	2.25232	0.044485	7.07463	8.20583	5.34957	10.8528	18.1399	17.4732
ENSG00000099840	IZUMO4	60.8329	1.80683	0.000716816	46.4904	49.235	34.2372	77.9429	85.2577	71.8342
ENSG00000162989	KCNJ3	214.831	2.147	2.7e-14	136.439	144.628	128.39	324.597	294.774	260.156
ENSG00000053918	KCNQ1	1013.41	1.51476	1.35e-12	844.913	749.808	822.763	1224.39	1117.42	1321.17
ENSG00000006459	KDM7A	857.808	1.6929	1.6e-20	614.482	650.312	646.228	1105.01	1007.67	1123.14
ENSG00000116299	KIAA1324	9.46864	2.42113	0.0486776	7.07463	2.05146	7.48939	15.7859	11.791	12.6195
ENSG00000196169	KIF19	13.0876	2.77659	0.00904471	5.05331	7.1801	8.55931	27.6253	13.605	16.5025
ENSG00000162849	KIF26B	17.4131	3.36885	0.000539688	5.05331	8.20583	10.6991	23.6788	19.9539	36.8878
ENSG00000140859	KIFC3	1565.78	1.67672	6.11e-28	1114.76	1171.38	1223.98	1929.83	1921.02	2033.68
ENSG00000088970	KIZ	959.568	1.55122	1.11e-15	781.242	694.418	781.037	1169.14	1134.65	1196.91
ENSG00000185909	KLHDC8B	19.508	2.7462	0.00177189	6.06397	8.20583	17.1186	28.6119	30.8379	26.2098
ENSG00000119771	KLHL29	50.2549	1.77751	0.00232402	36.3838	41.0292	31.0275	67.0901	58.0478	67.9513
ENSG00000168427	KLHL30	161.291	2.05417	4.67e-09	78.8316	102.573	135.879	211.136	213.144	226.181
ENSG00000205809	KLRC2	305.751	1.58286	3.89e-07	216.282	216.429	278.177	371.955	409.963	341.698
ENSG00000255819	KLRC4-KLRK1	17.0769	2.09584	0.0224645	12.1279	9.23156	11.769	23.6788	27.2099	18.4439
ENSG00000128422	KRT17	313.671	2.53348	5.84e-29	187.983	170.271	174.396	442.005	473.452	433.918
ENSG00000171431	KRT20	7197.38	1.49314	3.1e-30	5964.93	5655.87	5700.5	8531.29	8809.66	8522.06
ENSG00000141068	KSR1	458.666	1.60335	1.14e-11	380.009	332.336	344.512	564.346	554.175	576.615
ENSG00000171435	KSR2	359.387	1.54036	7.73e-07	298.145	266.69	283.527	453.844	360.985	493.132
ENSG00000263325	LA16c-325D7.1	39.1515	2.27688	0.000381753	13.1386	28.7204	29.9576	61.1703	55.3268	46.5952
ENSG00000279255	LA16c-380A1.2	21.1656	2.32243	0.00496617	18.1919	8.20583	11.769	32.5584	28.1169	28.1512
ENSG00000270097	LA16c-380H5.3	121.714	1.50882	0.000815393	98.0342	88.2127	104.851	145.033	137.864	156.288
ENSG00000270168	LA16c-380H5.4	185.758	1.52505	5.12e-05	133.407	143.602	164.767	204.23	239.447	229.093
ENSG00000260051	LA16c-390E6.4	51.8274	1.61466	0.00927623	40.4265	43.0806	35.3071	69.0633	58.0478	65.0391
ENSG00000172037	LAMB2	2170.07	1.8618	1.61e-41	1569.56	1495.51	1483.97	2806.93	2662.94	3001.51
ENSG00000078081	LAMP3	94.7563	2.71697	1.99e-11	62.661	45.1321	44.9364	141.086	124.259	150.464
ENSG00000162511	LAPTM5	46.4276	4.27849	1.75e-10	21.2239	12.3087	19.2584	58.2105	74.3738	93.1903
ENSG00000213658	LAT	28.0633	1.76234	0.0287477	23.2452	18.4631	19.2584	24.6655	38.0939	44.6537
ENSG00000213398	LCAT	120.577	1.61237	0.000172302	106.119	84.1098	86.663	132.207	154.189	160.171
ENSG00000184925	LCN12	41.3575	2.0063	0.00107166	35.3732	24.6175	22.4682	49.3309	57.1408	59.2147
ENSG00000186007	LEMD1	42.3913	1.81348	0.0056107	19.2026	31.7976	39.5868	54.264	58.0478	51.4488
ENSG00000116678	LEPR	401.741	1.57629	8.43e-09	295.113	295.41	345.582	515.015	521.523	437.8
ENSG00000257207	LIMS3	35.7597	1.87679	0.00641492	28.2985	20.5146	25.6779	59.1971	37.1869	43.683
ENSG00000196421	LINC00176	41.1977	1.85419	0.0054229	34.3625	33.8491	18.1885	51.3042	44.4429	65.0391
ENSG00000259974	LINC00261	301.029	1.7945	2.82e-10	236.495	171.297	238.591	414.38	374.59	370.82
ENSG00000227456	LINC00310	51.6884	1.75213	0.0027469	34.3625	46.1578	32.0974	68.0767	64.3968	65.0391
ENSG00000178977	LINC00324	53.0771	1.69485	0.00495526	35.3732	42.0549	40.6567	73.9964	52.6058	73.7757
ENSG00000225511	LINC00475	12.4186	2.26119	0.0338247	6.06397	7.1801	9.62922	14.7993	14.512	22.3269
ENSG00000260704	LINC00543	42.7396	1.70625	0.0127134	38.4052	35.9005	20.3284	45.3844	56.2338	60.1854
ENSG00000260910	LINC00565	10.4088	4.03225	0.00278751	5.05331	2.05146	5.34957	8.87957	22.6749	18.4439
ENSG00000260941	LINC00622	19.5918	2.44366	0.00480433	12.1279	9.23156	12.839	17.7591	33.5589	32.0342
ENSG00000266904	LINC00663	16.6211	2.19727	0.025196	7.07463	9.23156	14.9788	28.6119	27.2099	12.6195
ENSG00000245164	LINC00861	24.4498	2.00139	0.0141878	9.09596	19.4888	20.3284	38.4781	26.3029	33.0049
ENSG00000241769	LINC00893	243.125	1.52543	2.74e-06	202.132	177.451	197.934	298.945	278.448	303.839
ENSG00000259728	LINC00933	10.2647	2.30591	0.0441557	7.07463	5.12864	6.41948	14.7993	13.605	14.561
ENSG00000235314	LINC00957	51.8981	1.59797	0.0108504	40.4265	45.1321	34.2372	66.1034	65.3038	60.1854
ENSG00000222033	LINC01124	121.762	2.382	4.98e-12	75.7996	75.9039	64.1948	168.712	174.143	171.82
ENSG00000248771	LINC01207	19.3822	2.21111	0.0159913	17.1813	5.12864	13.9089	19.7324	25.3959	34.9464
ENSG00000247157	LINC01252	53.9321	1.62995	0.00736078	48.5118	35.9005	38.5169	71.0365	61.6758	67.9513
ENSG00000231742	LINC01273	16.1544	2.76704	0.0035375	13.1386	7.1801	5.34957	22.6922	27.2099	21.3561
ENSG00000233901	LINC01503	152.894	1.5203	0.000351371	136.439	103.599	124.11	180.551	208.609	164.054
ENSG00000169783	LINGO1	77.3473	1.69802	0.000590719	57.6077	50.2607	64.1948	91.7555	92.5137	107.751
ENSG00000185522	LMNTD2	66.5031	1.66205	0.00237954	57.6077	42.0549	50.2859	80.9027	93.4207	74.7464
ENSG00000132793	LPIN3	840.035	1.51412	1.86e-13	661.984	679.033	663.346	1024.11	947.812	1063.92
ENSG00000163827	LRRC2	85.1625	2.52109	1.06e-09	41.4371	47.1835	56.7054	116.421	127.887	121.342
ENSG00000176809	LRRC37A3	91.7991	1.63055	0.00110022	79.8423	78.9811	50.2859	108.528	107.933	125.225
ENSG00000146006	LRRTM2	10.9504	2.70097	0.0271448	1.01066	7.1801	9.62922	22.6922	14.512	10.6781
ENSG00000181016	LSMEM1	221.849	1.497	4.82e-05	165.749	182.58	185.095	268.36	300.216	229.093
ENSG00000168056	LTBP3	10945.7	1.49584	1.5e-31	8871.59	8838.71	8602.1	13279.9	12626.3	13455.3
ENSG00000248323	LUCAT1	91.6894	1.57733	0.00128852	68.725	69.7496	74.8939	125.301	98.8627	112.605
ENSG00000153714	LURAP1L	392.33	1.51743	1.06e-08	319.369	307.719	308.135	460.751	498.848	459.157
ENSG00000213401	MAGEA12	64.5523	3.79361	2.49e-13	26.2772	22.566	32.0974	93.7287	109.747	102.898
ENSG00000221867	MAGEA3	330.798	12.9745	2.14e-113	35.3732	43.0806	64.1948	617.623	629.456	595.059
ENSG00000197172	MAGEA6	215.504	8.37581	5.24e-62	28.2985	53.3379	56.7054	353.209	391.823	409.649
ENSG00000269313	MAGIX	144.193	1.67464	9.13e-06	116.226	107.702	99.5019	159.832	187.748	194.147
ENSG00000251562	MALAT1	47384.3	1.52376	0.00208719	44106.3	37103.7	31441.5	57586	66546.4	47522.2
ENSG00000165072	MAMDC2	95.9208	1.79571	3.21e-05	66.7037	68.7238	70.6143	116.421	142.399	110.664
ENSG00000111885	MAN1A1	4068.98	2.3643	3.26e-101	2298.25	2402.26	2557.09	5825.98	5720.43	5609.86
ENSG00000101460	MAP1LC3A	154.487	1.57678	6.69e-05	98.0342	128.216	133.739	181.538	193.19	192.205
ENSG00000185386	MAPK11	81.2291	1.94407	8.88e-06	56.5971	56.4151	52.4257	116.421	100.677	104.839
ENSG00000186868	MAPT	19.4431	1.96262	0.0258832	13.1386	11.283	14.9788	21.7056	24.4889	31.0634
ENSG00000069020	MAST4	1079.26	1.54193	9.01e-16	889.382	814.429	843.092	1352.65	1219.91	1356.11
ENSG00000132031	MATN3	133.417	1.68522	9.95e-06	96.0129	100.521	101.642	153.912	166.887	181.527
ENSG00000198125	MB	37.0785	1.83615	0.00876605	29.3092	25.6432	23.5381	31.5718	58.0478	54.361
ENSG00000143797	MBOAT2	531.794	2.46424	1.7e-39	279.953	308.744	332.743	782.388	749.18	737.757
ENSG00000110492	MDK	2768.94	2.18303	1.49e-62	1864.67	1596.03	1758.94	3684.03	3959.04	3750.91
ENSG00000166823	MESP1	14.3578	2.97116	0.00310071	6.06397	9.23156	6.41948	16.7725	26.3029	21.3561
ENSG00000250878	METTL21EP	10.4478	2.34193	0.0478997	2.02132	7.1801	9.62922	13.8127	14.512	15.5317
ENSG00000185432	METTL7A	509.706	1.58253	9.3e-11	413.361	356.954	414.056	658.074	643.061	572.732
ENSG00000183496	MEX3B	240.084	1.90188	9.95e-12	182.93	146.679	166.906	301.905	339.217	302.869
ENSG00000100060	MFNG	65.9103	2.11889	1.92e-05	49.5224	46.1578	31.0275	76.9562	102.491	89.3074
ENSG00000071073	MGAT4A	117.413	2.04677	5.12e-08	63.6717	76.9297	90.9426	145.033	168.701	159.2
ENSG00000250328	MGC32805	12.2047	2.54964	0.0168353	9.09596	7.1801	4.27965	18.7457	14.512	19.4147
ENSG00000101871	MID1	377.2	1.51008	1.87e-07	326.444	261.561	313.485	467.657	428.103	465.952
ENSG00000265206	MIR142	15.0657	2.34936	0.0184883	6.06397	8.20583	12.839	13.8127	28.1169	21.3561
ENSG00000230937	MIR205HG	143.384	2.28666	2.65e-12	82.8743	91.2899	87.7329	177.591	214.051	206.766
ENSG00000207870	MIR221	19.578	1.99175	0.0211621	13.1386	15.3859	10.6991	26.6387	25.3959	26.2098
ENSG00000207554	MIR647	41.4311	1.6664	0.0130307	32.3412	25.6432	35.3071	51.3042	53.5128	50.4781
ENSG00000157227	MMP14	393.88	1.90356	2.03e-17	261.761	265.664	286.737	481.47	513.36	554.288
ENSG00000123342	MMP19	10.7839	3.15763	0.00832058	5.05331	5.12864	5.34957	18.7457	9.06997	21.3561
ENSG00000171160	MORN4	116.675	1.69619	4.24e-05	92.9809	76.9297	89.8727	146.02	164.166	130.078
ENSG00000184350	MRGPRE	15.7865	3.19067	0.00419857	16.1706	3.07719	3.20974	33.545	15.4189	23.2976
ENSG00000072952	MRVI1	57.2924	1.61698	0.0142762	48.5118	45.1321	37.447	81.8893	45.3498	85.4245
ENSG00000102854	MSLN	357.245	1.81061	5.94e-14	229.42	258.484	274.968	485.416	453.498	441.683
ENSG00000162006	MSLNL	19.6403	2.06852	0.016414	10.1066	13.3345	14.9788	31.5718	23.5819	24.2683
ENSG00000168502	MTCL1	654.485	1.57478	3.05e-12	494.214	485.17	545.656	840.599	727.412	833.859
ENSG00000210195	MT-TT	14.8242	2.92714	0.00588897	14.1493	2.05146	6.41948	17.7591	27.2099	21.3561
ENSG00000169876	MUC17	46.0339	2.8097	1.01e-06	29.3092	16.4117	26.7478	76.9562	60.7688	66.0098
ENSG00000157601	MX1	3440.33	1.82995	1.24e-50	2333.62	2573.55	2386.98	4459.52	4485.1	4403.24
ENSG00000183486	MX2	870.218	1.85007	3.99e-22	624.589	672.878	533.887	1081.33	1102	1206.62
ENSG00000162576	MXRA8	299.461	1.55808	3.76e-07	220.324	233.866	248.22	344.33	336.496	413.532
ENSG00000116990	MYCL	228.746	1.69016	8.51e-09	175.855	163.091	171.186	291.052	282.983	288.308
ENSG00000078814	MYH7B	134.022	1.76422	2.27e-06	100.056	93.3413	97.3621	193.377	156.91	163.083
ENSG00000215375	MYL5	182.917	1.57282	6.1e-05	114.205	145.654	166.906	217.056	202.26	251.42
ENSG00000065534	MYLK	1633.69	1.75475	3.52e-23	1293.65	1124.2	1139.46	2166.61	1862.06	2216.18
ENSG00000266714	MYO15B	1394.77	1.51557	1.23e-16	1061.19	1137.53	1127.69	1729.54	1567.29	1745.38
ENSG00000166866	MYO1A	28.4324	1.65224	0.0439477	17.1813	23.5918	23.5381	39.4647	29.9309	36.8878
ENSG00000128641	MYO1B	695.345	1.51584	9.65e-13	537.672	564.151	556.355	863.291	809.948	840.654
ENSG00000169994	MYO7B	227.479	2.31179	6.62e-17	141.493	130.268	140.159	328.544	273.006	351.405
ENSG00000139597	N4BP2L1	59.1868	2.7692	9.14e-08	25.2665	36.9262	32.0974	68.0767	88.8857	103.868
ENSG00000274180	NATD1	229.733	1.72134	3.83e-09	159.685	166.168	180.815	283.159	285.704	302.869
ENSG00000104419	NDRG1	1331.1	2.37822	3.22e-07	933.852	628.772	801.365	2110.38	1393.15	2119.11
ENSG00000185633	NDUFA4L2	53.9468	2.29123	9.43e-05	44.4691	18.4631	35.3071	78.9295	56.2338	90.2781
ENSG00000270264	NDUFB8P2	17.4308	2.07531	0.0311546	18.1919	7.1801	8.55931	29.5986	23.5819	17.4732
ENSG00000078114	NEBL	82.2436	2.61045	2.71e-10	42.4478	47.1835	47.0762	123.327	117.91	115.517
ENSG00000125967	NECAB3	732.262	1.49956	8.56e-12	597.301	571.331	589.522	849.478	942.37	843.567
ENSG00000140398	NEIL1	406.003	1.6098	1.05e-10	312.295	319.002	301.716	530.801	462.568	509.635
ENSG00000163491	NEK10	78.0823	1.61253	0.00301012	60.6397	53.3379	65.2647	121.354	83.4437	84.4537
ENSG00000107954	NEURL1	91.788	2.54991	3.98e-10	53.5651	49.235	52.4257	108.528	143.306	143.668
ENSG00000122859	NEUROG3	10.2292	2.69435	0.0265821	7.07463	1.02573	8.55931	14.7993	16.3259	13.5903
ENSG00000101096	NFATC2	458.489	1.60156	3.18e-10	393.147	307.719	356.281	574.212	534.221	585.352
ENSG00000100968	NFATC4	245.698	1.66464	2e-08	188.994	183.605	180.815	294.999	336.496	289.278
ENSG00000187736	NHEJ1	39.1972	1.54717	0.0492174	25.2665	33.8491	33.1673	46.3711	35.3729	61.1562
ENSG00000140807	NKD1	387.442	6.12231	2.58e-70	108.141	99.4957	118.76	710.365	528.779	759.113
ENSG00000145506	NKD2	108.642	1.5239	0.00173515	79.8423	73.8525	104.851	121.354	136.05	135.903
ENSG00000140853	NLRC5	386.124	2.95893	3.5e-42	207.186	202.069	175.466	577.172	543.291	611.562
ENSG00000185269	NOTUM	30.5772	3.54967	9.64e-07	17.1813	10.2573	12.839	47.3577	45.3498	50.4781
ENSG00000257842	NOVA1-AS1	44.2872	1.6252	0.0177003	39.4158	34.8748	26.7478	56.2372	45.3498	63.0976
ENSG00000188747	NOXA1	392.219	1.90162	2.15e-12	207.186	300.539	303.855	463.711	531.5	546.522
ENSG00000215440	NPEPL1	152.367	1.50324	0.000661928	103.088	123.087	139.089	179.565	158.724	210.649
ENSG00000187258	NPSR1	25.2389	3.56356	1.2e-05	10.1066	9.23156	13.9089	30.5852	38.0939	49.5074
ENSG00000164128	NPY1R	125.765	1.54616	0.000357803	86.9169	99.4957	110.201	145.033	160.538	152.405
ENSG00000213492	NT5C3AP1	63.7782	1.65443	0.00618494	29.3092	63.5952	51.3558	78.9295	78.9087	80.5708
ENSG00000089127	OAS1	4946.25	1.49582	3.22e-24	3937.54	4103.94	3849.55	5606.95	6082.32	6097.17
ENSG00000111335	OAS2	4608.38	2.00133	9.43e-59	3002.68	3316.18	2893.05	6158.47	5951.71	6328.21
ENSG00000135114	OASL	1100.04	1.65729	8.12e-19	780.231	858.535	845.231	1273.72	1336.91	1505.61
ENSG00000229873	OGFR-AS1	29.5872	1.9013	0.00847009	18.1919	18.4631	24.608	39.4647	39.9079	36.8878
ENSG00000178814	OPLAH	198.681	1.87768	4.24e-10	124.311	141.551	148.718	251.588	279.355	246.566
ENSG00000125510	OPRL1	35.3661	1.6977	0.0163321	24.2559	28.7204	25.6779	43.4112	43.5359	46.5952
ENSG00000123240	OPTN	1891.03	1.7623	5.3e-37	1349.23	1353.96	1404.8	2302.77	2441.64	2493.81
ENSG00000124657	OR2B6	12.5143	2.8141	0.0072868	7.07463	5.12864	7.48939	18.7457	17.2329	19.4147
ENSG00000175938	ORAI3	362.301	1.53645	8.99e-08	299.156	258.484	299.576	460.751	460.754	395.088
ENSG00000081087	OSTM1	786.978	1.87137	8.11e-23	554.853	495.427	594.872	1007.34	1108.35	961.025
ENSG00000165312	OTUD1	491.688	1.88566	3.35e-18	338.572	367.211	316.694	593.944	705.644	628.064
ENSG00000142623	PADI1	3272.74	1.90587	9.98e-44	2148.67	2425.85	2182.62	4182.28	4113.23	4583.8
ENSG00000142619	PADI3	42.4772	1.77173	0.00525969	30.3199	35.9005	25.6779	57.2239	56.2338	49.5074
ENSG00000073150	PANX2	346.2	1.90457	1.64e-15	241.548	261.561	211.843	430.166	467.103	464.981
ENSG00000170915	PAQR8	356.205	1.49756	6.77e-07	307.241	266.69	281.387	434.112	381.846	465.952
ENSG00000185345	PARK2	87.482	1.58341	0.00196726	67.7143	61.5437	73.824	125.301	90.6997	105.81
ENSG00000178685	PARP10	2199.26	1.74816	2.03e-22	1349.23	1700.66	1752.52	2757.6	2784.48	2851.04
ENSG00000173193	PARP14	20467.3	1.58202	1.19e-32	16184.7	16122.4	15252.7	26621.9	23689.9	24932.3
ENSG00000189223	PAX8-AS1	3550.96	1.49675	2.62e-22	2873.31	2791.01	2868.44	4332.24	3988.97	4451.78
ENSG00000163346	PBXIP1	2783.21	1.59569	3.91e-26	2024.36	2174.55	2235.05	3292.35	3367.68	3605.3
ENSG00000247774	PCED1B-AS1	54.994	1.7043	0.00281251	45.4798	37.952	38.5169	69.0633	67.1178	71.8342
ENSG00000185615	PDIA2	106.635	2.41761	8.64e-11	62.661	64.6209	59.9151	134.18	151.468	166.966
ENSG00000139515	PDX1	74.9185	2.29438	1.55e-07	50.5331	42.0549	43.8664	98.6618	112.468	101.927
ENSG00000174827	PDZK1	287.519	2.18672	1.18e-18	196.068	161.039	184.025	410.433	360.985	412.561
ENSG00000121440	PDZRN3	181.428	1.65029	9.9e-07	135.429	145.654	129.459	230.869	212.237	234.917
ENSG00000114268	PFKFB4	320.476	1.86317	2.42e-09	236.495	187.708	247.15	446.938	320.17	484.396
ENSG00000165434	PGM2L1	1746.97	1.82831	6.84e-39	1180.45	1209.33	1317.06	2252.45	2294.7	2227.83
ENSG00000087495	PHACTR3	39.381	1.58681	0.0340171	29.3092	22.566	39.5868	52.2908	50.7918	41.7415
ENSG00000136147	PHF11	985.038	1.62753	2.9e-19	789.327	761.091	698.653	1209.59	1264.35	1187.21
ENSG00000107537	PHYH	366.393	1.77103	9.54e-13	251.655	267.715	273.898	523.894	445.336	435.859
ENSG00000155629	PIK3AP1	781.542	1.56304	7.42e-14	651.877	560.048	617.34	964.913	908.811	986.264
ENSG00000171608	PIK3CD	33.0761	1.86624	0.00711625	25.2665	21.5403	22.4682	41.438	49.8848	37.8586
ENSG00000100100	PIK3IP1	120.083	1.72581	1.33e-05	80.8529	84.1098	99.5019	146.02	146.934	163.083
ENSG00000090975	PITPNM2	249.45	1.58329	5.53e-07	194.047	203.094	181.885	311.771	273.913	331.991
ENSG00000159337	PLA2G4D	12.7586	3.12007	0.00375129	5.05331	9.23156	4.27965	18.7457	21.7679	17.4732
ENSG00000168907	PLA2G4F	797.956	1.51144	3.57e-13	649.856	619.54	636.598	977.739	906.09	997.913
ENSG00000153246	PLA2R1	2612.31	1.66997	1.98e-26	1959.67	1950.94	1959.01	3412.71	2939.58	3451.93
ENSG00000122861	PLAU	38.4338	2.60439	2.01e-05	22.2346	26.669	14.9788	53.2774	57.1408	56.3025
ENSG00000197943	PLCG2	164.442	3.69156	1.38e-29	64.6824	69.7496	75.9638	264.414	244.889	266.951
ENSG00000105559	PLEKHA4	687.883	1.75998	1.09e-21	520.491	499.53	475.041	870.197	867.996	894.045
ENSG00000171680	PLEKHG5	1143.83	1.49459	9.68e-13	868.159	978.545	904.077	1350.68	1274.33	1487.16
ENSG00000152527	PLEKHH2	1072.96	1.60333	1.49e-16	893.425	748.782	830.253	1332.92	1247.12	1385.24
ENSG00000214456	PLIN5	57.1402	1.85068	0.000504123	35.3732	40.0034	44.9364	77.9429	69.8388	74.7464
ENSG00000114698	PLSCR4	243.312	1.61613	1.81e-07	198.09	164.117	195.794	317.691	292.96	291.22
ENSG00000120594	PLXDC2	43.7915	5.19935	6.69e-12	17.1813	14.3602	10.6991	73.9964	56.2338	90.2781
ENSG00000130827	PLXNA3	5941.93	1.50497	1.35e-16	5090.7	4542.95	4597.42	7501.26	6369.84	7549.39
ENSG00000198753	PLXNB3	944.813	1.90848	2.16e-28	670.069	618.515	660.136	1245.11	1137.37	1337.67
ENSG00000130822	PNCK	35.3382	2.40654	0.000258793	13.1386	25.6432	23.5381	58.2105	51.6988	39.8
ENSG00000130653	PNPLA7	150.097	2.17582	4.96e-11	102.077	89.2384	92.0125	217.056	175.957	224.239
ENSG00000102312	PORCN	207.412	1.50691	2.09e-05	179.898	153.859	162.627	238.762	253.052	256.273
ENSG00000204531	POU5F1	65.058	1.75102	0.000734168	47.5011	45.1321	49.216	82.8759	74.3738	91.2489
ENSG00000218416	PP14571	33.4006	1.8556	0.0124265	20.2132	32.8233	17.1186	31.5718	46.2568	52.4196
ENSG00000143847	PPFIA4	38.8809	3.99715	1.27e-06	19.2026	9.23156	18.1885	75.9696	27.2099	83.483
ENSG00000163644	PPM1K	909.308	1.84116	3.19e-24	605.386	696.47	618.41	1244.13	1208.12	1083.34
ENSG00000198729	PPP1R14C	15.0135	2.95994	0.00252871	6.06397	9.23156	7.48939	17.7591	27.2099	22.3269
ENSG00000166143	PPP1R14D	44.1226	1.91534	0.00326933	45.4798	19.4888	25.6779	61.1703	50.7918	62.1269
ENSG00000180644	PRF1	43.784	2.91519	7.68e-07	28.2985	21.5403	17.1186	59.1971	59.8618	76.6879
ENSG00000115718	PROC	62.243	1.55199	0.0129347	61.6504	48.2093	36.377	71.0365	84.3507	71.8342
ENSG00000117707	PROX1	1509.49	2.22868	2.68e-50	980.342	925.207	898.727	2262.32	1911.04	2079.31
ENSG00000230461	PROX1-AS1	115.638	1.79374	3.11e-06	81.8636	85.1355	81.3134	144.046	144.213	157.259
ENSG00000167371	PRRT2	126	1.89187	1.12e-06	78.8316	110.779	71.6842	154.899	165.073	174.732
ENSG00000164099	PRSS12	514.213	1.50873	9.43e-10	418.414	390.803	420.476	663.008	600.432	592.147
ENSG00000005001	PRSS22	1772.53	1.50957	1.29e-16	1311.84	1516.03	1410.15	2042.3	2111.49	2243.36
ENSG00000150687	PRSS23	2062.74	1.68979	1.69e-32	1483.65	1610.39	1507.51	2560.27	2681.99	2532.64
ENSG00000151006	PRSS53	57.6533	1.57074	0.0123033	38.4052	55.3894	40.6567	78.9295	61.6758	70.8635
ENSG00000204264	PSMB8	988.847	1.92689	6e-19	571.024	651.338	805.645	1175.06	1307.89	1422.12
ENSG00000240065	PSMB9	279.088	2.95465	1.58e-33	134.418	138.473	150.858	409.447	446.243	395.088
ENSG00000101213	PTK6	2689.24	1.78178	1.25e-30	1724.19	2108.9	1967.57	3401.86	3357.7	3575.21
ENSG00000112655	PTK7	5205.73	1.64554	6.59e-38	3942.59	3907	3956.54	6328.17	6243.77	6856.28
ENSG00000188921	PTPLAD2	27.8909	1.68822	0.0431442	21.2239	15.3859	25.6779	43.4112	34.4659	27.1805
ENSG00000155093	PTPRN2	21.7046	2.06992	0.0130314	15.1599	13.3345	13.9089	22.6922	26.3029	38.8293
ENSG00000168297	PXK	58.082	1.53144	0.0154335	41.4371	51.2864	44.9364	63.1436	67.1178	80.5708
ENSG00000103485	QPRT	592.561	1.78372	4.52e-18	458.84	404.137	414.056	706.419	755.528	816.386
ENSG00000228492	RAB11FIP1P1	135.995	1.82875	5.74e-07	102.077	101.547	84.5231	182.524	156.003	189.293
ENSG00000090565	RAB11FIP3	339.762	2.06796	2.81e-20	211.228	234.892	218.262	461.737	442.615	469.835
ENSG00000167964	RAB26	374.538	1.51919	5.11e-08	299.156	285.153	308.135	439.045	492.499	423.239
ENSG00000141542	RAB40B	806.736	1.62667	1.23e-16	617.514	576.46	649.437	975.766	1061.19	960.055
ENSG00000188060	RAB42	25.9985	2.08602	0.00536102	18.1919	19.4888	12.839	32.5584	39.9079	33.0049
ENSG00000166128	RAB8B	629.13	1.7962	4.26e-20	416.393	446.192	487.88	829.746	819.925	774.645
ENSG00000132329	RAMP1	205.524	2.72141	3.9e-23	101.066	113.856	116.621	284.146	302.937	314.517
ENSG00000106538	RARRES2	323.82	1.85441	2e-13	223.356	213.352	243.94	420.299	381.846	460.127
ENSG00000133321	RARRES3	1699.7	2.01894	6.05e-45	1125.88	1101.63	1151.23	2085.71	2410.8	2322.96
ENSG00000228903	RASA4CP	116.624	1.5376	0.000617454	86.9169	85.1355	103.782	145.033	134.236	144.639
ENSG00000233297	RASA4DP	15.2706	2.68857	0.00477268	6.06397	11.283	7.48939	22.6922	21.7679	22.3269
ENSG00000152689	RASGRP3	25.8486	2.00106	0.00846116	17.1813	17.4374	17.1186	29.5986	41.7219	32.0342
ENSG00000107551	RASSF4	46.9329	1.59843	0.016919	45.4798	31.7976	31.0275	55.2506	60.7688	57.2732
ENSG00000169435	RASSF6	1114.08	1.89736	2.23e-37	762.039	760.065	785.316	1465.13	1495.64	1416.3
ENSG00000167771	RCOR2	19.7436	2.17621	0.010791	13.1386	10.2573	13.9089	22.6922	24.4889	33.9756
ENSG00000076344	RGS11	106.281	1.94005	8.77e-06	84.8956	74.8782	56.7054	167.725	108.84	144.639
ENSG00000103269	RHBDL1	153.378	1.53169	0.000126309	114.205	121.036	128.39	169.698	185.027	201.912
ENSG00000223318	RNA5SP111	28.8954	1.93932	0.00703742	21.2239	17.4374	20.3284	39.4647	39.0009	35.9171
ENSG00000151692	RNF144A	42.9128	2.11348	0.000280737	32.3412	25.6432	24.608	62.157	53.5128	59.2147
ENSG00000267128	RNF157-AS1	76.4174	1.52732	0.0102721	63.6717	44.1063	73.824	76.9562	97.0487	102.898
ENSG00000099999	RNF215	250.854	1.49076	1.48e-05	181.919	195.914	226.822	278.226	303.844	318.4
ENSG00000233198	RNF224	43.157	1.84663	0.00304965	38.4052	23.5918	28.8877	60.1837	53.5128	54.361
ENSG00000223298	RNY3P8	18.6108	2.08208	0.0224561	11.1173	13.3345	11.769	17.7591	21.7679	35.9171
ENSG00000185008	ROBO2	41.4173	2.1199	0.000345449	31.3305	21.5403	26.7478	59.1971	55.3268	54.361
ENSG00000143365	RORC	176.161	1.78301	3.89e-08	138.461	110.779	130.529	226.922	223.121	227.151
ENSG00000261187	RP11-1007O24.2	18.3922	2.67605	0.00233462	13.1386	6.15437	10.6991	29.5986	23.5819	27.1805
ENSG00000259306	RP11-108K3.2	41.4958	1.55881	0.0366091	29.3092	31.7976	36.377	39.4647	63.4898	48.5366
ENSG00000246640	RP11-1094H24.4	56.2675	1.63103	0.00595798	46.4904	40.0034	41.7266	70.0499	61.6758	77.6586
ENSG00000254909	RP11-110I1.5	61.2245	1.57068	0.0081472	42.4478	53.3379	47.0762	82.8759	70.7458	70.8635
ENSG00000269356	RP11-120K24.4	27.4868	2.10918	0.00442462	12.1279	16.4117	24.608	38.4781	34.4659	38.8293
ENSG00000253266	RP11-128L5.1	56.6009	1.54373	0.0142131	40.4265	50.2607	42.7965	64.1302	65.3038	76.6879
ENSG00000250397	RP11-1391J7.1	52.0474	1.65109	0.00783907	36.3838	49.235	32.0974	70.0499	65.3038	59.2147
ENSG00000255836	RP11-157G21.2	74.2122	1.57673	0.005357	47.5011	70.7753	54.5656	76.9562	91.6067	103.868
ENSG00000261324	RP11-174G6.5	240.194	1.50252	5.45e-06	177.876	195.914	202.214	293.026	284.797	287.337
ENSG00000275560	RP11-180M15.7	75.4729	1.52755	0.00642545	60.6397	58.4665	59.9151	103.595	78.0017	92.2196
ENSG00000258474	RP11-187E13.1	65.9836	1.73547	0.000804063	52.5544	45.1321	47.0762	80.9027	91.6067	78.6293
ENSG00000273477	RP11-196O16.1	85.4698	1.57079	0.00172772	72.7677	64.6209	62.055	98.6618	107.933	106.781
ENSG00000263438	RP11-202D1.3	13.3064	2.53131	0.0174366	10.1066	10.2573	2.13983	22.6922	18.1399	16.5025
ENSG00000235373	RP11-206L10.3	29.6702	2.0206	0.00686521	20.2132	23.5918	14.9788	44.3978	26.3029	48.5366
ENSG00000213590	RP11-229P13.2	12.6716	2.18988	0.038527	6.06397	8.20583	9.62922	16.7725	21.7679	13.5903
ENSG00000260618	RP11-23N2.4	40.3656	1.79027	0.00656572	32.3412	28.7204	25.6779	61.1703	53.5128	40.7708
ENSG00000233967	RP11-250B2.3	88.5376	1.55514	0.00171969	71.757	69.7496	66.3346	113.461	107.026	102.898
ENSG00000279022	RP11-250B2.4	38.3521	1.73057	0.0162844	19.2026	24.6175	40.6567	42.4246	50.7918	52.4196
ENSG00000260645	RP11-250B2.5	93.5909	1.83984	1.79e-05	56.5971	73.8525	67.4045	123.327	129.701	110.664
ENSG00000116883	RP11-268J15.5	312.117	1.76173	1.22e-10	246.601	188.734	242.87	373.928	396.358	424.21
ENSG00000239280	RP11-271C24.3	14.2194	2.19058	0.0370304	8.08529	14.3602	4.27965	15.7859	26.3029	16.5025
ENSG00000251152	RP11-281P23.1	22.9597	1.88523	0.0230792	12.1279	17.4374	18.1885	33.545	25.3959	31.0634
ENSG00000213073	RP11-288H12.3	113.409	1.57445	0.000639109	77.821	93.3413	93.0824	138.127	117.91	160.171
ENSG00000225886	RP11-288L9.4	49.3002	2.11007	0.000116797	28.2985	37.952	28.8877	62.157	73.4668	65.0391
ENSG00000250644	RP11-295K3.1	16.621	1.91841	0.0465929	10.1066	11.283	12.839	22.6922	26.3029	16.5025
ENSG00000272899	RP11-309L24.4	71.6716	1.60257	0.00468086	57.6077	65.6466	41.7266	89.7823	75.2808	99.9855
ENSG00000280162	RP11-314N13.9	13.5242	2.40688	0.0213565	6.06397	10.2573	7.48939	26.6387	19.0469	11.6488
ENSG00000255026	RP11-326C3.2	1628.83	1.54758	1.24e-11	1167.31	1310.88	1357.72	2026.51	1678.85	2231.71
ENSG00000233098	RP11-344E13.3	35.6585	1.7514	0.0139273	26.2772	19.4888	32.0974	48.3443	49.8848	37.8586
ENSG00000235899	RP11-345L23.1	30.7142	1.97503	0.00525001	21.2239	22.566	18.1885	36.5049	49.8848	35.9171
ENSG00000230928	RP11-34A14.3	105.386	1.79319	2.84e-05	83.8849	74.8782	67.4045	124.314	119.724	162.112
ENSG00000216906	RP11-350J20.9	18.4561	1.89186	0.041388	15.1599	9.23156	13.9089	19.7324	23.5819	29.122
ENSG00000274943	RP11-351C21.2	33.8799	1.72502	0.0156335	23.2452	23.5918	27.8177	43.4112	44.4429	40.7708
ENSG00000272549	RP11-351J23.2	46.8784	1.80394	0.00319989	33.3518	38.9777	27.8177	68.0767	48.9778	64.0684
ENSG00000225135	RP11-361F15.2	90.2061	1.91599	2.98e-05	41.4371	76.9297	67.4045	111.488	119.724	124.254
ENSG00000280334	RP11-361L15.5	19.9275	2.0417	0.0161136	13.1386	14.3602	11.769	29.5986	24.4889	26.2098
ENSG00000235138	RP11-374P20.4	62.4495	1.49334	0.0241882	45.4798	50.2607	54.5656	61.1703	67.1178	96.1025
ENSG00000257191	RP11-390N6.1	44.6901	1.81932	0.00308448	33.3518	30.7719	31.0275	60.1837	66.2108	46.5952
ENSG00000272692	RP11-399K21.14	62.2741	1.73193	0.00141351	49.5224	35.9005	51.3558	83.8626	74.3738	78.6293
ENSG00000261685	RP11-401P9.4	144.017	7.34141	1.28e-14	45.4798	16.4117	41.7266	254.548	232.191	273.747
ENSG00000277978	RP11-403P17.6	41.2165	1.68452	0.0117645	26.2772	34.8748	31.0275	52.2908	56.2338	46.5952
ENSG00000272871	RP11-408A13.4	34.5237	1.63223	0.0338252	25.2665	24.6175	28.8877	31.5718	45.3498	51.4488
ENSG00000213514	RP11-428P16.2	15.1125	2.01922	0.0456749	11.1173	6.15437	12.839	17.7591	26.3029	16.5025
ENSG00000238178	RP11-431J24.2	15.4944	2.00645	0.0452978	10.1066	15.3859	5.34957	22.6922	19.0469	20.3854
ENSG00000272588	RP11-440L14.4	30.8453	1.71021	0.0255224	26.2772	20.5146	21.3983	42.4246	31.7449	42.7122
ENSG00000279982	RP11-45A17.3	14.6633	2.27248	0.0200531	8.08529	11.283	7.48939	24.6655	19.9539	16.5025
ENSG00000197550	RP11-460N11.2	50.6569	1.58009	0.0269513	40.4265	47.1835	29.9576	84.8492	47.1638	54.361
ENSG00000275198	RP11-471B22.3	16.4037	2.27335	0.0144282	8.08529	9.23156	12.839	17.7591	27.2099	23.2976
ENSG00000258116	RP11-493L12.6	17.5347	1.97319	0.0364243	8.08529	10.2573	17.1186	21.7056	20.8609	27.1805
ENSG00000249007	RP11-510N19.5	23.3366	2.56966	0.000951207	12.1279	17.4374	9.62922	29.5986	36.2799	34.9464
ENSG00000255968	RP11-513G19.1	10.3976	3.29517	0.00669666	6.06397	2.05146	6.41948	16.7725	13.605	17.4732
ENSG00000261286	RP11-517C16.2	47.2519	1.62145	0.0275355	48.5118	37.952	21.3983	62.157	42.6289	70.8635
ENSG00000273193	RP11-523G9.3	49.6105	1.84894	0.00195863	41.4371	25.6432	37.447	69.0633	71.6528	52.4196
ENSG00000231772	RP1-154K9.2	11.0674	2.3843	0.0401522	11.1173	2.05146	6.41948	16.7725	14.512	15.5317
ENSG00000272512	RP11-54O7.17	14.2553	2.30949	0.0202903	10.1066	6.15437	9.62922	16.7725	25.3959	17.4732
ENSG00000273443	RP11-54O7.18	23.1969	2.11704	0.00804035	9.09596	17.4374	18.1885	32.5584	30.8379	31.0634
ENSG00000254431	RP11-550A5.2	13.9071	2.22906	0.028574	10.1066	9.23156	6.41948	24.6655	13.605	19.4147
ENSG00000276563	RP11-568K15.2	11.2477	2.27669	0.0486648	12.1279	4.10292	4.27965	18.7457	12.698	15.5317
ENSG00000264057	RP11-583F2.1	28.7084	2.39903	0.000624656	17.1813	19.4888	13.9089	46.3711	33.5589	41.7415
ENSG00000259518	RP11-597K23.2	30.5317	4.067	1.24e-07	13.1386	14.3602	8.55931	47.3577	44.4429	55.3318
ENSG00000253899	RP11-613H2.2	59.4371	1.54199	0.0245536	27.2879	57.4408	55.6355	78.9295	62.5828	74.7464
ENSG00000273691	RP11-617F23.2	24.4576	1.89554	0.0181258	20.2132	12.3087	18.1885	29.5986	35.3729	31.0634
ENSG00000255545	RP11-627G23.1	185.461	1.58368	2e-05	173.834	130.268	126.25	229.882	218.586	233.947
ENSG00000264263	RP11-671P2.1	16.8388	2.36539	0.0133257	6.06397	16.4117	7.48939	27.6253	17.2329	26.2098
ENSG00000254761	RP11-672A2.1	11.9834	3.07293	0.00639318	2.02132	8.20583	7.48939	15.7859	19.9539	18.4439
ENSG00000259668	RP11-707P17.2	86.7201	1.725	0.000362789	61.6504	53.3379	75.9638	128.26	94.3277	106.781
ENSG00000259895	RP11-715J22.2	14.8406	2.07615	0.0377738	7.07463	14.3602	7.48939	18.7457	19.0469	22.3269
ENSG00000261159	RP11-723O4.9	17.8845	2.04948	0.0247871	13.1386	8.20583	13.9089	19.7324	29.0239	23.2976
ENSG00000260555	RP11-728K20.2	21.9899	2.43649	0.00241973	8.08529	15.3859	14.9788	28.6119	29.9309	34.9464
ENSG00000279199	RP11-749I16.3	15.9362	2.16655	0.0300915	10.1066	5.12864	14.9788	29.5986	15.4189	20.3854
ENSG00000255320	RP11-755F10.1	61.737	1.56075	0.00957624	54.5757	46.1578	43.8664	65.1168	75.2808	85.4245
ENSG00000267016	RP11-75C10.9	17.7266	2.00692	0.0347439	6.06397	14.3602	14.9788	24.6655	18.1399	28.1512
ENSG00000257509	RP11-762I7.4	32.079	1.62801	0.0462511	30.3199	20.5146	22.4682	34.5316	52.6058	32.0342
ENSG00000271730	RP11-787I22.3	9.94318	3.09389	0.0117643	4.04265	3.07719	7.48939	19.7324	12.698	12.6195
ENSG00000234338	RP11-797H7.1	68.6584	1.56976	0.0122289	61.6504	51.2864	47.0762	96.6886	56.2338	99.0147
ENSG00000266947	RP11-799D4.4	61.3634	1.58955	0.0148719	49.5224	64.6209	27.8177	81.8893	73.4668	70.8635
ENSG00000246982	RP1-179N16.6	38.2131	1.92186	0.00270149	30.3199	27.6947	20.3284	50.3175	46.2568	54.361
ENSG00000279042	RP11-805F19.3	12.7722	3.63584	0.00117767	6.06397	6.15437	4.27965	23.6788	19.9539	16.5025
ENSG00000225140	RP11-809C18.3	23.828	2.28923	0.00398393	10.1066	21.5403	11.769	39.4647	29.0239	31.0634
ENSG00000264885	RP11-815I9.4	84.5318	1.53633	0.00357894	56.5971	72.8268	70.6143	110.501	102.491	94.1611
ENSG00000276115	RP11-817I4.2	46.3948	1.89094	0.00130861	32.3412	29.7461	34.2372	68.0767	63.4898	50.4781
ENSG00000274021	RP11-823E8.3	14.3853	2.0877	0.0365172	11.1173	7.1801	9.62922	19.7324	16.3259	22.3269
ENSG00000224945	RP11-82L18.2	48.3841	1.90161	0.00109299	40.4265	33.8491	25.6779	65.1168	68.9318	56.3025
ENSG00000255468	RP11-867G23.8	67.8079	1.51931	0.0092878	57.6077	48.2093	55.6355	86.8224	78.0017	80.5708
ENSG00000269290	RP11-869B15.1	38.655	1.7005	0.0145412	26.2772	32.8233	26.7478	58.2105	48.0708	39.8
ENSG00000254691	RP11-91P24.5	11.9398	3.95202	0.00121768	3.03199	8.20583	3.20974	21.7056	19.9539	15.5317
ENSG00000250608	RP11-933H2.4	31.9561	1.61521	0.0412682	28.2985	25.6432	19.2584	44.3978	36.2799	37.8586
ENSG00000167046	RP11-93B14.6	33.9931	1.65294	0.0308139	20.2132	23.5918	33.1673	38.4781	39.0009	49.5074
ENSG00000274317	RP11-93G5.1	44.0961	1.57724	0.024432	30.3199	35.9005	36.377	61.1703	43.5359	57.2732
ENSG00000267194	RP1-193H18.2	137.388	1.52558	0.000501322	112.183	125.139	88.8028	179.565	162.352	156.288
ENSG00000271670	RP11-95I16.4	10.8503	2.9236	0.0175526	6.06397	3.07719	7.48939	6.90633	16.3259	25.239
ENSG00000261469	RP11-96D1.6	32.5175	1.8424	0.0132265	21.2239	15.3859	32.0974	42.4246	34.4659	49.5074
ENSG00000260792	RP11-982M15.8	88.0831	1.85549	0.000204651	62.661	70.7753	51.3558	154.899	89.7927	99.0147
ENSG00000280407	RP13-516M14.8	51.572	1.5365	0.0242855	38.4052	50.2607	33.1673	72.0231	54.4198	61.1562
ENSG00000267288	RP13-890H12.2	93.6023	1.72918	7.75e-05	73.7783	67.6981	64.1948	125.301	116.096	114.546
ENSG00000271430	RP3-368A4.5	667.152	1.7966	1.41e-20	471.979	483.118	476.111	930.381	845.321	796.001
ENSG00000271533	RP3-368A4.6	458.401	1.87594	4.38e-15	330.486	311.822	313.485	672.874	503.383	618.357
ENSG00000273253	RP3-402G11.26	25.1842	1.81817	0.0345632	16.1706	27.6947	9.62922	35.5183	28.1169	33.9756
ENSG00000279926	RP3-406P24.5	24.5109	1.73978	0.0438607	25.2665	12.3087	16.0487	33.545	31.7449	28.1512
ENSG00000279453	RP3-425C14.4	180.752	1.57928	1.33e-05	160.695	133.345	126.25	224.949	227.656	211.62
ENSG00000261305	RP4-584D14.7	40.5282	1.79865	0.00465987	31.3305	26.669	28.8877	48.3443	52.6058	55.3318
ENSG00000230084	RP4-613B23.1	25.118	2.37826	0.00137889	11.1173	16.4117	17.1186	37.4915	32.6519	35.9171
ENSG00000225285	RP4-758J18.10	91.0146	1.52435	0.00242524	72.7677	68.7238	74.8939	103.595	111.561	114.546
ENSG00000264520	RP4-777O23.2	16.4224	2.07102	0.0344541	11.1173	12.3087	8.55931	28.6119	12.698	25.239
ENSG00000260257	RP5-1085F17.3	109.595	1.49602	0.0055061	86.9169	97.4442	79.1736	141.086	157.817	95.1318
ENSG00000272732	RP5-1159O4.2	29.4057	1.74112	0.0359781	12.1279	25.6432	26.7478	38.4781	46.2568	27.1805
ENSG00000224628	RP5-854E16.2	35.4302	1.73476	0.0158397	21.2239	29.7461	26.7478	41.438	38.0939	55.3318
ENSG00000260793	RP5-882C2.2	225.436	1.53964	1.23e-05	205.164	153.859	173.326	295.986	261.215	263.069
ENSG00000226499	RP5-882O7.1	81.2555	1.51674	0.0201765	40.4265	89.2384	64.1948	104.582	113.375	75.7171
ENSG00000233017	RP5-908M14.5	125.48	1.51094	0.000672519	113.194	91.2899	95.2223	152.926	147.841	152.405
ENSG00000217026	RPL10P1	91.5191	1.55744	0.0147951	51.5438	111.804	51.3558	113.461	129.701	91.2489
ENSG00000243742	RPLP0P2	12.5195	5.0376	0.000170189	2.02132	5.12864	5.34957	20.719	25.3959	16.5025
ENSG00000196183	RPS2P4	9.93429	2.38365	0.039927	5.05331	6.15437	6.41948	13.8127	13.605	14.561
ENSG00000071242	RPS6KA2	53.719	2.02698	0.00012829	41.4371	32.8233	32.0974	75.9696	66.2108	73.7757
ENSG00000134321	RSAD2	435.089	2.45415	5.94e-35	232.452	266.69	256.779	633.409	621.293	599.913
ENSG00000136514	RTP4	39.0669	1.64504	0.0256202	41.4371	25.6432	21.3983	44.3978	47.1638	54.361
ENSG00000101115	SALL4	276.295	1.71946	3.62e-10	215.271	181.554	212.913	339.397	359.171	349.464
ENSG00000167100	SAMD14	85.0342	2.02246	1.81e-06	50.5331	59.4923	58.8452	106.555	112.468	122.312
ENSG00000177409	SAMD9L	342.948	2.9853	2.59e-39	161.706	191.811	162.627	511.068	489.778	540.698
ENSG00000101347	SAMHD1	4066.18	2.05243	2.63e-76	2588.31	2800.24	2604.17	5404.7	5562.61	5437.07
ENSG00000141504	SAT2	125.419	1.93183	2.66e-06	70.7463	75.9039	110.201	159.832	138.771	197.059
ENSG00000188322	SBK1	146.211	2.02042	1.2e-09	95.0022	109.753	85.5931	188.444	200.446	198.029
ENSG00000074660	SCARF1	33.4689	1.81084	0.0106232	18.1919	28.7204	24.608	40.4514	48.0708	40.7708
ENSG00000244486	SCARF2	19.2407	2.29139	0.0104136	17.1813	9.23156	8.55931	36.5049	23.5819	20.3854
ENSG00000214279	SCART1	98.5333	2.29624	2.36e-08	50.5331	65.6466	63.1249	140.1	110.654	161.142
ENSG00000162572	SCNN1D	37.5528	2.25215	0.000329814	23.2452	23.5918	22.4682	39.4647	54.4198	62.1269
ENSG00000121064	SCPEP1	372.512	1.51273	8.7e-07	252.665	305.667	331.673	404.514	457.126	483.425
ENSG00000125775	SDCBP2	682.859	1.77414	2.88e-18	460.862	486.195	530.677	800.148	951.44	867.835
ENSG00000185986	SDHAP3	261.45	1.53905	9.38e-06	172.823	221.557	223.612	292.039	296.588	362.083
ENSG00000075826	SEC31B	191.884	1.5579	5.88e-05	156.653	152.834	140.159	257.507	185.934	258.215
ENSG00000141574	SECTM1	121.575	3.4114	2.37e-20	58.6184	56.4151	50.2859	183.511	205.888	174.732
ENSG00000143434	SEMA6C	36.5083	1.85646	0.00513748	24.2559	24.6175	27.8177	44.3978	42.6289	55.3318
ENSG00000230438	SERPINB9P1	25.2666	1.93504	0.0147502	18.1919	18.4631	14.9788	24.6655	33.5589	41.7415
ENSG00000080546	SESN1	1047.86	2.09548	1.47e-40	638.738	666.724	726.471	1342.79	1488.38	1424.06
ENSG00000189410	SH2D5	18.5543	1.91987	0.0374587	18.1919	10.2573	9.62922	21.7056	26.3029	25.239
ENSG00000131171	SH3BGRL	2330.95	1.51997	1.03e-16	2008.19	1675.02	1867	2781.28	2960.44	2693.78
ENSG00000214193	SH3D21	699.3	1.52436	7.2e-10	530.597	568.254	562.774	906.702	724.691	902.781
ENSG00000125089	SH3TC1	795.165	1.618	9.99e-15	542.725	670.827	608.781	1007.34	941.463	999.855
ENSG00000148082	SHC3	46.116	1.57013	0.0208702	40.4265	29.7461	37.447	59.1971	52.6058	57.2732
ENSG00000198892	SHISA4	217.325	1.6337	2.83e-07	167.77	174.374	152.998	253.561	290.239	265.01
ENSG00000141293	SKAP1	858.851	1.7122	3.04e-22	655.92	608.257	635.528	1132.64	1053.93	1066.84
ENSG00000110446	SLC15A3	120.862	2.13009	1.65e-09	77.821	83.084	70.6143	174.631	156.91	162.112
ENSG00000112394	SLC16A10	61.9926	2.33047	1.41e-06	37.3945	40.0034	34.2372	96.6886	88.8857	74.7464
ENSG00000141526	SLC16A3	4310.78	2.1534	1.77e-41	2325.53	2847.42	3029.99	5711.53	5629.73	6320.44
ENSG00000168679	SLC16A4	865.938	1.78524	2.42e-23	643.792	596.974	624.829	1141.52	1167.31	1021.21
ENSG00000118596	SLC16A7	673.6	1.59056	1.53e-13	551.821	492.35	515.698	886.97	817.204	777.557
ENSG00000146477	SLC22A3	220.015	2.83685	8.18e-26	108.141	105.65	130.529	335.45	322.891	317.43
ENSG00000197119	SLC25A29	2056.41	1.62029	1.27e-23	1500.83	1558.08	1649.81	2609.61	2355.47	2664.66
ENSG00000181035	SLC25A42	175.52	1.56214	2.07e-05	122.29	151.808	136.949	213.11	208.609	220.356
ENSG00000227533	SLC2A1-AS1	170.008	1.88303	6.1e-09	120.269	124.113	109.131	233.829	196.818	235.888
ENSG00000160326	SLC2A6	238.671	1.51383	7.23e-06	170.802	201.043	197.934	273.293	280.262	308.693
ENSG00000198569	SLC34A3	61.3878	1.63385	0.00519284	44.4691	47.1835	48.1461	69.0633	65.3038	94.1611
ENSG00000182747	SLC35D3	18.7688	1.94875	0.0303494	15.1599	13.3345	9.62922	22.6922	22.6749	29.122
ENSG00000134955	SLC37A2	151.083	1.70757	6.53e-06	130.375	100.521	103.782	167.725	189.562	214.532
ENSG00000169507	SLC38A11	765.74	1.8902	3.2e-28	515.438	519.019	555.285	1014.24	960.51	1029.95
ENSG00000138079	SLC3A1	48.2352	1.9851	0.000819234	44.4691	26.669	25.6779	72.0231	66.2108	54.361
ENSG00000139508	SLC46A3	353.901	2.19497	1.18e-22	236.495	194.888	233.241	504.162	477.987	476.63
ENSG00000100170	SLC5A1	682.572	1.571	6.2e-13	537.672	489.273	565.984	836.652	786.366	879.484
ENSG00000117834	SLC5A9	22.3967	2.83233	0.000887496	20.2132	5.12864	9.62922	34.5316	29.9309	34.9464
ENSG00000214617	SLC6A10P	10.2287	2.30635	0.0477659	7.07463	7.1801	4.27965	10.8528	14.512	17.4732
ENSG00000063127	SLC6A16	158.057	2.11539	3.31e-11	109.151	89.2384	105.921	230.869	198.632	214.532
ENSG00000163817	SLC6A20	658.601	1.71769	1.51e-17	519.48	473.887	460.063	837.639	779.11	881.425
ENSG00000092068	SLC7A8	19.8042	2.96419	0.000477116	12.1279	9.23156	8.55931	29.5986	26.3029	33.0049
ENSG00000066230	SLC9A3	150.941	2.34799	2.41e-13	87.9276	81.0326	101.642	230.869	202.26	201.912
ENSG00000137491	SLCO2B1	33.5241	2.27956	0.000673059	14.1493	20.5146	26.7478	46.3711	39.0009	54.361
ENSG00000176463	SLCO3A1	431.097	1.6428	4.28e-12	325.433	341.568	311.345	548.56	502.476	557.201
ENSG00000166750	SLFN5	4608.16	1.8988	3.96e-60	3256.35	3059.75	3221.51	6184.12	5763.06	6164.15
ENSG00000082014	SMARCD3	158.671	1.50637	0.000168934	133.407	120.01	126.25	206.203	176.864	189.293
ENSG00000226309	SMARCE1P2	10.3639	2.35219	0.0453957	7.07463	7.1801	4.27965	16.7725	18.1399	8.73659
ENSG00000256235	SMIM3	479.918	1.60677	5.42e-12	398.201	343.619	362.701	577.172	594.99	602.825
ENSG00000166311	SMPD1	210.661	2.31071	1.36e-17	119.258	138.473	124.11	292.039	305.658	284.425
ENSG00000064692	SNCAIP	14.2316	3.85521	0.000350171	6.06397	6.15437	5.34957	22.6922	20.8609	24.2683
ENSG00000262074	SNORD3B-2	41.1515	1.77497	0.0126927	20.2132	38.9777	29.9576	42.4246	71.6528	43.683
ENSG00000101298	SNPH	10.2362	2.48512	0.0317022	6.06397	4.10292	7.48939	15.7859	16.3259	11.6488
ENSG00000124104	SNX21	404.507	1.69107	6.51e-12	302.188	301.564	298.506	473.577	567.78	483.425
ENSG00000184557	SOCS3	10.6904	3.74842	0.00271637	3.03199	4.10292	6.41948	13.8127	15.4189	21.3561
ENSG00000149639	SOGA1	874.599	1.49924	7.33e-10	757.996	665.698	675.115	1123.76	910.625	1114.4
ENSG00000198944	SOWAHA	131.283	1.70146	6.46e-06	101.066	97.4442	93.0824	160.819	174.143	161.142
ENSG00000234899	SOX9-AS1	80.7199	1.59996	0.00168329	59.629	67.6981	58.8452	110.501	92.5137	95.1318
ENSG00000185404	SP140L	1278.08	1.57809	3.58e-20	1039.97	981.623	952.223	1576.62	1504.71	1613.36
ENSG00000204335	SP5	426.594	1.92225	9.58e-19	289.049	307.719	279.247	516.988	597.711	568.849
ENSG00000072195	SPEG	748.185	2.00999	1.01e-29	489.16	466.707	536.027	936.301	1007.67	1053.24
ENSG00000134278	SPIRE1	183.491	1.77831	1.98e-08	140.482	127.19	128.39	250.601	221.307	232.976
ENSG00000169682	SPNS1	53.3261	1.5514	0.0184395	42.4478	38.9777	43.8664	76.9562	51.6988	66.0098
ENSG00000182557	SPNS3	173.125	1.78213	3.56e-08	122.29	130.268	120.9	214.096	237.633	213.561
ENSG00000162032	SPSB3	73.1645	1.89102	6.5e-05	55.5864	54.3636	41.7266	92.7421	90.6997	103.868
ENSG00000185739	SRL	10.8917	2.32482	0.0394261	6.06397	7.1801	6.41948	10.8528	15.4189	19.4147
ENSG00000184343	SRPK3	107.355	2.01401	4.75e-07	55.5864	71.801	86.663	133.193	154.189	142.698
ENSG00000198711	SSBP3-AS1	56.4875	1.67045	0.00511918	50.5331	45.1321	31.0275	73.9964	63.4898	74.7464
ENSG00000197558	SSPO	117.799	2.39411	3.25e-10	71.757	64.6209	71.6842	198.31	131.515	168.907
ENSG00000228110	ST13P19	25.5523	1.73992	0.0348159	14.1493	22.566	19.2584	34.5316	31.7449	31.0634
ENSG00000070731	ST6GALNAC2	156.298	1.5128	0.000253829	122.29	109.753	141.229	185.484	173.236	205.795
ENSG00000185482	STAC3	42.464	1.59059	0.0267439	39.4158	22.566	36.377	49.3309	50.7918	56.3025
ENSG00000066923	STAG3	295.996	1.65698	1.22e-08	211.228	218.48	238.591	380.835	321.077	405.766
ENSG00000165730	STOX1	111.981	1.51066	0.00166947	96.0129	93.3413	78.1037	121.354	129.701	153.376
ENSG00000254995	STX16-NPEPL1	29.4745	2.41071	0.000462418	17.1813	13.3345	21.3983	39.4647	40.8149	44.6537
ENSG00000197165	SULT1A2	61.7051	1.63121	0.00382876	49.5224	43.0806	48.1461	78.9295	81.6297	68.922
ENSG00000196074	SYCP2	325.089	1.64109	7.3e-10	263.783	236.943	237.521	430.166	390.916	391.205
ENSG00000171992	SYNPO	321.024	2.08598	1.22e-17	213.25	204.12	206.493	437.072	382.753	482.454
ENSG00000173227	SYT12	79.3194	1.75771	0.000268643	62.661	59.4923	50.2859	115.434	100.677	87.3659
ENSG00000149043	SYT8	1246.27	1.57138	1.39e-19	919.702	1029.83	958.642	1495.71	1541.89	1531.82
ENSG00000142765	SYTL1	1314.6	1.56712	5.03e-21	977.31	1053.42	1042.1	1588.46	1608.11	1618.21
ENSG00000168394	TAP1	1141.12	2.36955	5.56e-63	645.813	702.624	683.675	1564.78	1590.87	1658.98
ENSG00000227954	TARID	68.8454	1.64088	0.0019216	51.5438	48.2093	56.7054	83.8626	83.4437	89.3074
ENSG00000270923	TAS2R6P	16.1649	1.94054	0.0501125	16.1706	9.23156	7.48939	20.719	18.1399	25.239
ENSG00000175463	TBC1D10C	50.8599	1.69959	0.00805283	32.3412	42.0549	38.5169	79.9161	45.3498	66.9806
ENSG00000167800	TBX10	105.398	1.95341	6.45e-07	67.7143	82.0583	64.1948	146.02	129.701	142.698
ENSG00000218336	TENM3	359.266	1.55988	8.92e-08	293.092	282.075	266.408	439.045	381.846	493.132
ENSG00000229950	TFAP2A-AS1	30.7957	2.79576	4.33e-05	14.1493	16.4117	18.1885	36.5049	48.0708	51.4488
ENSG00000160180	TFF3	74.5266	1.71648	0.000545529	50.5331	55.3894	58.8452	91.7555	105.212	85.4245
ENSG00000119699	TGFB3	125.318	3.20761	2.17e-18	74.789	50.2607	53.4957	186.471	199.539	187.351
ENSG00000120708	TGFBI	2869.07	2.08918	2.26e-49	2071.86	1809.39	1690.46	3824.13	4001.67	3816.92
ENSG00000069702	TGFBR3	787.614	1.7552	3.46e-23	588.205	537.482	589.522	1013.26	988.627	1008.59
ENSG00000136114	THSD1	53.1852	1.728	0.00250666	36.3838	41.0292	39.5868	64.1302	67.1178	70.8635
ENSG00000035862	TIMP2	2322.81	1.90359	3.53e-42	1746.42	1539.62	1512.86	3097.98	2941.39	3098.58
ENSG00000101342	TLDC2	71.2541	1.99647	4.44e-05	59.629	34.8748	48.1461	101.622	99.7697	83.483
ENSG00000006118	TMEM132A	1374.27	1.60528	1.99e-24	1077.37	1040.09	1047.45	1662.45	1694.27	1724.02
ENSG00000180061	TMEM150B	169.626	1.59913	1.83e-05	139.471	134.37	117.69	216.069	227.656	182.498
ENSG00000170006	TMEM154	126.808	1.51448	0.000588963	98.0342	93.3413	111.271	163.779	147.841	146.581
ENSG00000148483	TMEM236	28.8988	1.74792	0.0335964	28.2985	14.3602	20.3284	38.4781	26.3029	45.6244
ENSG00000184497	TMEM255B	73.8125	9.69585	1.65e-28	14.1493	12.3087	14.9788	132.207	133.329	135.903
ENSG00000088726	TMEM40	26.824	2.38518	0.000982494	19.2026	13.3345	14.9788	32.5584	37.1869	43.683
ENSG00000181458	TMEM45A	32.7337	2.21267	0.000890866	16.1706	22.566	22.4682	37.4915	46.2568	51.4488
ENSG00000175147	TMEM51-AS1	101.846	1.65247	0.000231029	90.9596	71.801	67.4045	128.26	120.631	132.02
ENSG00000181585	TMIE	13.7145	2.61173	0.0105967	9.09596	6.15437	7.48939	19.7324	13.605	26.2098
ENSG00000128872	TMOD2	200.932	1.61316	8.93e-07	154.631	156.937	149.788	256.521	256.68	231.034
ENSG00000184012	TMPRSS2	1520.48	1.56582	1.76e-22	1195.61	1174.46	1185.46	1793.67	1844.83	1928.85
ENSG00000125827	TMX4	4423.21	2.79375	6.4e-161	2293.19	2270.96	2431.91	6620.21	6428.79	6494.2
ENSG00000118503	TNFAIP3	130.24	1.68733	2.34e-05	110.162	81.0326	99.5019	178.578	157.817	154.346
ENSG00000157873	TNFRSF14	532.079	1.58391	5.62e-12	451.766	392.854	390.518	653.141	642.154	662.04
ENSG00000028137	TNFRSF1B	11.7477	2.57619	0.0173205	6.06397	6.15437	7.48939	21.7056	14.512	14.561
ENSG00000215788	TNFRSF25	619.049	1.57392	4.8e-14	488.15	485.17	469.692	745.884	768.226	757.171
ENSG00000121858	TNFSF10	1203.05	2.20559	6.87e-53	737.783	790.837	723.261	1622	1736.9	1607.53
ENSG00000125657	TNFSF9	47.3686	2.39131	1.43e-05	24.2559	30.7719	28.8877	59.1971	78.0017	63.0976
ENSG00000114854	TNNC1	58.3758	1.76745	0.0022291	43.4585	31.7976	51.3558	67.0901	65.3038	91.2489
ENSG00000130598	TNNI2	266.391	1.63333	2.52e-08	184.951	203.094	219.332	316.705	351.008	323.254
ENSG00000164938	TP53INP1	585.628	2.34953	1.23e-37	355.753	313.873	379.819	816.92	841.693	805.708
ENSG00000078804	TP53INP2	713.509	2.14942	9.65e-36	484.107	461.578	412.986	1002.4	955.068	964.908
ENSG00000056558	TRAF1	282.671	2.07291	1.06e-16	180.908	183.605	187.235	393.661	341.938	408.678
ENSG00000168016	TRANK1	803.964	2.03896	6.53e-27	518.47	499.53	569.194	1124.74	945.998	1165.85
ENSG00000132274	TRIM22	160.793	3.95379	3.11e-31	59.629	61.5437	73.824	253.561	265.75	250.449
ENSG00000121236	TRIM6	52.3939	1.49605	0.0296929	44.4691	47.1835	34.2372	65.1168	68.0248	55.3318
ENSG00000070985	TRPM5	224.906	2.21789	5.19e-17	142.503	131.293	145.508	316.705	291.146	322.283
ENSG00000167723	TRPV3	176.154	1.52786	4.09e-05	146.546	132.319	139.089	218.043	198.632	222.298
ENSG00000182463	TSHZ2	250.678	1.88619	1.09e-12	179.898	176.425	164.767	327.557	342.845	312.576
ENSG00000064201	TSPAN32	133.345	1.63568	3.86e-05	98.0342	96.4185	109.131	157.859	154.189	184.439
ENSG00000085831	TTC39A	1040.11	1.51694	1.64e-16	817.625	806.223	855.931	1253.01	1264.35	1243.51
ENSG00000155158	TTC39B	597.513	1.62147	4.58e-12	430.542	446.192	491.09	816.92	738.296	662.04
ENSG00000165914	TTC7B	143.694	1.87102	9.33e-08	108.141	83.084	109.131	193.377	185.934	182.498
ENSG00000133985	TTC9	60.2904	2.46072	3.85e-07	38.4052	28.7204	37.447	85.8358	89.7927	81.5415
ENSG00000137941	TTLL7	310.4	1.91953	7.72e-15	216.282	189.76	232.171	387.741	419.033	417.415
ENSG00000104723	TUSC3	15.9787	2.86679	0.00249516	7.07463	10.2573	7.48939	21.7056	29.9309	19.4147
ENSG00000025708	TYMP	146.682	1.75121	6.19e-06	91.9702	117.959	110.201	149.966	202.26	207.737
ENSG00000232725	U52111.14	59.2723	1.77141	0.00119028	38.4052	50.2607	39.5868	85.8358	71.6528	69.8928
ENSG00000197355	UAP1L1	237.536	1.7649	1e-09	157.663	190.786	166.906	319.664	290.239	299.956
ENSG00000182179	UBA7	358.208	2.05411	9.25e-21	235.484	237.969	230.031	501.202	455.312	489.249
ENSG00000156587	UBE2L6	770.036	2.44212	4.41e-53	456.819	466.707	418.336	1092.19	1090.21	1095.96
ENSG00000189136	UBE2Q2P1	23.166	1.8095	0.0334523	22.2346	15.3859	11.769	28.6119	29.9309	31.0634
ENSG00000266282	UBL5P2	18.9137	2.03382	0.0290474	5.05331	16.4117	16.0487	21.7056	29.0239	25.239
ENSG00000214049	UCA1	1037.88	1.81836	1.57e-16	884.329	704.676	619.48	1434.54	1240.77	1343.49
ENSG00000131015	ULBP2	150.822	1.58853	3.66e-05	121.279	117.959	110.201	203.243	181.399	170.849
ENSG00000083290	ULK2	36.0912	1.64024	0.0260822	21.2239	26.669	34.2372	45.3844	45.3498	43.683
ENSG00000107731	UNC5B	76.3404	2.99245	1.16e-11	44.4691	35.9005	34.2372	112.474	111.561	119.4
ENSG00000100373	UPK3A	119.487	1.50432	0.00194916	97.0235	77.9554	111.271	155.886	123.352	151.434
ENSG00000184979	USP18	508.737	1.57765	1.35e-09	448.734	394.906	340.232	611.703	666.643	590.205
ENSG00000161133	USP41	12.2351	2.75195	0.0156388	4.04265	12.3087	3.20974	14.7993	24.4889	14.561
ENSG00000143494	VASH2	169.513	1.9823	2.1e-10	126.333	112.83	101.642	233.829	224.028	218.415
ENSG00000141968	VAV1	24.2144	1.70615	0.0471663	20.2132	19.4888	13.9089	28.6119	28.1169	34.9464
ENSG00000147852	VLDLR	220.716	1.54707	1.45e-05	190.004	141.551	188.305	282.173	248.517	273.747
ENSG00000112299	VNN1	1051.05	1.81252	9.5e-26	827.732	701.599	712.562	1371.4	1392.24	1300.78
ENSG00000158023	WDR66	164.083	1.50357	0.000291401	140.482	122.062	130.529	184.498	176.864	230.064
ENSG00000135925	WNT10A	1535.3	1.82429	5.4e-40	1091.51	1084.2	1085.96	1929.83	1981.79	2038.54
ENSG00000115596	WNT6	30.221	2.07069	0.00276747	17.1813	21.5403	20.3284	39.4647	37.1869	45.6244
ENSG00000132530	XAF1	364.399	2.87708	1.53e-34	181.919	204.12	177.606	526.854	484.336	611.562
ENSG00000222881	Y_RNA	25.123	1.80073	0.0311863	16.1706	22.566	14.9788	39.4647	23.5819	33.9756
ENSG00000006047	YBX2	334.054	1.66466	6.72e-11	256.708	251.304	243.94	439.045	402.707	410.62
ENSG00000090238	YPEL3	956.244	1.49052	1.36e-11	844.913	768.271	690.094	1141.52	1190.89	1101.78
ENSG00000278995	Z69720.3	16.719	2.02443	0.0324108	12.1279	9.23156	11.769	23.6788	16.3259	27.1805
ENSG00000124256	ZBP1	75.2949	2.42074	1.13e-07	54.5757	45.1321	32.0974	102.608	97.9557	119.4
ENSG00000159714	ZDHHC1	331.36	1.58563	3.52e-09	256.708	249.252	263.199	398.594	426.289	394.117
ENSG00000148516	ZEB1	79.2038	1.57756	0.00226671	61.6504	55.3894	67.4045	94.7154	97.0487	99.0147
ENSG00000152926	ZNF117	503.155	1.66534	1.59e-13	394.158	373.365	364.84	680.767	619.479	586.323
ENSG00000204789	ZNF204P	41.0273	2.08248	0.000697794	23.2452	22.566	34.2372	47.3577	64.3968	54.361
ENSG00000159915	ZNF233	83.8125	1.66877	0.0035317	80.8529	34.8748	72.7541	113.461	110.654	90.2781
ENSG00000175395	ZNF25	95.7033	1.56055	0.00125526	79.8423	73.8525	70.6143	111.488	129.701	108.722
ENSG00000254004	ZNF260	22.2978	2.90966	0.00038103	8.08529	11.283	14.9788	27.6253	41.7219	30.0927
ENSG00000169740	ZNF32	247.029	1.58096	7.04e-07	202.132	172.322	200.074	276.253	325.612	305.781
ENSG00000230565	ZNF32-AS2	32.1726	1.7002	0.025215	26.2772	19.4888	25.6779	49.3309	35.3729	36.8878
ENSG00000130844	ZNF331	404.779	1.54968	3.25e-09	334.529	311.822	305.995	523.894	495.22	457.215
ENSG00000197647	ZNF433	49.4508	2.12769	0.000155009	41.4371	29.7461	23.5381	72.0231	70.7458	59.2147
ENSG00000171295	ZNF440	998.776	1.49319	1.04e-12	803.476	796.991	803.505	1225.38	1277.05	1086.25
ENSG00000221994	ZNF630	88.1616	1.52045	0.010572	58.6184	58.4665	93.0824	81.8893	109.747	127.166
ENSG00000198429	ZNF69	291.86	1.54153	5.35e-07	250.644	213.352	224.682	386.754	330.147	345.581
ENSG00000143067	ZNF697	349.097	1.69657	1.26e-11	243.57	265.664	267.478	446.938	411.777	459.157
ENSG00000197054	ZNF763	26.7138	1.80815	0.0260941	12.1279	23.5918	21.3983	30.5852	30.8379	41.7415
ENSG00000196456	ZNF775	786.249	1.49482	1.27e-12	636.717	611.334	643.018	899.796	943.277	983.352
ENSG00000235944	ZNF815P	74.6871	1.84731	0.000115949	47.5011	59.4923	50.2859	99.6485	83.4437	107.751
ENSG00000223547	ZNF844	66.6146	1.75874	0.000685434	41.4371	58.4665	44.9364	86.8224	81.6297	86.3952
ENSG00000162415	ZSWIM5	270.401	1.92935	5.47e-13	215.271	172.322	165.837	363.076	342.845	363.054
ENSG00000198455	ZXDB	29.5125	2.41173	0.00103295	9.09596	20.5146	22.4682	34.5316	52.6058	37.8586

## Sheet: Mice Brain_1.5 fold_p-value 0.5
The list of genes upregulated in Mice Irgm1 knockout brain cells compared to the control cells (pvalue >0.05, fold change 1.5)
Gene	Symbol	Fold change	BaseMean	p-value	WT_01.bam	WT_02.bam	WT_03.bam	KO_01.bam	KO_02.bam	KO_03.bam
ENSMUSG00000069892	9930111J21Rik2	2.28595	69.5707	3.18535e-05	45.1962	45.3862	36.4508	92.2302	94.0718	104.089
ENSMUSG00000073555	AC102225.2	17.5179	84.4571	5.66969e-29	7.71642	6.10969	13.5389	150.742	142.625	186.011
ENSMUSG00000022220	Adcy4	1.59105	100.632	0.0071063	82.676	68.0794	82.2746	101.156	137.567	132.039
ENSMUSG00000004730	Adgre1	1.52813	248.901	0.00079163	174.171	178.054	238.492	306.442	319.642	276.607
ENSMUSG00000039167	Adgrl4	1.58086	702.116	7.69472e-08	526.922	558.6	546.761	782.469	867.888	930.055
ENSMUSG00000019866	Aim1	2.01701	59.5342	0.00123194	39.6845	45.3862	33.3264	72.3958	74.8528	91.5598
ENSMUSG00000009585	Apobec3	1.81578	69.2762	0.0027522	47.4009	41.895	58.3212	82.313	96.0948	89.6322
ENSMUSG00000050014	Apol10b	5.55887	12.2363	0.00122832	4.40939	2.61844	4.1658	17.851	21.242	23.1309
ENSMUSG00000057346	Apol9a	14.0336	31.8455	5.5019e-11	3.30704	5.23687	4.1658	49.5861	73.8413	54.9359
ENSMUSG00000068246	Apol9b	12.736	36.2815	2.59626e-12	6.61408	6.10969	3.12435	58.5116	75.8643	67.4651
ENSMUSG00000035697	Arhgap45	1.50459	123.549	0.0239654	137.793	70.6978	87.4818	154.709	153.752	136.858
ENSMUSG00000078349	AW011738	1.71554	76.0611	0.00489289	61.7314	48.0047	58.3212	107.106	81.9335	99.2701
ENSMUSG00000060802	B2m	3.23571	3525.14	1.63948e-43	1439.66	1631.29	1922.52	4923.9	5872.91	5360.58
ENSMUSG00000039699	Batf2	3.97488	8.67135	0.0292919	3.30704	6.10969	1.04145	9.91723	17.1959	14.4568
ENSMUSG00000035021	Baz1a	1.50104	85.1818	0.0299921	63.9361	60.2241	80.1917	89.255	95.0833	122.401
ENSMUSG00000046718	Bst2	6.7145	217.834	5.02153e-32	42.9915	73.3162	53.114	305.451	436.978	395.153
ENSMUSG00000036887	C1qa	1.62187	992.323	7.27903e-06	705.502	748.873	816.497	958.004	1500.09	1224.97
ENSMUSG00000036896	C1qc	1.53264	904.942	8.52671e-06	695.581	702.614	745.678	937.178	1303.85	1044.75
ENSMUSG00000055172	C1ra	2.72892	54.9702	4.51794e-05	20.9446	27.93	39.5751	64.462	93.0602	83.8495
ENSMUSG00000038521	C1s1	2.56988	25.6468	0.00328682	15.4328	13.0922	14.5803	32.7269	40.461	37.5877
ENSMUSG00000024371	C2	2.84895	37.6429	0.000211884	17.6375	13.965	27.0777	52.5613	59.6799	54.9359
ENSMUSG00000024164	C3	3.59443	163.154	8.4441e-09	54.015	71.5706	87.4818	209.254	398.541	158.061
ENSMUSG00000040552	C3ar1	1.62109	117.327	0.00303702	73.8572	86.4084	108.311	152.725	148.694	133.966
ENSMUSG00000073418	C4b	4.15064	1551.09	2.49176e-40	589.755	583.912	633.202	2271.05	3187.31	2041.3
ENSMUSG00000025888	Casp1	2.29257	66.4507	0.000169653	45.1962	38.4037	37.4922	93.2219	67.7721	116.618
ENSMUSG00000025887	Casp12	2.79922	56.1115	2.71449e-05	26.4563	34.0397	28.1192	87.2716	57.6569	103.125
ENSMUSG00000033538	Casp4	2.87127	15.1255	0.019372	12.1258	6.10969	5.20725	30.7434	19.219	17.3482
ENSMUSG00000035352	Ccl12	9.14397	20.1152	1.32408e-06	4.40939	4.36406	3.12435	42.6441	33.3803	32.7688
ENSMUSG00000035385	Ccl2	7.66653	5.94951	0.013112	2.20469	0.872812	1.04145	10.909	9.10372	11.5654
ENSMUSG00000035042	Ccl5	7.37095	20.2525	6.39688e-05	4.40939	6.9825	3.12435	16.8593	51.5877	38.5515
ENSMUSG00000021624	Cd180	1.66297	87.6647	0.00414731	72.7549	54.9872	69.7772	115.04	111.268	102.161
ENSMUSG00000016496	Cd274	3.06785	116.97	2.7415e-12	60.629	51.4959	60.4041	166.609	190.167	172.518
ENSMUSG00000044811	Cd300d	1.75111	67.7059	0.00657546	44.0939	51.4959	52.0725	69.4206	86.9911	102.161
ENSMUSG00000000682	Cd52	2.52839	45.3151	0.000669453	16.5352	20.9475	39.5751	64.462	66.7606	63.6099
ENSMUSG00000028459	Cd72	1.9623	22.802	0.0539472	11.0235	17.4562	17.7047	23.8013	27.3112	39.5153
ENSMUSG00000022901	Cd86	1.82577	53.325	0.00922507	28.661	36.6581	47.9067	62.4785	74.8528	69.3927
ENSMUSG00000027435	Cd93	1.71085	352.498	4.85911e-07	288.815	243.515	247.865	400.656	454.174	479.966
ENSMUSG00000023067	Cdkn1a	2.00787	445.161	9.63834e-08	222.674	308.103	357.217	480.986	631.191	670.796
ENSMUSG00000050370	Ch25h	3.52832	20.6293	0.00176556	6.61408	11.3466	9.37305	33.7186	42.484	20.2395
ENSMUSG00000029915	Clec5a	1.58359	46.1422	0.0498287	38.5821	33.1669	35.4093	54.5448	50.5762	64.5737
ENSMUSG00000071714	Csf2rb2	1.75985	33.4703	0.0492836	26.4563	24.4387	21.8705	47.6027	50.5762	29.8774
ENSMUSG00000028859	Csf3r	1.66583	123.448	0.0016157	116.849	77.6803	83.316	162.643	152.74	147.459
ENSMUSG00000068129	Cst7	5.16882	7.88693	0.0202554	3.30704	4.36406	0	11.9007	16.1844	11.5654
ENSMUSG00000032359	Ctsh	1.5162	289.552	0.0006473	191.808	238.278	260.363	303.467	374.264	369.13
ENSMUSG00000038642	Ctss	1.92587	1799.61	7.21659e-16	1060.46	1308.35	1321.6	2204.6	2488.35	2414.29
ENSMUSG00000034855	Cxcl10	14.2919	58.267	8.80278e-16	7.71642	7.85531	7.29015	78.3461	157.798	90.596
ENSMUSG00000023078	Cxcl13	10.053	10.6913	0.000606085	1.10235	2.61844	2.0829	11.9007	24.2766	22.1671
ENSMUSG00000018920	Cxcl16	1.81503	56.8637	0.00603782	44.0939	37.5309	39.5751	71.404	84.968	63.6099
ENSMUSG00000029417	Cxcl9	19.0347	10.0728	0.000325976	1.10235	0.872812	1.04145	9.91723	26.2996	21.2033
ENSMUSG00000015340	Cybb	1.87843	87.6631	0.000575417	49.6056	60.2241	72.9015	106.114	123.406	113.727
ENSMUSG00000041134	Cyyr1	1.71779	197.312	1.72037e-05	151.021	138.777	145.803	252.889	224.558	270.824
ENSMUSG00000040296	Ddx58	2.91751	294.481	5.43658e-23	149.919	144.887	156.218	414.54	453.163	448.161
ENSMUSG00000037921	Ddx60	8.52168	83.2061	4.30779e-17	17.6375	13.965	20.829	196.361	99.1294	151.315
ENSMUSG00000021263	Degs2	1.54404	72.1022	0.0259794	52.9126	56.7328	60.4041	81.3213	103.175	78.0668
ENSMUSG00000017830	Dhx58	3.35918	63.76	2.91548e-08	24.2516	27.0572	36.4508	105.123	98.1178	91.5598
ENSMUSG00000007682	Dio2	1.54273	1764.44	8.52094e-05	1485.96	1250.74	1426.79	1968.57	1694.3	2760.29
ENSMUSG00000097589	Dleu2	1.60748	121.467	0.0306402	110.235	67.2066	102.062	209.254	82.945	157.097
ENSMUSG00000024136	Dnase1l2	2.33824	20.1577	0.0541794	14.3305	5.23688	16.6632	44.6275	12.1383	27.9498
ENSMUSG00000035711	Dok3	1.83071	55.7925	0.0238499	55.1173	23.5659	39.5751	101.156	54.6223	60.7186
ENSMUSG00000049502	Dtx3l	2.67518	270.016	3.23477e-17	153.226	150.124	137.471	353.053	393.483	432.74
ENSMUSG00000073599	Ecscr	1.98763	38.6733	0.00803559	27.5587	20.9475	29.1606	49.5861	55.6338	49.1531
ENSMUSG00000021367	Edn1	1.59475	76.6928	0.0156844	46.2985	60.2241	70.8186	90.2468	98.1178	94.4511
ENSMUSG00000033730	Egr3	2.22821	2841.02	2.31328e-21	1865.17	1523.93	1891.27	3441.28	4069.36	4255.12
ENSMUSG00000024079	Eif2ak2	2.55762	351.7	9.71919e-15	216.06	199.001	178.088	557.348	403.598	556.105
ENSMUSG00000031103	Elf4	2.49212	61.2995	6.7559e-05	37.4798	26.1844	41.658	71.404	107.222	83.8495
ENSMUSG00000022014	Epsti1	2.71695	44.4615	0.000146042	24.2516	23.5659	23.9534	46.611	80.9219	67.4651
ENSMUSG00000090942	F830016B08Rik	9.46066	19.4338	7.14597e-06	6.61408	3.49125	1.04145	38.6772	26.2996	40.4791
ENSMUSG00000024691	Fam111a	1.74201	59.1398	0.00804588	40.7868	48.0047	40.6166	71.404	77.8874	76.1392
ENSMUSG00000058715	Fcer1g	1.65296	154.769	0.00250308	98.1088	102.992	148.927	149.75	223.547	205.287
ENSMUSG00000015947	Fcgr1	1.67325	109.2	0.00161998	79.3689	85.5356	80.1917	127.932	158.809	123.365
ENSMUSG00000026656	Fcgr2b	1.72395	97.2312	0.00267371	55.1173	71.5706	87.4818	113.056	138.579	117.582
ENSMUSG00000059498	Fcgr3	1.52042	271.132	0.00102972	196.218	186.782	262.445	286.608	343.918	350.818
ENSMUSG00000059089	Fcgr4	6.27083	22.7866	6.7047e-06	6.61408	6.9825	5.20725	29.7517	50.5762	37.5877
ENSMUSG00000039899	Fgl2	1.67977	123.12	0.000987104	79.3689	89.0269	107.269	159.667	138.579	164.808
ENSMUSG00000016087	Fli1	1.76548	112.714	0.000653094	90.3924	64.5881	89.5647	139.833	160.832	131.075
ENSMUSG00000003545	Fosb	2.48728	326.425	8.12904e-07	119.053	145.76	296.813	379.83	516.889	500.205
ENSMUSG00000029135	Fosl2	1.95547	902.224	2.00161e-09	536.843	569.947	724.849	941.145	1343.3	1297.26
ENSMUSG00000042812	Foxf1	2.02213	24.1646	0.0299506	15.4328	14.8378	17.7047	36.6937	32.3688	27.9498
ENSMUSG00000105096	Gbp10	16.004	16.6202	4.99609e-06	2.20469	2.61844	1.04145	18.8427	37.4264	37.5877
ENSMUSG00000028270	Gbp2	5.06387	260.074	5.02423e-24	70.5502	95.1366	91.6476	319.335	566.454	417.32
ENSMUSG00000028268	Gbp3	6.80176	378.084	2.87817e-52	124.565	77.6803	88.5233	625.777	628.157	723.804
ENSMUSG00000079363	Gbp4	4.38979	110.894	8.66622e-14	57.322	29.6756	36.4508	147.767	203.316	190.83
ENSMUSG00000105504	Gbp5	3.39007	199.7	2.99036e-16	100.314	76.8075	95.8134	256.856	378.31	290.1
ENSMUSG00000104713	Gbp6	10.7085	70.6975	6.91057e-19	13.2282	15.7106	7.29015	156.692	101.152	130.111
ENSMUSG00000040253	Gbp7	3.56249	281.458	7.78569e-25	141.1	108.229	120.808	403.631	415.736	499.242
ENSMUSG00000034438	Gbp8	11.2251	8.98416	0.00305158	4.40939	0	0	15.8676	18.2074	15.4206
ENSMUSG00000029298	Gbp9	2.62116	175.83	3.13392e-13	104.723	96.0094	90.6062	254.873	242.766	266.005
ENSMUSG00000049649	Gpr3	1.50851	145.592	0.00876702	92.5971	116.084	139.554	151.734	176.005	197.576
ENSMUSG00000022575	Gsdmd	1.57105	48.1877	0.0557507	46.2985	34.9125	31.2435	52.5613	56.6454	67.4651
ENSMUSG00000045868	Gvin1	3.68929	25.2041	0.000423274	11.0235	8.72812	12.4974	27.7682	33.3803	57.8272
ENSMUSG00000073411	H2-D1	3.14782	3184.12	3.62976e-23	1115.57	1867.82	1622.58	4474.65	5733.32	4290.78
ENSMUSG00000061232	H2-K1	4.01792	1754.37	1.28654e-38	577.629	724.434	795.668	2395.01	3435.14	2598.37
ENSMUSG00000016206	H2-M3	1.93414	78.5006	0.000801996	50.7079	51.4959	58.3212	106.114	123.406	80.9581
ENSMUSG00000035929	H2-Q4	5.73151	311.861	3.1937e-36	91.4947	102.119	84.3575	452.226	670.641	470.328
ENSMUSG00000055413	H2-Q5	11.4961	21.3682	5.81509e-07	3.30704	1.74562	5.20725	49.5861	39.4494	28.9136
ENSMUSG00000073409	H2-Q6	17.6118	228.337	5.80035e-66	19.8422	23.5659	30.2021	369.913	516.889	409.609
ENSMUSG00000060550	H2-Q7	18.1565	201.434	5.43766e-46	15.4328	17.4562	30.2021	307.434	501.716	336.362
ENSMUSG00000079491	H2-T10	2.15787	35.9282	0.0063147	27.5587	15.7106	24.9948	58.5116	43.4955	45.298
ENSMUSG00000056116	H2-T22	2.19156	608.047	9.30795e-17	367.081	392.766	383.254	771.56	954.879	778.74
ENSMUSG00000067212	H2-T23	2.74809	499.087	4.22183e-19	262.358	257.48	279.109	618.835	898.233	678.506
ENSMUSG00000053835	H2-T24	1.63956	190.295	0.0012391	192.911	112.593	127.057	249.914	215.455	243.838
ENSMUSG00000075297	H60b	2.74649	10.9858	0.0474528	6.61408	7.85531	3.12435	16.8593	13.1498	18.312
ENSMUSG00000045502	Hcar2	#DIV/0!	4.61584	0.00716397	0	0	0	9.91723	9.10372	8.67408
ENSMUSG00000003283	Hck	1.66813	66.247	0.0191847	61.7314	49.7503	37.4922	66.4454	100.141	81.9219
ENSMUSG00000027580	Helz2	2.30694	182.069	7.82734e-10	128.975	95.1366	106.228	237.022	260.973	264.078
ENSMUSG00000029798	Herc6	2.71877	254.316	1.00781e-12	145.51	111.72	153.093	442.308	297.388	375.877
ENSMUSG00000007617	Homer1	1.82913	4242.85	3.88126e-08	3318.06	2683.9	2996.25	5290.84	4159.39	7008.66
ENSMUSG00000037405	Icam1	1.90421	70.4211	0.00297219	49.6056	42.7678	53.114	82.313	123.406	71.3202
ENSMUSG00000001029	Icam2	1.94525	53.0091	0.00517569	28.661	31.4212	47.9067	73.3875	77.8874	58.791
ENSMUSG00000039997	Ifi203	6.39261	123.86	6.4496e-19	41.8892	25.3116	33.3264	259.831	146.671	236.128
ENSMUSG00000090222	Ifi203-ps	4.60408	9.63977	0.024733	4.40939	1.74562	4.1658	32.7269	7.08067	7.7103
ENSMUSG00000073489	Ifi204	9.17003	60.5005	2.17444e-18	13.2282	13.0922	9.37305	108.098	111.268	107.944
ENSMUSG00000073490	Ifi207	3.41447	40.1984	8.92007e-06	19.8422	13.965	20.829	71.404	50.5762	64.5737
ENSMUSG00000043263	Ifi209	5.36392	23.9719	7.83385e-05	5.51173	13.965	3.12435	37.6855	34.3918	49.1531
ENSMUSG00000073491	Ifi213	13.2721	28.3011	7.18092e-08	4.40939	4.36406	3.12435	82.313	29.3342	46.2618
ENSMUSG00000064215	Ifi27	3.2634	967.892	1.09398e-48	461.883	477.428	422.829	1454.86	1587.08	1403.27
ENSMUSG00000079017	Ifi27l2a	11.3184	149.017	3.48456e-41	23.1493	24.4387	24.9948	227.105	321.665	272.752
ENSMUSG00000010358	Ifi35	3.03132	75.4664	3.99568e-08	34.1727	37.5309	40.6166	95.2054	132.51	112.763
ENSMUSG00000028037	Ifi44	15.3644	145.625	7.91429e-42	25.354	16.5834	11.456	252.889	240.743	326.724
ENSMUSG00000026896	Ifih1	2.94938	283.272	3.33561e-20	127.872	143.141	159.342	383.797	423.829	461.654
ENSMUSG00000034459	Ifit1	10.9197	473.864	5.72414e-101	69.4478	95.1366	73.943	810.238	874.968	919.453
ENSMUSG00000045932	Ifit2	2.38001	507.884	4.03916e-18	311.964	301.12	288.482	710.074	625.122	810.545
ENSMUSG00000074896	Ifit3	5.81191	625.681	8.38009e-67	163.147	218.203	169.756	981.806	1115.71	1105.46
ENSMUSG00000062488	Ifit3b	4.06234	278.181	6.19512e-23	76.0619	131.795	121.85	395.697	452.151	491.531
ENSMUSG00000025492	Ifitm3	3.85983	476.751	3.61092e-23	165.352	197.256	225.995	554.373	940.718	776.812
ENSMUSG00000095079	Igha	8.38642	52.4655	1.16587e-10	2.20469	15.7106	15.6218	110.081	94.0718	77.103
ENSMUSG00000076613	Ighg2b	5.21359	6.24799	0.0259688	2.20469	1.74562	2.0829	9.91723	7.08067	14.4568
ENSMUSG00000076609	Igkc	4.2086	29.5256	0.00106931	1.10235	18.3291	14.5803	49.5861	62.7145	30.8412
ENSMUSG00000078853	Igtp	6.41254	306.661	3.94306e-46	73.8572	78.5531	95.8134	477.019	625.122	489.604
ENSMUSG00000054072	Iigp1	8.54765	195.419	1.27545e-44	44.0939	45.3862	33.3264	340.161	310.538	399.008
ENSMUSG00000032089	Il10ra	1.55196	151.374	0.0018639	122.36	106.483	127.057	172.56	205.339	174.445
ENSMUSG00000070427	Il18bp	1.87822	70.7488	0.0193954	83.7783	31.4212	32.285	111.073	64.7375	101.198
ENSMUSG00000026072	Il1r1	1.70002	174.097	0.00028647	117.951	133.54	135.389	183.469	205.339	268.897
ENSMUSG00000031304	Il2rg	2.86691	24.948	0.00201746	14.3305	13.965	10.4145	29.7517	46.5301	34.6963
ENSMUSG00000027947	Il6ra	1.52612	165.816	0.0025147	134.486	129.176	130.181	165.618	220.512	214.925
ENSMUSG00000041324	Inhba	1.58394	285.498	0.00277995	224.879	206.857	231.202	334.211	239.731	476.111
ENSMUSG00000018899	Irf1	1.72488	143.772	0.000611675	116.849	82.0444	117.684	185.452	207.362	153.242
ENSMUSG00000025498	Irf7	10.1613	358.317	5.5465e-58	58.4244	65.4609	68.7357	488.919	786.966	681.397
ENSMUSG00000002325	Irf9	3.74011	428.871	1.23343e-38	207.241	171.071	164.549	657.512	682.779	690.072
ENSMUSG00000069874	Irgm2	4.43921	288.17	2.39514e-32	97.0065	107.356	113.518	414.54	552.292	444.306
ENSMUSG00000035692	Isg15	10.0917	160.501	4.5707e-38	28.661	33.1669	24.9948	235.038	352.01	289.136
ENSMUSG00000039236	Isg20	2.79258	27.3237	0.00264594	17.6375	13.0922	12.4974	24.7931	51.5877	44.3342
ENSMUSG00000030786	Itgam	1.50002	137.703	0.00810527	94.8018	116.957	118.725	141.816	188.144	165.771
ENSMUSG00000030789	Itgax	4.88885	27.6687	4.65291e-06	9.92112	7.85531	10.4145	43.6358	55.6338	38.5515
ENSMUSG00000000290	Itgb2	1.6053	180.373	0.000828961	119.053	131.795	164.549	195.369	248.835	222.635
ENSMUSG00000067149	Jchain	2.65921	16.9871	0.0135391	9.92112	9.60094	8.3316	27.7682	21.242	25.0585
ENSMUSG00000046410	Kcnk6	1.72137	115.861	0.000700621	84.8807	82.0444	88.5233	121.982	156.786	160.952
ENSMUSG00000043008	Klhl6	1.73839	58.2022	0.0100728	41.8892	41.895	43.7409	87.2716	70.8067	63.6099
ENSMUSG00000030124	Lag3	2.6497	163.267	2.06121e-09	72.7549	97.755	97.8963	179.502	279.181	252.512
ENSMUSG00000026822	Lcn2	2.40619	44.1799	0.016716	17.6375	22.6931	37.4922	23.8013	114.302	49.1531
ENSMUSG00000033880	Lgals3bp	3.93542	1319.07	1.37886e-39	526.922	550.745	525.932	1704.77	2616.81	1989.26
ENSMUSG00000001123	Lgals9	3.32832	306.445	6.27316e-20	111.337	150.997	162.466	396.689	539.142	478.038
ENSMUSG00000053846	Lipg	1.66204	77.3821	0.00951155	67.2431	43.6406	63.5285	86.2799	107.222	96.3787
ENSMUSG00000037095	Lrg1	2.57473	66.9562	0.000384263	28.661	41.0222	42.6995	61.4868	151.729	76.1392
ENSMUSG00000001247	Lsr	1.54084	78.334	0.0311884	62.8337	52.3687	69.7772	71.404	115.314	98.3063
ENSMUSG00000075602	Ly6a	2.48462	677.798	1.46621e-17	322.987	396.257	447.824	834.039	1088.4	977.28
ENSMUSG00000022584	Ly6c2	2.75528	13.8006	0.0317386	8.81877	6.9825	6.2487	18.8427	30.3457	11.5654
ENSMUSG00000021423	Ly86	1.52722	220.302	0.000554048	156.533	167.58	198.917	253.881	273.112	271.788
ENSMUSG00000004707	Ly9	5.74984	34.2118	3.32459e-08	8.81877	12.2194	9.37305	51.5696	59.6799	63.6099
ENSMUSG00000042228	Lyn	1.50784	300.552	0.00145763	181.887	270.572	266.611	328.26	355.045	400.935
ENSMUSG00000065590	Mir212	4.0689	7.60586	0.0449085	5.51173	3.49125	0	15.8676	11.1268	9.63787
ENSMUSG00000097636	Mirt1	1.98571	28.1173	0.0549354	22.0469	15.7106	18.7461	55.5365	16.1844	40.4791
ENSMUSG00000012519	Mlkl	3.2657	13.1188	0.0144124	3.30704	7.85531	7.29015	14.8758	22.2535	23.1309
ENSMUSG00000041445	Mmrn2	1.55865	181.377	0.00150531	151.021	132.667	141.637	197.353	267.042	198.54
ENSMUSG00000026536	Mnda	8.53425	17.2512	1.98267e-05	4.40939	4.36406	2.0829	23.8013	29.3342	39.5153
ENSMUSG00000090272	Mndal	5.74965	70.1765	1.08372e-11	27.5587	19.2019	15.6218	146.775	78.8989	133.003
ENSMUSG00000024675	Ms4a4c	6.55869	6.80976	0.0211257	0	4.36406	1.04145	9.91723	10.1152	15.4206
ENSMUSG00000024678	Ms4a4d	41.7131	21.4748	7.91364e-08	1.10235	0.872812	1.04145	21.8179	59.6799	44.3342
ENSMUSG00000024677	Ms4a6b	1.95944	42.0396	0.00647567	25.354	29.6756	30.2021	51.5696	56.6454	58.791
ENSMUSG00000024679	Ms4a6d	1.92097	34.0386	0.019321	18.7399	26.1844	24.9948	38.6772	45.5186	50.1169
ENSMUSG00000000386	Mx1	12.9962	28.2893	3.79777e-09	5.51173	3.49125	3.12435	61.4868	35.4033	60.7186
ENSMUSG00000023341	Mx2	5.63668	43.6985	4.11382e-09	16.5352	10.4737	12.4974	95.2054	66.7606	60.7186
ENSMUSG00000078945	Naip2	2.13369	60.6933	0.000352462	41.8892	35.7853	38.5337	70.4123	85.9796	91.5598
ENSMUSG00000074151	Nlrc5	6.80129	94.3895	4.82695e-21	33.0704	21.8203	17.7047	161.651	174.994	157.097
ENSMUSG00000026946	Nmi	1.55322	82.9247	0.0155901	57.322	75.0619	62.487	99.1723	105.199	98.3063
ENSMUSG00000042988	Notum	1.65034	38.9813	0.0515471	26.4563	30.5484	31.2435	52.5613	52.5993	40.4791
ENSMUSG00000059991	Nptx2	1.62663	1087.83	6.7468e-07	863.137	748	873.777	1113.7	1580	1348.34
ENSMUSG00000028341	Nr4a3	1.86816	851.039	3.90692e-08	518.103	609.223	652.989	868.749	1092.45	1364.72
ENSMUSG00000052776	Oas1a	10.4295	76.9187	3.02581e-21	16.5352	11.3466	12.4974	107.106	159.821	154.206
ENSMUSG00000029605	Oas1b	14.611	34.5799	1.02756e-10	7.71642	3.49125	2.0829	84.2964	61.703	48.1894
ENSMUSG00000001166	Oas1c	1.75116	37.7465	0.0303583	29.7634	24.4387	28.1192	42.6441	47.5416	53.9721
ENSMUSG00000066861	Oas1g	12.2379	22.1302	1.26594e-07	2.20469	2.61844	5.20725	33.7186	48.5532	40.4791
ENSMUSG00000032690	Oas2	17.7943	99.3874	6.88513e-36	7.71642	10.4737	13.5389	201.32	161.844	201.431
ENSMUSG00000032661	Oas3	22.0836	22.9772	7.92484e-09	1.10235	1.74562	3.12435	36.6937	56.6454	38.5515
ENSMUSG00000041827	Oasl1	12.1951	40.68	1.08442e-13	7.71642	3.49125	7.29015	73.3875	79.9104	72.284
ENSMUSG00000029561	Oasl2	16.606	834.209	2.67618e-116	101.416	109.974	72.9015	1272.38	1820.74	1627.84
ENSMUSG00000022146	Osmr	1.89019	143.79	5.3585e-05	102.518	96.0094	99.9792	146.775	227.593	189.866
ENSMUSG00000063268	Parp10	2.95396	110.09	4.46728e-10	71.6525	50.6231	44.7824	162.643	168.925	161.916
ENSMUSG00000038507	Parp12	2.72539	365.969	9.41483e-21	198.422	202.492	188.502	606.934	510.82	488.64
ENSMUSG00000034422	Parp14	3.34933	255.699	1.23425e-21	134.486	104.737	113.518	343.136	404.61	433.704
ENSMUSG00000022906	Parp9	3.07674	170.932	3.56309e-16	93.6994	77.6803	80.1917	237.022	269.065	267.933
ENSMUSG00000091649	Phf11b	5.10932	25.8667	5.96468e-06	9.92112	6.10969	9.37305	42.6441	49.5647	37.5877
ENSMUSG00000068245	Phf11c	13.536	54.6455	1.83804e-18	8.81877	4.36406	9.37305	90.2468	105.199	109.872
ENSMUSG00000025017	Pik3ap1	1.6369	116.908	0.00200496	93.6994	83.79	88.5233	123.965	166.901	144.568
ENSMUSG00000029322	Plac8	6.82733	21.1942	5.88756e-06	7.71642	4.36406	4.1658	32.7269	43.4955	34.6963
ENSMUSG00000040428	Plekha4	1.59717	43.6934	0.0520968	39.6845	27.93	33.3264	56.5282	53.6108	51.0807
ENSMUSG00000032372	Plscr2	1.66354	71.4854	0.0100698	42.9915	62.8425	55.1969	90.2468	88.0026	89.6322
ENSMUSG00000024338	Psmb8	3.75096	96.0545	3.21678e-11	42.9915	36.6581	41.658	119.998	196.236	138.785
ENSMUSG00000096727	Psmb9	4.65692	69.1097	1.26741e-10	26.4563	27.0572	19.7876	94.2137	151.729	95.4149
ENSMUSG00000032487	Ptgs2	1.61683	308.883	0.000249038	245.823	183.291	279.109	329.252	377.299	438.523
ENSMUSG00000027843	Ptpn22	2.63041	36.6534	0.00477705	19.8422	20.9475	19.7876	78.3461	21.242	59.7548
ENSMUSG00000026395	Ptprc	1.68504	128.629	0.000587292	108.03	79.4259	99.9792	164.626	157.798	161.916
ENSMUSG00000001240	Ramp2	1.53277	402.33	0.000736092	275.587	315.085	362.425	377.846	586.684	496.35
ENSMUSG00000052142	Rasal3	1.62581	61.5656	0.0196505	50.7079	41.0222	48.9482	68.4289	88.0026	72.284
ENSMUSG00000027641	Rbl1	1.56241	73.387	0.019078	63.9361	50.6231	57.2798	89.255	80.9219	98.3063
ENSMUSG00000070327	Rnf213	3.96613	816.581	2.85834e-45	383.617	269.699	333.264	1242.63	1380.73	1289.55
ENSMUSG00000035305	Ror1	1.57047	91.7594	0.0524148	36.3774	103.865	73.943	113.056	96.0948	127.22
ENSMUSG00000085609	RP23-143A14.3	2.43794	57.0302	0.000703494	46.2985	20.9475	32.285	104.131	55.6338	82.8857
ENSMUSG00000048852	RP23-14F5.7	10.2349	9.0312	0.00170135	2.20469	2.61844	0	12.8924	17.1959	19.2757
ENSMUSG00000058163	RP23-14F5.8	7.73442	15.9608	6.70862e-05	3.30704	3.49125	4.1658	18.8427	29.3342	36.6239
ENSMUSG00000075020	RP23-201G13.1	1.6054	86.5815	0.0186432	54.015	77.6803	67.6943	115.04	76.8758	128.184
ENSMUSG00000107215	RP23-253G12.9	4.76959	10.1452	0.0103479	5.51173	0.872812	4.1658	22.8096	11.1268	16.3844
ENSMUSG00000097415	RP23-285C18.2	2.01092	102.077	2.02853e-05	74.9596	62.8425	65.6114	137.849	130.487	140.713
ENSMUSG00000070637	RP23-308N2.9	2.05053	47.6235	0.00305691	30.8657	25.3116	37.4922	55.5365	74.8528	61.6824
ENSMUSG00000079505	RP23-331E12.9	4.71888	6.20294	0.0404801	1.10235	4.36406	1.04145	10.909	11.1268	8.67408
ENSMUSG00000114584	RP23-379C1.4	1.88472	53.8017	0.0348494	49.6056	27.93	34.3679	111.073	32.3688	67.4651
ENSMUSG00000078606	RP23-454A11.1	3.72224	23.7899	0.000204273	12.1258	8.72812	9.37305	32.7269	36.4149	43.3704
ENSMUSG00000063286	RP23-465M17.1	2.36483	134.583	1.00925e-07	89.2901	66.3337	84.3575	214.212	154.763	198.54
ENSMUSG00000073902	RP23-465M17.2	2.73233	16.3543	0.022594	13.2282	7.85531	5.20725	28.76	14.1613	28.9136
ENSMUSG00000075010	RP23-52N2.1	3.21118	40.1521	1.35846e-05	22.0469	17.4562	17.7047	52.5613	62.7145	68.4289
ENSMUSG00000037849	RP23-85A8.1	14.4029	25.9059	2.37752e-09	3.30704	2.61844	4.1658	38.6772	54.6223	52.0445
ENSMUSG00000048489	RP24-171J16.5	2.93564	56.3595	0.000655648	14.3305	44.5134	27.0777	44.6275	90.0257	117.582
ENSMUSG00000094796	RP24-218K1.3	8.56269	5.93012	0.0246592	1.10235	2.61844	0	3.96689	19.219	8.67408
ENSMUSG00000097194	RP24-263E2.7	6.24972	4.77312	0.0443263	2.20469	1.74562	0	10.909	6.06915	7.7103
ENSMUSG00000097375	RP24-270A10.4	1.71155	47.2985	0.0458495	47.4009	27.0572	30.2021	69.4206	37.4264	72.284
ENSMUSG00000091549	RP24-298J16.4	2.01727	116.961	2.39147e-05	90.3924	67.2066	74.9844	180.494	133.521	155.17
ENSMUSG00000106734	RP24-328P2.5	5.73001	50.1539	3.58699e-07	16.5352	10.4737	17.7047	131.899	40.461	83.8495
ENSMUSG00000103174	RP24-443M8.2	2.52251	18.0868	0.0273826	16.5352	6.9825	7.29015	28.76	16.1844	32.7688
ENSMUSG00000082292	RP24-499A8.3	20.651	36.0256	1.13659e-13	4.40939	3.49125	2.0829	63.4703	82.945	59.7548
ENSMUSG00000020641	Rsad2	5.26389	164.944	6.0734e-28	58.4244	50.6231	48.9482	269.749	245.8	316.122
ENSMUSG00000033355	Rtp4	6.07641	145.092	4.39669e-31	41.8892	43.6406	37.4922	234.047	260.973	252.512
ENSMUSG00000047735	Samd9l	4.10869	358.999	8.55149e-24	156.533	131.795	133.306	542.472	441.025	748.863
ENSMUSG00000027639	Samhd1	1.5168	511.81	1.6804e-05	449.757	378.801	391.585	558.34	672.664	619.715
ENSMUSG00000066363	Serpina3f	6.91842	6.28489	0.0248415	1.10235	2.61844	1.04145	4.95861	21.242	6.74651
ENSMUSG00000041481	Serpina3g	2.01137	52.1075	0.0178596	35.2751	27.93	40.6166	36.6937	114.302	57.8272
ENSMUSG00000023224	Serping1	1.59958	276.238	0.000119169	176.375	216.457	244.741	309.418	370.218	340.217
ENSMUSG00000050010	Shisa3	2.06516	40.3883	0.0377379	30.8657	20.0747	28.1192	29.7517	31.3573	102.161
ENSMUSG00000027322	Siglec1	1.99177	54.0808	0.00422753	39.6845	37.5309	31.2435	52.5613	94.0718	69.3927
ENSMUSG00000053318	Slamf8	5.42837	7.645	0.012684	3.30704	1.74562	2.0829	11.9007	17.1959	9.63787
ENSMUSG00000026177	Slc11a1	1.56323	85.1803	0.0140233	61.7314	63.7153	73.943	89.255	118.348	104.089
ENSMUSG00000027463	Slc52a3	1.81862	76.453	0.00224561	49.6056	55.86	57.2798	80.3295	117.337	98.3063
ENSMUSG00000072620	Slfn2	5.14426	7.12005	0.0310766	0	1.74562	5.20725	10.909	16.1844	8.67408
ENSMUSG00000054404	Slfn5	2.13174	161.506	1.09003e-07	115.746	86.4084	107.269	227.105	199.27	233.236
ENSMUSG00000069793	Slfn9	2.58939	29.3505	0.00310645	19.8422	10.4737	18.7461	38.6772	34.3918	53.9721
ENSMUSG00000025902	Sox17	1.51615	122.393	0.00652779	108.03	94.2637	89.5647	158.676	132.51	151.315
ENSMUSG00000026222	Sp100	3.11212	163.759	1.60481e-15	82.676	69.825	86.4404	228.096	242.766	272.752
ENSMUSG00000070034	Sp110	2.4856	43.5255	0.000416838	30.8657	25.3116	18.7461	58.5116	71.8182	55.8996
ENSMUSG00000070031	Sp140	1.96496	32.13	0.0216232	18.7399	19.2019	27.0777	33.7186	52.5993	41.4428
ENSMUSG00000020077	Srgn	1.53916	167.797	0.00217365	110.235	130.049	156.218	195.369	214.443	200.468
ENSMUSG00000026104	Stat1	3.58391	527.54	2.91912e-35	218.265	267.081	205.166	753.709	892.164	828.857
ENSMUSG00000033450	Tagap	1.75312	45.9939	0.0299667	39.6845	26.1844	34.3679	39.6689	64.7375	71.3202
ENSMUSG00000037321	Tap1	5.48436	200.835	6.64149e-27	63.9361	69.825	52.0725	291.566	427.875	299.738
ENSMUSG00000024339	Tap2	1.8138	209.769	1.30335e-05	139.998	166.707	140.596	236.03	324.699	250.585
ENSMUSG00000009097	Tbx1	1.93129	40.674	0.0127478	30.8657	25.3116	27.0777	58.5116	63.726	38.5515
ENSMUSG00000000782	Tcf7	1.53095	97.6897	0.0117545	80.4713	80.2987	70.8186	114.048	133.521	106.98
ENSMUSG00000037820	Tgm2	1.80602	343.832	3.71706e-05	191.808	233.041	310.352	363.962	552.292	411.537
ENSMUSG00000078922	Tgtp1	10.1306	61.1604	3.71321e-15	7.71642	14.8378	10.4145	75.3709	129.475	129.147
ENSMUSG00000078921	Tgtp2	9.62947	10.7962	0.000716327	3.30704	1.74562	1.04145	18.8427	27.3112	12.5292
ENSMUSG00000033777	Tlr13	2.09143	97.4531	3.45717e-05	60.629	73.3162	55.1969	134.874	112.279	148.423
ENSMUSG00000027995	Tlr2	1.99708	71.0202	0.000400663	45.1962	53.2416	43.7409	89.255	102.164	92.5236
ENSMUSG00000034947	Tmem106a	1.67662	42.489	0.044926	37.4798	24.4387	33.3264	48.5944	66.7606	44.3342
ENSMUSG00000024349	Tmem173	1.51639	96.4031	0.0194778	70.5502	86.4084	72.9015	98.1806	138.579	111.799
ENSMUSG00000048572	Tmem252	1.72673	80.0308	0.0215802	39.6845	59.3512	77.0673	68.4289	92.0487	143.604
ENSMUSG00000074634	Tmem267	2.04969	215.833	2.11923e-06	167.557	124.812	132.264	220.162	360.103	290.1
ENSMUSG00000039304	Tnfsf10	2.3729	113.582	7.83703e-08	78.2666	65.4609	58.3212	156.692	160.832	161.916
ENSMUSG00000028362	Tnfsf8	11.5821	6.45359	0.0061386	2.20469	0.872812	0	9.91723	14.1613	11.5654
ENSMUSG00000060519	Tor3a	1.77765	259.115	6.79402e-07	191.808	171.071	196.834	324.293	365.16	305.52
ENSMUSG00000066258	Trim12a	2.00506	96.0194	3.56656e-05	63.9361	66.3337	61.4456	136.858	119.36	128.184
ENSMUSG00000057143	Trim12c	2.19834	142.308	6.51506e-06	71.6525	99.5006	95.8134	205.287	141.613	239.983
ENSMUSG00000039853	Trim14	2.77699	24.7532	0.00727398	19.8422	6.9825	12.4974	24.7931	52.5993	31.805
ENSMUSG00000030966	Trim21	3.09254	102.203	4.19428e-11	46.2985	46.2591	57.2798	145.783	153.752	163.844
ENSMUSG00000000275	Trim25	2.54453	310.804	2.54089e-16	179.682	179.799	166.632	382.805	486.543	469.364
ENSMUSG00000030921	Trim30a	5.47109	229.637	1.24381e-36	85.983	70.6978	56.2383	374.871	402.587	387.442
ENSMUSG00000057596	Trim30d	3.85608	100.966	1.88854e-12	44.0939	51.4959	29.1606	177.518	141.613	161.916
ENSMUSG00000056144	Trim34a	4.18186	77.5635	3.15494e-13	29.7634	28.8028	31.2435	127.932	121.383	126.256
ENSMUSG00000043279	Trim56	1.5503	304.207	7.22857e-05	252.437	243.515	219.746	347.103	348.976	413.465
ENSMUSG00000038393	Txnip	1.52052	695.64	0.00463809	410.073	666.829	579.046	564.29	1062.1	891.503
ENSMUSG00000032596	Uba7	4.63047	104.695	7.6527e-16	49.6056	29.6756	32.285	191.402	171.959	153.242
ENSMUSG00000027078	Ube2l6	2.11104	160.004	8.97839e-07	95.9041	101.246	111.435	168.593	244.789	238.055
ENSMUSG00000030107	Usp18	16.3184	179.709	2.38394e-52	25.354	19.2019	17.7047	301.484	415.736	298.774
ENSMUSG00000040483	Xaf1	4.25956	183.812	1.72679e-23	88.1877	61.0969	60.4041	312.393	298.4	282.39
ENSMUSG00000024066	Xdh	3.16907	366.738	8.40934e-12	145.51	166.707	215.58	384.788	801.127	486.712
ENSMUSG00000073125	Xlr3b	3.84008	22.2965	0.017501	13.2282	0.872812	13.5389	71.404	21.242	13.493
ENSMUSG00000027514	Zbp1	30.4845	51.7486	1.30809e-16	2.20469	3.49125	4.1658	66.4454	142.625	91.5598
ENSMUSG00000029826	Zc3hav1	4.01711	452.111	2.5821e-42	163.147	185.909	191.627	693.214	680.756	798.016
ENSMUSG00000050919	Zfp366	1.7242	244.814	4.51993e-06	165.352	178.054	195.793	279.666	335.826	314.195

## Sheet: Mice BMDM_1.5 fold_p-value 0.5
The list of genes upregulated in Mice Irgm1 knockout BMDM cells compared to the control cells (pvalue >0.05, fold change 1.5)
Gene	Symbol	BaseMean	Fold change	p-value	WT_1	WT_2	WT_3	KO_1	KO_2	KO_3
ENSMUSG00000036469	2018-03-01	1471.89	1.49341	1.55e-06	1083.59	1329.11	1129.17	1811.37	1547.75	1930.35
ENSMUSG00000097345	AA543186	11.3014	2.61417	0.0144159	6.99093	6.86681	4.90411	13.0377	17.6759	18.3329
ENSMUSG00000024030	Abcg1	3269.45	1.72749	2.1e-08	2044.35	2790.21	2357.65	4668.37	4259.9	3496.2
ENSMUSG00000018381	Abi3	278.356	1.51562	2.71e-05	206.732	208.293	248.884	372.878	330.319	303.033
ENSMUSG00000029095	Ablim2	22.0111	1.72942	0.0425927	11.9845	16.7855	19.6164	26.9446	27.6186	29.117
ENSMUSG00000085894	AC074336.1	215.887	1.57169	0.000883	156.797	196.086	150.801	228.594	230.892	332.15
ENSMUSG00000073555	AC102225.2	449.118	2.73402	1.51e-10	335.565	236.523	149.575	697.082	687.152	588.811
ENSMUSG00000086291	AC104889.1	158.382	2.38201	5.01e-09	70.908	114.447	95.6302	234.679	182.283	252.347
ENSMUSG00000087691	AC111067.3	40.2734	1.80238	0.0192001	29.9611	30.5191	25.7466	69.5344	28.7234	57.1556
ENSMUSG00000086825	AC111067.4	119.886	2.16982	1.17e-07	73.9041	89.2685	63.7534	190.35	139.198	162.84
ENSMUSG00000073478	AC115896.3	41.3638	2.26007	0.00114443	25.9663	24.4153	25.7466	63.4502	32.0376	76.567
ENSMUSG00000086513	AC121823.7	30.1695	2.14702	0.00146181	22.9702	19.8374	14.7123	41.7206	37.5614	44.2147
ENSMUSG00000079457	AC123856.1	17.0082	15.2401	2.17e-10	3.99482	2.28894	0	35.6364	34.2471	25.8818
ENSMUSG00000052477	AC123856.2	30.6317	1.95259	0.025415	35.9534	15.2596	11.0342	36.5056	38.6661	46.3715
ENSMUSG00000086866	AC139846.1	13.886	2.32546	0.025158	12.9832	8.39277	3.67808	19.9911	22.0949	16.1761
ENSMUSG00000090186	AC147806.2	16.2407	11.5944	1.2e-09	2.99611	2.28894	2.45206	29.5521	35.3519	24.8034
ENSMUSG00000087593	AC149085.3	12.1214	2.72492	0.00916233	6.99093	7.62979	4.90411	13.9069	19.8854	19.4113
ENSMUSG00000074417	AC161409.1	143.678	1.60213	0.00451903	121.842	117.499	91.9521	199.042	118.208	213.525
ENSMUSG00000061852	AC167036.11	11.2362	4.86431	0.000227	5.99223	3.05191	2.45206	19.9911	14.3617	21.5682
ENSMUSG00000089844	AC167036.3	49.6325	1.73959	0.00946347	44.9417	34.334	29.4247	79.0954	45.2946	64.7045
ENSMUSG00000072109	AC167036.4	192.171	3.37391	1.11e-10	135.824	76.2979	51.4932	292.045	268.453	328.914
ENSMUSG00000079808	AC168977.1	16.0606	2.69999	0.00385287	11.9845	9.15574	4.90411	27.8138	18.7807	23.725
ENSMUSG00000022126	Acod1	201.191	3.48139	2.85e-10	123.839	85.4536	60.0754	287.699	217.635	432.442
ENSMUSG00000026489	Adck3	297.65	1.87053	1.15e-07	191.751	234.234	196.164	367.663	325.9	470.186
ENSMUSG00000004730	Adgre1	37080.3	1.6361	2.11e-08	25332.1	30755.7	28310.2	48405.5	37998.8	51679.5
ENSMUSG00000032915	Adgre4	1007.05	2.55264	0.000293	566.265	675.999	458.534	1480.21	871.644	1989.66
ENSMUSG00000039116	Adgrg6	304.134	1.57794	0.000469	213.723	274.672	219.459	400.692	279.501	436.755
ENSMUSG00000028184	Adgrl2	1409.96	1.7118	5.84e-06	982.725	1194.06	942.815	1591.47	1452.74	2295.93
ENSMUSG00000025911	Adhfe1	35.1328	1.6232	0.0268832	30.9598	23.6523	25.7466	39.9823	39.7708	50.6852
ENSMUSG00000018500	Adora2b	229.012	1.56848	4.09e-05	192.75	175.485	166.74	235.548	301.596	301.954
ENSMUSG00000045875	Adra1a	246.994	1.74264	1.03e-05	131.829	191.508	217.007	291.175	323.69	326.758
ENSMUSG00000042500	Ago4	965.204	1.51391	0.000982	692.102	863.692	747.877	1095.17	879.378	1513.01
ENSMUSG00000021575	Ahrr	174.461	1.58784	0.00018	113.852	125.129	165.514	236.417	196.645	209.211
ENSMUSG00000040627	Aicda	16.8749	1.89823	0.0364416	13.9819	9.91872	11.0342	22.5987	24.3044	19.4113
ENSMUSG00000019866	Aim1	1268.14	1.75897	1.51e-16	997.706	917.863	842.281	1667.09	1510.19	1673.69
ENSMUSG00000037860	Aim2	673.703	1.52579	9.69e-09	526.317	555.448	518.61	873.526	736.865	831.453
ENSMUSG00000030344	Akap3	15.6333	2.66794	0.040773	9.98704	10.6817	4.90411	17.3836	6.62847	44.2147
ENSMUSG00000030088	Aldh1l1	159.247	1.66945	0.00200439	148.807	122.077	87.048	172.967	167.921	256.661
ENSMUSG00000017390	Aldoc	134.059	1.56901	0.0356824	100.869	112.921	99.3082	112.124	115.998	263.132
ENSMUSG00000021986	Amer2	39.3297	1.56591	0.0348423	30.9598	32.8081	28.1986	59.9734	41.9803	42.0579
ENSMUSG00000048534	Amica1	64.348	1.7271	0.002055	51.9326	38.1489	51.4932	97.3482	66.2847	80.8806
ENSMUSG00000030649	Anapc15	568.867	1.55502	2.02e-06	417.458	468.469	449.952	591.043	688.257	798.022
ENSMUSG00000031543	Ank1	59.0513	1.52989	0.026514	51.9326	36.623	51.4932	73.8803	53.0278	87.3511
ENSMUSG00000050914	Ankrd37	101.693	1.62009	0.0175019	63.9171	89.2685	79.6918	91.2639	100.532	185.486
ENSMUSG00000009585	Apobec3	1317.22	1.50456	1.69e-07	1063.62	1090.3	1001.66	1641.88	1359.94	1745.94
ENSMUSG00000040564	Apoc1	50.3912	1.5259	0.041674	48.9365	45.0157	25.7466	58.2351	61.8658	62.5477
ENSMUSG00000068246	Apol9b	92.1975	1.61701	0.00571839	80.895	55.6974	74.7877	112.993	143.617	85.1942
ENSMUSG00000019852	Arfgef3	105.24	2.05044	2.11e-05	68.9106	69.4311	68.6575	146.022	98.3224	180.094
ENSMUSG00000021125	Arg2	73.4854	1.75551	0.00128954	52.9313	45.7787	61.3014	86.0488	76.2275	118.625
ENSMUSG00000063506	Arhgap22	709.503	1.81415	1.1e-07	419.456	544.004	549.26	890.91	752.332	1101.05
ENSMUSG00000034255	Arhgap27	1715.13	1.59082	3.51e-09	1366.23	1312.32	1293.46	2415.45	1832.77	2070.54
ENSMUSG00000038352	Arl5c	1143.32	2.11517	1.18e-06	741.039	865.218	595.849	1607.98	999.795	2050.05
ENSMUSG00000074794	Arrdc3	2976.87	1.9197	5.33e-10	1759.72	2453.74	1904.02	3979.11	3260.1	4504.51
ENSMUSG00000092517	Art2a-ps	42.8261	1.92391	0.00835138	27.9637	36.623	23.2945	58.2351	35.3519	75.4886
ENSMUSG00000030651	Art2b	12.0917	2.51156	0.0395403	7.98963	11.4447	1.22603	14.7761	18.7807	18.3329
ENSMUSG00000076441	Ass1	375.573	1.50677	0.000624	385.5	238.812	274.63	440.674	469.517	444.304
ENSMUSG00000031803	B3gnt3	412.615	2.07867	3.73e-05	202.737	346.392	255.014	420.683	448.527	802.336
ENSMUSG00000059479	B3gnt8	943.347	1.61716	5.24e-09	684.112	751.534	727.034	1253.36	989.852	1254.19
ENSMUSG00000081219	Bambi-ps1	61.2771	1.6752	0.00215727	51.9326	38.9119	46.589	76.4879	70.7037	83.0374
ENSMUSG00000039699	Batf2	123.474	2.70863	5.24e-11	84.8899	51.1196	63.7534	158.191	183.388	199.505
ENSMUSG00000027381	Bcl2l11	3237.6	1.58523	6.5e-10	2368.93	2748.25	2396.88	4094.71	3505.36	4311.48
ENSMUSG00000053175	Bcl3	821.471	1.8737	2.5e-08	476.382	635.561	603.206	1028.24	883.797	1301.64
ENSMUSG00000028167	Bdh2	41.9403	1.53479	0.0264905	35.9534	28.9932	34.3288	53.02	50.8183	48.5284
ENSMUSG00000032000	Birc3	2089.61	1.9137	2.57e-08	1341.26	1570.21	1391.54	2604.93	2099.02	3530.71
ENSMUSG00000040093	Bmf	982.173	2.40308	9.15e-14	515.331	646.243	570.103	1487.17	1029.62	1644.57
ENSMUSG00000046718	Bst2	3416.39	1.54126	0.000155	3410.57	2322.51	2333.13	4264.2	4707.32	3460.61
ENSMUSG00000024371	C2	87.7818	5.06174	2.62e-21	31.9585	20.6004	34.3288	166.883	139.198	133.723
ENSMUSG00000040552	C3ar1	27056	1.50558	2.47e-07	19442.8	22720.7	22626.3	32263.1	28382	36901
ENSMUSG00000080727	C920021L13Rik	39.7876	1.68982	0.0103028	30.9598	32.0451	25.7466	53.8892	49.7136	46.3715
ENSMUSG00000034656	Cacna1a	465	1.99489	2.38e-06	218.716	370.808	342.062	544.107	531.383	782.924
ENSMUSG00000020882	Cacnb1	162.259	1.92963	2.08e-05	111.855	123.603	96.8562	176.444	181.178	283.621
ENSMUSG00000057897	Camk2b	225.068	2.47441	4.95e-15	127.834	141.914	118.925	323.335	270.663	367.737
ENSMUSG00000035547	Capn5	555.679	1.79872	4.34e-08	385.5	431.846	373.938	672.745	595.458	874.589
ENSMUSG00000078144	Capns2	36.2052	2.05493	0.00429017	20.9728	30.5191	19.6164	46.0665	35.3519	64.7045
ENSMUSG00000036526	Card11	244.114	1.54282	0.00128674	221.712	183.878	170.418	349.41	319.272	219.995
ENSMUSG00000049676	Catsperg1	59.8277	1.5337	0.0228906	49.9352	48.8306	42.911	58.2351	67.3895	91.6647
ENSMUSG00000000058	Cav2	1520.03	1.49793	1.14e-06	1058.63	1378.7	1213.77	1833.97	1664.85	1970.25
ENSMUSG00000035042	Ccl5	317.823	1.60601	0.000352	320.584	217.449	193.712	445.02	365.671	364.502
ENSMUSG00000019122	Ccl9	5332.8	1.51551	2.03e-09	4090.69	4548.88	4080.22	6584.04	5703.8	6989.16
ENSMUSG00000064039	Ccr1l1	16.1331	1.89812	0.0386454	11.9845	9.15574	12.2603	25.2062	18.7807	19.4113
ENSMUSG00000043953	Ccrl2	263.016	1.99005	2.33e-06	146.81	216.686	164.288	336.373	272.872	441.069
ENSMUSG00000086564	Cd101	110.389	1.93328	1.48e-06	68.9106	80.8757	76.0137	143.415	127.046	166.075
ENSMUSG00000051439	Cd14	5323.55	2.36259	0.000616	2988.12	3643.22	2867.68	6608.38	4916.12	10917.8
ENSMUSG00000016496	Cd274	999.799	1.68683	4.12e-14	743.036	745.43	744.199	1380.26	1148.94	1236.93
ENSMUSG00000048498	Cd300e	99.9508	3.07046	2.17e-11	56.9261	38.9119	51.4932	166.013	114.894	171.467
ENSMUSG00000034641	Cd300ld	2715.05	1.54094	0.000237	1731.75	2539.96	2139.42	3301.15	2611.62	3966.38
ENSMUSG00000017652	Cd40	198.98	1.85743	4.75e-07	160.791	138.099	118.925	303.344	241.939	230.779
ENSMUSG00000024669	Cd5	19.4435	2.52534	0.00274304	9.98704	8.39277	14.7123	22.5987	24.3044	36.6659
ENSMUSG00000000682	Cd52	3113.1	1.8092	1.33e-12	2291.03	2311.83	2046.24	4180.76	3351.8	4496.96
ENSMUSG00000015854	Cd5l	8846.71	1.59204	8.7e-13	6409.68	7462.69	6605.84	10611	10231.1	11760
ENSMUSG00000030156	Cd69	104.04	2.27878	4.85e-09	67.9119	64.8532	57.6233	163.406	125.941	144.507
ENSMUSG00000028459	Cd72	2767.52	2.94977	2.54e-24	1578.95	1482.47	1142.66	4660.54	3335.23	4405.3
ENSMUSG00000024610	Cd74	10845.5	1.7075	2.08e-18	7752.94	8541.55	7739.91	14763.9	13639.2	12635.7
ENSMUSG00000015396	Cd83	961.304	2.02037	2.23e-07	563.269	737.037	609.336	1227.28	932.405	1698.49
ENSMUSG00000022901	Cd86	1141.47	1.49616	2.8e-06	975.734	945.331	822.665	1377.65	1180.97	1546.44
ENSMUSG00000026437	Cdk18	1506.71	1.52183	5.69e-08	1025.67	1255.86	1303.27	1845.27	1705.73	1904.47
ENSMUSG00000037664	Cdkn1c	66.8721	2.25725	2.1e-05	34.9546	46.5417	41.6849	117.339	91.6939	69.0181
ENSMUSG00000014686	Ceacam16	19.2812	2.03177	0.0151676	15.9793	9.91872	12.2603	29.5521	22.0949	25.8818
ENSMUSG00000049848	Ceacam19	17.2658	2.65522	0.0264773	13.9819	10.6817	3.67808	19.9911	11.0475	44.2147
ENSMUSG00000056501	Cebpb	2263.6	1.96252	1.81e-12	1482.08	1328.35	1774.06	2860.47	2645.87	3490.81
ENSMUSG00000037443	Cep85	1799.63	1.61989	1.14e-08	1375.22	1434.4	1311.85	2052.13	1989.65	2634.55
ENSMUSG00000026649	Cfap126	27.9172	1.68331	0.0278211	22.9702	19.8374	19.6164	37.3747	35.3519	32.3522
ENSMUSG00000004633	Chn2	374.439	1.5418	4.85e-05	244.683	326.555	312.637	465.881	392.185	504.695
ENSMUSG00000057337	Chst3	125.235	1.64024	0.00400389	71.9067	112.158	100.534	181.659	109.37	175.781
ENSMUSG00000022504	Ciita	225.366	1.76015	4.05e-05	173.775	186.167	129.959	332.896	222.054	307.346
ENSMUSG00000053063	Clec12a	6337.07	1.57292	3.56e-11	5088.4	5025.74	4663.81	7998.2	6820.7	8425.6
ENSMUSG00000049037	Clec4a1	5209.29	1.72036	1.17e-07	3574.36	4272.68	3642.53	7057.74	5085.14	7623.27
ENSMUSG00000043832	Clec4a3	2349.15	1.7868	4.13e-09	1572.96	1932.62	1552.15	3344.61	2427.13	3265.42
ENSMUSG00000059639	Clec4a4	18.5416	2.44395	0.00536306	9.98704	13.7336	8.58219	27.8138	18.7807	32.3522
ENSMUSG00000030147	Clec4b1	95.017	1.55012	0.0118128	63.9171	82.4017	77.2397	155.583	93.9034	97.0567
ENSMUSG00000030142	Clec4e	657.562	2.06338	0.00662191	514.333	436.424	337.158	807.468	564.525	1285.46
ENSMUSG00000020638	Cmpk2	892.146	2.21702	8.83e-08	760.014	528.744	375.164	1297.69	1375.41	1015.86
ENSMUSG00000062585	Cnr2	897.152	1.50281	8.6e-06	687.108	731.697	731.938	1125.59	878.273	1228.31
ENSMUSG00000028337	Coro2a	986.887	1.79888	1.1e-12	733.049	733.985	648.569	1308.99	1094.8	1401.93
ENSMUSG00000020841	Cpd	12999.1	1.52352	7.49e-08	9133.15	10929.7	10844.2	15731.3	13859	17497.2
ENSMUSG00000048249	Crebrf	2009.02	1.60709	2.57e-06	1419.16	1731.96	1472.46	2520.62	1986.33	2923.56
ENSMUSG00000071713	Csf2rb	8330.21	1.6197	1.93e-06	5807.46	7303.23	5968.3	10024.3	8459.04	12418.9
ENSMUSG00000071714	Csf2rb2	6256.92	1.79019	7.1e-07	3827.03	5341.61	4286.19	7464.52	6495.9	10126.3
ENSMUSG00000062783	Csprs	12.2947	35.9321	9.24e-09	1.99741	0	0	31.2905	24.3044	16.1761
ENSMUSG00000074874	Ctla2b	138.274	1.79502	5.03e-06	80.895	106.817	109.116	168.621	167.921	196.27
ENSMUSG00000052336	Cx3cr1	3376.57	1.5027	2.53e-05	2881.26	2507.91	2705.84	4564.93	3163.99	4435.49
ENSMUSG00000034855	Cxcl10	374.852	4.26589	8.96e-26	183.762	146.492	96.8562	611.903	683.838	526.263
ENSMUSG00000018920	Cxcl16	6286.88	1.7018	2.8e-09	4108.67	4936.47	4916.37	8003.41	6638.42	9117.94
ENSMUSG00000058427	Cxcl2	46.7584	1.82892	0.0140918	23.9689	45.7787	29.4247	53.02	46.3993	81.959
ENSMUSG00000029417	Cxcl9	37.1425	2.25203	0.00484781	22.9702	25.9413	19.6164	43.459	81.7512	29.117
ENSMUSG00000050232	Cxcr3	100.826	1.60006	0.0106761	79.8963	75.5349	77.2397	132.115	77.3322	162.84
ENSMUSG00000045382	Cxcr4	3853.88	1.68326	4.4e-10	2612.61	2931.36	3073.65	4827.43	4141.69	5536.55
ENSMUSG00000026170	Cyp27a1	1157.96	1.75892	2.52e-07	689.106	969.746	859.445	1459.35	1229.58	1740.55
ENSMUSG00000026832	Cytip	698.516	1.69226	0.000322	620.195	535.611	400.911	797.038	667.266	1170.07
ENSMUSG00000002307	Daxx	1199.54	1.50094	6.05e-06	1140.52	923.204	814.082	1496.73	1468.21	1354.48
ENSMUSG00000040296	Ddx58	2302.91	1.64518	1.64e-07	2127.24	1619.04	1477.36	2966.51	2993.86	2633.47
ENSMUSG00000037921	Ddx60	1424.73	1.87888	2.63e-08	1234.4	967.457	767.493	2038.23	1916.73	1624.08
ENSMUSG00000017830	Dhx58	1137.78	1.57652	0.000219	1135.53	838.514	675.541	1499.34	1496.93	1180.86
ENSMUSG00000055809	Dnaaf3	167.705	1.75047	0.00337242	124.838	122.077	118.925	188.612	132.569	319.209
ENSMUSG00000005237	Dnah2	47.5133	1.78983	0.00542154	30.9598	44.2528	26.9726	65.1885	51.923	65.7829
ENSMUSG00000036766	Dner	67.2681	1.63948	0.00968112	48.9365	54.9345	49.0411	59.9734	83.9607	106.762
ENSMUSG00000053687	Dpep2	193.384	1.5629	0.0018107	147.808	154.122	150.801	210.342	184.493	312.738
ENSMUSG00000026574	Dpt	16.7971	2.6685	0.00989709	4.99352	11.4447	11.0342	21.7295	37.5614	14.0193
ENSMUSG00000022048	Dpysl2	1202.53	1.50752	8.12e-06	987.718	1049.86	839.829	1521.07	1216.33	1600.36
ENSMUSG00000049502	Dtx3l	2600.15	1.58225	1.08e-09	2253.08	2005.87	1782.64	3389.8	2937.52	3231.99
ENSMUSG00000033730	Egr3	151.125	1.71668	5.12e-05	101.868	135.047	96.8562	207.734	166.817	198.427
ENSMUSG00000022425	Enpp2	412.577	2.33013	6.19e-10	193.749	276.198	273.404	695.344	605.401	431.363
ENSMUSG00000038173	Enpp6	28.8834	2.26994	0.00100586	19.9741	18.3115	14.7123	33.0288	41.9803	45.2931
ENSMUSG00000022014	Epsti1	1308.85	1.53289	6.93e-06	1194.45	998.739	907.26	1785.3	1610.72	1356.64
ENSMUSG00000018166	Erbb3	147.661	1.9187	0.000105	90.8821	118.262	94.4041	166.883	150.245	265.288
ENSMUSG00000028644	Ermap	25.3444	1.99123	0.011531	17.9767	20.6004	12.2603	30.4213	29.8281	40.9795
ENSMUSG00000050212	Eva1b	333.825	1.77095	2.97e-05	245.681	266.28	210.877	425.029	312.643	542.439
ENSMUSG00000090942	F830016B08Rik	260.396	3.21396	8.64e-20	151.803	115.973	102.986	391.131	465.098	335.385
ENSMUSG00000031138	F9	24.2041	1.86752	0.0252178	20.9728	13.7336	15.9384	34.7672	20.9902	38.8227
ENSMUSG00000028773	Fabp3	108.183	1.70095	8.47e-05	94.8769	69.4311	76.0137	134.723	141.407	132.644
ENSMUSG00000039157	Fam102a	552.493	1.51632	0.000157	451.414	441.765	424.206	612.772	547.954	836.845
ENSMUSG00000046826	Fam187b	26.1307	1.81185	0.0197444	21.9715	19.0745	14.7123	35.6364	28.7234	36.6659
ENSMUSG00000034858	Fam214a	804.187	1.81498	5.09e-12	525.318	608.857	579.911	1195.99	941.243	973.803
ENSMUSG00000046031	Fam26f	104.796	1.76318	0.000161	90.8821	77.8238	58.8493	150.368	118.208	132.644
ENSMUSG00000044468	Fam46c	2153.23	1.71558	1.99e-23	1486.07	1617.51	1653.91	2740.53	2676.8	2744.55
ENSMUSG00000020401	Fam71b	14.7196	20.8035	8.8e-10	0.998704	3.05191	0	33.0288	23.1997	28.0386
ENSMUSG00000022408	Fam83f	182.629	2.23565	4.25e-11	94.8769	117.499	126.281	239.025	290.548	227.544
ENSMUSG00000015947	Fcgr1	4493.09	1.88647	1.26e-15	3445.53	3283.86	2610.21	5964.31	5529.25	6125.36
ENSMUSG00000059089	Fcgr4	2304.77	2.00591	4.24e-39	1554.98	1593.86	1451.62	3155.12	3006.01	3066.99
ENSMUSG00000048031	Fcrl5	41.4291	2.46393	0.000116	20.9728	21.3634	29.4247	80.8338	45.2946	50.6852
ENSMUSG00000024013	Fgd2	1663.37	1.5621	1.98e-08	1298.32	1389.38	1207.64	2088.64	1751.02	2245.25
ENSMUSG00000042826	Fgf11	100.785	1.53317	0.00880607	88.8847	82.4017	67.4315	146.022	89.4844	130.487
ENSMUSG00000039899	Fgl2	2521.58	2.48949	2.01e-15	1702.79	1590.81	1042.12	4001.71	3357.32	3434.73
ENSMUSG00000051435	Fhad1	219.088	2.0806	2.55e-07	127.834	170.144	128.733	298.998	226.473	362.345
ENSMUSG00000033739	Fkbpl	167.284	1.60014	0.000942	114.851	163.277	107.89	202.519	180.074	235.093
ENSMUSG00000045326	Fndc7	13.4536	5.42735	3.95e-05	5.99223	5.34085	1.22603	27.8138	18.7807	21.5682
ENSMUSG00000032725	Folr2	675.418	1.59971	1.07e-06	448.418	618.776	491.637	904.817	784.369	804.492
ENSMUSG00000021250	Fos	2593.76	2.18357	2.51e-21	1581.95	1705.26	1601.19	3521.05	3032.53	4120.6
ENSMUSG00000003545	Fosb	69.119	1.62377	0.00506449	51.9326	53.4085	52.7192	68.6652	104.951	83.0374
ENSMUSG00000052270	Fpr2	478.992	1.54311	0.00298924	477.381	354.785	297.925	695.344	419.803	628.712
ENSMUSG00000067199	Frat1	141.911	1.57038	0.00162173	113.852	120.551	96.8562	181.659	132.569	205.976
ENSMUSG00000059412	Fxyd2	87.58	2.14223	0.000129	61.9197	64.8532	40.4589	98.2174	96.1129	163.918
ENSMUSG00000009687	Fxyd5	5149.33	1.57837	2.07e-07	3970.85	3885.09	4126.81	6112.07	5266.32	7534.84
ENSMUSG00000022148	Fyb	8671.64	1.51495	4.08e-07	6494.57	7169.71	7023.91	11128.1	8633.59	11579.9
ENSMUSG00000039774	Galnt12	150.808	1.73869	8.02e-07	115.85	109.106	105.438	189.481	180.074	204.898
ENSMUSG00000026829	Gbgt1	319.646	1.5381	8.08e-05	231.699	257.887	266.048	340.719	352.414	469.108
ENSMUSG00000028270	Gbp2	1105.94	1.52402	1.88e-06	993.711	909.471	725.808	1361.14	1408.55	1236.93
ENSMUSG00000028268	Gbp3	624.821	2.04999	7.69e-13	489.365	417.349	322.445	843.105	848.445	828.217
ENSMUSG00000105504	Gbp5	239.144	2.09019	3.82e-08	186.758	170.907	106.664	334.634	301.596	334.307
ENSMUSG00000104713	Gbp6	89.9467	2.07265	0.00187365	91.8808	51.8825	31.8767	119.947	151.35	92.7431
ENSMUSG00000029298	Gbp9	508.36	1.65661	5.48e-05	496.356	356.311	295.473	651.885	689.361	560.772
ENSMUSG00000030117	Gdf3	319.66	9.06715	2.39e-05	65.9145	69.4311	55.1712	215.557	405.442	1106.45
ENSMUSG00000018238	Gdf9	32.9731	1.58973	0.0523015	23.9689	32.8081	19.6164	41.7206	41.9803	37.7443
ENSMUSG00000030703	Gdpd3	60.753	1.59667	0.006489	42.9443	43.4898	53.9452	66.0577	71.8085	86.2726
ENSMUSG00000028214	Gem	24.1102	2.15372	0.00324905	12.9832	14.4966	18.3904	36.5056	34.2471	28.0386
ENSMUSG00000046623	Gjb4	16.9579	2.46871	0.0125662	6.99093	7.62979	14.7123	20.8603	36.4566	15.0977
ENSMUSG00000024827	Gldc	14.0138	2.14707	0.0364584	6.99093	9.91872	9.80822	18.2528	12.1522	26.9602
ENSMUSG00000056888	Glipr1	2926.45	1.60775	1.66e-09	2155.2	2292.75	2285.32	3601.88	3092.18	4131.38
ENSMUSG00000093388	Gm22655	81.5623	1.93808	0.000336	42.9443	48.8306	74.7877	93.0023	95.0081	134.801
ENSMUSG00000080485	Gm23493	16.7694	2.947	0.000953	6.99093	9.91872	8.58219	21.7295	23.1997	30.1954
ENSMUSG00000076258	Gm23935	1532.46	1.6601	3.55e-12	1114.55	1142.94	1199.05	2145.14	1711.25	1881.82
ENSMUSG00000088119	Gm24060	21.7694	2.05694	0.0114324	13.9819	15.2596	13.4863	26.9446	23.1997	37.7443
ENSMUSG00000088609	Gm24187	21.667	1.82958	0.052827	7.98963	12.2077	25.7466	33.898	23.1997	26.9602
ENSMUSG00000097020	Gm26613	13.0993	1.94076	0.0536478	8.98834	9.15574	8.58219	19.122	16.5712	16.1761
ENSMUSG00000097578	Gm26798	16.5819	2.48249	0.0080946	12.9832	10.6817	4.90411	26.0754	26.5139	18.3329
ENSMUSG00000097860	Gm26857	20.0482	1.93511	0.0432425	16.978	12.9706	11.0342	21.7295	17.6759	39.9011
ENSMUSG00000068606	Gm4841	14.8855	2.64521	0.00412127	7.98963	9.15574	7.35617	19.9911	25.4092	19.4113
ENSMUSG00000021303	Gng4	35.0883	1.91343	0.0164468	19.9741	28.9932	23.2945	33.898	35.3519	69.0181
ENSMUSG00000021298	Gpr132	320.912	2.07381	4.37e-06	210.727	234.234	181.452	394.608	302.7	601.752
ENSMUSG00000041762	Gpr155	416.358	1.7048	2.56e-09	288.626	345.629	289.343	562.36	479.46	532.734
ENSMUSG00000038390	Gpr162	888.745	1.74912	1.16e-09	634.177	650.821	654.699	1084.74	960.024	1348.01
ENSMUSG00000050075	Gpr171	93.9016	2.13735	0.000159	66.9132	64.8532	47.8151	146.891	77.3322	159.604
ENSMUSG00000021886	Gpr65	1841.15	1.67739	2.52e-09	1306.31	1533.59	1286.1	2364.17	1964.24	2592.49
ENSMUSG00000047415	Gpr68	106.607	1.98614	0.000217	87.886	62.5643	63.7534	146.022	95.0081	184.408
ENSMUSG00000063234	Gpr84	286.608	2.26856	3.42e-07	192.75	167.855	165.514	334.634	291.653	567.243
ENSMUSG00000048216	Gpr85	98.2886	1.54767	0.00746704	67.9119	96.1353	67.4315	120.816	98.3224	139.115
ENSMUSG00000051043	Gprc5c	322.089	1.63509	0.00166349	193.749	312.821	226.815	366.794	309.329	523.028
ENSMUSG00000004837	Grap	124.975	2.16995	0.00021	78.8976	81.6387	76.0137	136.461	110.475	266.367
ENSMUSG00000050350	GRp18	76.1403	2.47246	3.07e-06	41.9456	44.2528	45.363	129.508	69.599	126.174
ENSMUSG00000045868	Gvin1	393.061	1.55823	0.00286946	384.501	304.428	232.945	542.368	547.954	346.169
ENSMUSG00000036594	H2-Aa	4105.34	1.71049	8.99e-10	3020.08	3349.48	2718.1	5860.88	5312.72	4370.79
ENSMUSG00000073421	H2-Ab1	3188.89	1.66303	4.64e-11	2411.87	2557.5	2215.43	4469.32	3999.18	3480.02
ENSMUSG00000060586	H2-Eb1	2899.06	1.63928	8e-08	2215.13	2406.43	1969	4175.54	3633.51	2994.74
ENSMUSG00000067203	H2-K2	249.454	2.11485	6.38e-09	134.825	189.982	155.706	326.812	283.92	405.481
ENSMUSG00000035929	H2-Q4	2088.52	1.61785	9.44e-10	1821.64	1487.81	1477.36	2425.01	2830.36	2488.97
ENSMUSG00000055413	H2-Q5	217.984	1.72624	2.23e-06	186.758	149.544	143.445	255.539	315.957	256.661
ENSMUSG00000079491	H2-T10	155.568	1.62018	1.32e-05	128.833	112.158	115.247	193.827	202.168	181.173
ENSMUSG00000056116	H2-T22	1739.65	1.57055	4.16e-06	1625.89	1293.25	1141.43	2151.22	2345.38	1880.74
ENSMUSG00000067212	H2-T23	3983.32	1.64508	2.89e-10	3409.58	2927.55	2698.49	5259.41	5182.36	4422.55
ENSMUSG00000053835	H2-T24	859.815	1.55229	0.0043158	942.777	590.545	487.959	1253.36	1051.72	832.531
ENSMUSG00000006930	Hap1	62.0615	1.61927	0.00421089	55.9274	45.7787	40.4589	77.357	78.4369	74.4102
ENSMUSG00000020399	Havcr2	738.409	1.67728	3.48e-07	462.4	540.189	652.247	864.834	852.864	1057.92
ENSMUSG00000022831	Hcls1	6034.71	1.49793	1.45e-06	4868.68	4864.75	4761.89	7660.95	5893.82	8158.16
ENSMUSG00000027580	Helz2	3223.64	1.73242	5.51e-07	2987.12	2284.36	1807.16	3962.59	3938.42	4362.16
ENSMUSG00000029798	Herc6	538.728	1.66079	3.66e-06	496.356	389.882	328.575	719.681	701.514	596.36
ENSMUSG00000006611	Hfe	2552.49	1.53517	1.07e-05	1751.73	2273.68	2015.59	3188.15	2546.44	3539.34
ENSMUSG00000028864	Hgf	1061.81	1.7321	2.43e-05	610.208	959.064	762.589	1361.14	1048.4	1629.47
ENSMUSG00000055632	Hmcn2	15.3516	2.1727	0.0256679	12.9832	9.91872	6.13014	21.7295	15.4664	25.8818
ENSMUSG00000056758	Hmga2	644.299	1.96383	1.22e-10	363.528	504.329	436.466	773.57	990.957	796.944
ENSMUSG00000083822	Hmgb1-ps5	23.4222	1.80048	0.0333134	20.9728	14.4966	14.7123	39.1131	23.1997	28.0386
ENSMUSG00000001249	Hpn	125.395	1.55825	0.0048379	107.86	99.1872	87.048	172.098	107.16	179.016
ENSMUSG00000030825	Hsd17b14	11.2629	2.18679	0.0405056	4.99352	7.62979	8.58219	19.122	12.1522	15.0977
ENSMUSG00000037405	Icam1	1775.2	1.8233	7.84e-08	1144.52	1400.83	1227.25	2330.27	1746.6	2801.7
ENSMUSG00000000732	Icosl	760.662	2.11457	4.77e-09	446.421	543.241	475.699	1096.91	731.342	1270.36
ENSMUSG00000039997	Ifi203	2334.47	1.77986	4.98e-08	2050.34	1627.43	1360.89	3286.37	3105.44	2576.32
ENSMUSG00000090222	Ifi203-ps	182.562	2.1448	2.11e-06	154.799	117.499	76.0137	269.446	266.244	211.368
ENSMUSG00000073489	Ifi204	4146.95	1.5895	1.26e-05	3865.98	3090.83	2651.9	5572.31	5490.59	4210.11
ENSMUSG00000054203	Ifi205	99.2204	2.52002	1.54e-05	77.8989	61.8013	29.4247	141.676	173.445	111.076
ENSMUSG00000043263	Ifi209	2187.45	1.94495	3.41e-08	1857.59	1480.94	1118.14	3281.16	2948.57	2438.28
ENSMUSG00000073491	Ifi213	1096.07	2.79698	0.00305866	925.799	437.187	369.034	1837.45	1915.63	1091.35
ENSMUSG00000070501	Ifi214	55.0494	2.14722	0.00104277	49.9352	36.623	18.3904	84.3105	80.6464	60.3909
ENSMUSG00000079017	Ifi27l2a	2668.85	2.52406	6.12e-23	1827.63	1447.37	1268.94	4108.61	3862.19	3498.36
ENSMUSG00000028037	Ifi44	961.723	3.03096	0.00500279	793.97	355.548	281.986	1568	1871.44	899.392
ENSMUSG00000078920	Ifi47	98.1968	1.53686	0.0165364	101.868	80.1128	50.2671	116.47	134.779	105.684
ENSMUSG00000026896	Ifih1	1459.61	1.52836	2.28e-06	1335.27	1145.23	983.274	1927.84	1778.64	1587.42
ENSMUSG00000034459	Ifit1	1176.93	2.36019	0.00304845	1102.57	553.923	445.048	1850.48	1739.97	1369.58
ENSMUSG00000079339	Ifit1bl1	175.866	2.74008	2.28e-06	145.811	88.5055	47.8151	245.978	215.425	311.66
ENSMUSG00000045932	Ifit2	2594.19	2.28276	0.00408002	2381.91	1406.93	952.623	3993.01	3980.4	2850.23
ENSMUSG00000074896	Ifit3	1902.31	2.23107	0.0254228	1920.51	972.035	639.986	2966.51	3052.41	1862.41
ENSMUSG00000062488	Ifit3b	424.273	2.0563	0.0418492	450.416	218.212	164.288	633.632	707.037	372.051
ENSMUSG00000025491	Ifitm1	147.301	1.80732	0.00204519	131.829	104.528	78.4658	192.958	121.522	254.504
ENSMUSG00000060591	Ifitm2	1617.74	1.68998	1.31e-07	1144.52	1210.85	1253	1969.56	1642.76	2485.73
ENSMUSG00000025492	Ifitm3	5664.81	1.53821	4.46e-07	5357.05	3990.38	4043.44	6879.56	7191.89	6526.53
ENSMUSG00000013415	Igf2bp1	20.4706	1.78405	0.0341202	13.9819	12.9706	17.1644	25.2062	27.6186	25.8818
ENSMUSG00000054072	Iigp1	713.752	2.87358	0.000486	541.298	357.074	207.199	1122.98	1294.76	759.199
ENSMUSG00000042349	Ikbke	3388.27	1.49827	0.000107	2833.32	2908.47	2395.66	4046.9	3212.6	4932.64
ENSMUSG00000016529	Il10	68.1259	1.51556	0.0266593	61.9197	62.5643	38.0069	69.5344	85.0654	91.6647
ENSMUSG00000032089	Il10ra	4708.07	1.79879	1.26e-11	3160.9	3753.09	3179.09	6470.18	5047.58	6637.6
ENSMUSG00000004371	Il11	90.1857	1.61037	0.0401817	68.9106	36.623	101.76	83.4413	143.617	106.762
ENSMUSG00000027398	Il1b	234.301	3.50012	0.00111785	120.843	110.632	80.9178	330.288	164.607	598.516
ENSMUSG00000031304	Il2rg	1280.89	1.67617	1.06e-09	1080.6	935.412	855.767	1574.09	1446.11	1793.39
ENSMUSG00000003882	Il7r	2112.97	1.55066	0.000717	1115.55	2118.79	1736.06	2668.38	2427.13	2611.9
ENSMUSG00000030330	Ing4	51.3129	1.52414	0.0244065	32.9572	41.2008	47.8151	53.8892	64.0753	67.9397
ENSMUSG00000034570	Inpp5j	80.9809	1.50272	0.0103445	79.8963	54.1715	60.0754	88.6564	104.951	98.1351
ENSMUSG00000050957	Insl6	49.5104	1.7142	0.00611276	34.9546	32.8081	41.6849	54.7584	54.1325	78.7238
ENSMUSG00000024210	Ip6k3	15.6168	2.02683	0.0354607	13.9819	8.39277	8.58219	27.8138	17.6759	17.2545
ENSMUSG00000020227	Irak3	1146.12	1.54115	0.000743	862.88	938.464	904.808	1476.74	948.977	1744.86
ENSMUSG00000025498	Irf7	4194.91	3.46658	0.00029	3041.05	1448.9	1145.11	7023.84	7642.63	4867.93
ENSMUSG00000069874	Irgm2	1245.8	1.56507	7.64e-06	1192.45	930.834	790.788	1602.77	1533.39	1424.58
ENSMUSG00000035692	Isg15	604.062	2.27293	0.0226905	606.213	313.584	187.582	870.049	1004.21	642.731
ENSMUSG00000027009	Itga4	3699.69	1.59991	0.000419	2647.56	3265.55	2624.93	4211.18	3298.77	6150.16
ENSMUSG00000030830	Itgal	6265.71	1.72813	1.09e-05	4618.01	4953.26	4208.95	8661.38	5426.51	9726.16
ENSMUSG00000002799	Jag2	56.7559	2.07208	0.00725733	33.9559	45.0157	31.8767	46.0665	57.4468	126.174
ENSMUSG00000052837	Junb	3274.9	1.76179	3.85e-18	2213.13	2357.6	2544.01	4376.32	3808.06	4350.3
ENSMUSG00000054342	Kcnn4	2574.92	1.68861	4.02e-17	1733.75	2050.89	1961.64	3340.26	3137.48	3225.52
ENSMUSG00000037465	Klf10	2020.42	1.60034	2.44e-08	1352.25	1706.02	1603.64	2763.99	2494.52	2202.11
ENSMUSG00000020653	Klf11	450.154	1.58488	1.23e-07	335.565	374.623	334.706	615.38	497.136	543.518
ENSMUSG00000044485	Klk1b11	15.3792	2.60952	0.0093328	7.98963	11.4447	6.13014	24.337	13.2569	29.117
ENSMUSG00000067591	Klra3	39.3077	1.56363	0.0463448	21.9715	38.1489	31.8767	56.4967	45.2946	42.0579
ENSMUSG00000031391	L1cam	140.347	1.49725	0.011701	118.846	112.921	105.438	189.481	111.579	203.819
ENSMUSG00000033880	Lgals3bp	13907	1.49837	5.58e-06	13228.8	10297.9	9871.97	17035.1	18160.9	14847.5
ENSMUSG00000030427	Lilra6	129.954	1.62849	0.0166654	146.81	82.4017	67.4315	172.967	115.998	194.113
ENSMUSG00000003123	Lipe	415.333	1.56076	1.27e-05	344.553	331.896	296.699	510.209	420.908	587.732
ENSMUSG00000033192	Lpcat2	3322.41	1.55585	3.23e-07	2451.82	2784.11	2563.62	3965.2	3424.71	4745
ENSMUSG00000001247	Lsr	65.0969	1.7792	0.00199874	37.9508	57.2234	45.363	83.4413	67.3895	99.2135
ENSMUSG00000075602	Ly6a	1379.84	4.00026	6.66e-06	875.864	365.467	414.397	1940.88	2804.95	1877.51
ENSMUSG00000022587	Ly6e	14701.7	1.84434	1.27e-08	13404.6	8959.66	8648.4	18989.8	20127.4	18080.6
ENSMUSG00000022586	Ly6i	28.3028	2.02395	0.0039759	22.9702	16.0226	17.1644	41.7206	32.0376	39.9011
ENSMUSG00000021423	Ly86	3816.96	1.65845	2.11e-15	2632.58	3051.91	2930.21	4866.54	4413.46	5007.05
ENSMUSG00000004707	Ly9	4614.28	1.52772	1.3e-10	3533.42	3631.02	3788.43	5961.71	4930.48	5840.66
ENSMUSG00000040687	Madd	4058.27	1.50177	2.99e-06	3086	3546.32	3100.62	4997.79	4050	5568.9
ENSMUSG00000042724	Map3k9	305.455	1.49893	2.5e-05	216.719	267.806	248.884	398.954	336.947	363.424
ENSMUSG00000047945	Marcksl1	4327.3	1.50331	0.000428	3617.31	3597.44	3157.02	4987.36	3918.53	6686.13
ENSMUSG00000030322	Mbd4	335.104	1.49281	0.000414	242.685	305.191	258.692	393.739	334.738	475.578
ENSMUSG00000022534	Mefv	793.177	1.7707	2.5e-10	607.212	544.004	566.425	1125.59	838.502	1077.33
ENSMUSG00000029490	Mfsd7a	174.086	1.50367	0.00434501	145.811	148.781	122.603	209.472	156.874	260.975
ENSMUSG00000040987	Mill2	92.9443	1.54418	0.00374079	81.8937	74.7719	62.5274	100.825	107.16	130.487
ENSMUSG00000040528	Milr1	1071.63	1.70077	3.82e-08	800.961	811.046	768.719	1446.32	1063.87	1538.89
ENSMUSG00000065593	Mir339	15.5809	2.27517	0.0158167	6.99093	12.9706	8.58219	19.122	22.0949	23.725
ENSMUSG00000098973	Mir6236	38.0419	1.66087	0.0180004	33.9559	29.7562	22.0685	48.6741	44.1898	49.6068
ENSMUSG00000090386	Mir99ahg	168.253	1.79196	5.84e-06	96.8743	133.521	131.185	225.118	184.493	238.328
ENSMUSG00000090272	Mndal	2233.93	1.81285	2.72e-09	1824.63	1667.87	1272.62	3092.54	3062.36	2483.57
ENSMUSG00000099398	Ms4a14	2600.42	1.79306	1.92e-07	1551.99	2039.44	1994.75	3107.32	2745.29	4163.73
ENSMUSG00000024675	Ms4a4c	522.022	2.06799	0.0252689	547.29	270.094	203.521	780.524	811.988	518.714
ENSMUSG00000024677	Ms4a6b	3125.13	1.70104	5.25e-20	2403.88	2404.91	2133.29	4092.1	3780.44	3936.19
ENSMUSG00000045934	Mtmr11	94.7348	1.49179	0.00643112	80.895	84.6906	62.5274	106.909	109.37	124.017
ENSMUSG00000064337	mt-Rnr1	5423.86	1.53814	1.52e-14	4311.41	4249.79	4260.45	6414.55	6172.21	7134.75
ENSMUSG00000029651	Mtus2	29.7173	2.99738	7.98e-05	19.9741	9.91872	14.7123	58.2351	44.1898	31.2738
ENSMUSG00000000386	Mx1	1233.37	2.21812	0.00639923	1172.48	666.08	460.986	1774	1935.51	1391.15
ENSMUSG00000023341	Mx2	205.388	1.87384	0.00222636	228.703	116.736	83.3699	279.876	297.177	226.466
ENSMUSG00000025025	Mxi1	1776.24	1.54179	0.000131	1332.27	1492.39	1368.25	1839.19	1812.89	2812.49
ENSMUSG00000032220	Myo1e	5668.58	1.59414	5.42e-14	3989.82	4647.3	4473.77	7258.52	6522.42	7119.65
ENSMUSG00000041132	N4bp2l1	887.26	1.68781	3.64e-05	582.245	758.401	639.986	1108.2	825.245	1409.48
ENSMUSG00000078945	Naip2	2676.73	1.49477	3.17e-07	2019.38	2293.51	2124.71	3282.89	2755.24	3584.63
ENSMUSG00000072437	Nanos1	319.398	1.55088	2.51e-06	232.698	258.65	259.918	368.532	437.479	359.11
ENSMUSG00000071715	Ncf4	3094.18	1.53952	3.34e-07	2395.89	2548.35	2366.23	3733.13	3148.53	4372.94
ENSMUSG00000039873	Neurl2	134.182	1.58158	0.00170058	81.8937	122.077	107.89	172.967	134.779	185.486
ENSMUSG00000047180	Neurl3	5025.32	1.94813	4.29e-14	3045.05	3831.68	3350.73	6730.06	5657.4	7536.99
ENSMUSG00000021025	Nfkbia	2595.05	1.51706	1.25e-06	1954.46	2069.96	2161.49	3225.53	2580.69	3578.16
ENSMUSG00000023947	Nfkbie	823.754	1.58954	6.75e-06	550.286	729.408	628.952	955.229	882.692	1195.95
ENSMUSG00000035356	Nfkbiz	1823.37	1.89366	1.21e-09	1195.45	1295.54	1289.78	2641.44	1788.58	2729.45
ENSMUSG00000074151	Nlrc5	1471.7	1.58899	8.14e-07	1308.3	1162.02	940.363	1841.79	1973.08	1604.67
ENSMUSG00000070390	Nlrp1b	734.131	1.84231	3.13e-11	451.414	547.819	550.486	877.872	879.378	1097.82
ENSMUSG00000092528	Nlrp1c-ps	640.768	1.6529	4.53e-06	402.478	566.13	480.603	741.411	711.456	942.529
ENSMUSG00000026946	Nmi	359.717	1.50281	4.99e-07	310.597	274.672	277.082	445.889	418.699	431.363
ENSMUSG00000055994	Nod2	140.099	1.75732	0.000163	110.856	110.632	83.3699	151.237	160.188	224.309
ENSMUSG00000025582	Nptx1	94.4781	2.61789	6.75e-09	38.9495	62.5643	55.1712	126.9	121.522	161.761
ENSMUSG00000029819	Npy	183.335	1.75544	0.000104	110.856	157.174	131.185	255.539	175.655	269.602
ENSMUSG00000023034	Nr4a1	697.584	2.24661	5e-23	470.39	398.275	420.527	956.967	874.959	1064.39
ENSMUSG00000026826	Nr4a2	180.776	1.60706	1.66e-05	151.803	134.284	129.959	205.127	216.53	246.955
ENSMUSG00000032420	Nt5e	224.886	1.56798	1.1e-05	160.791	164.803	199.842	279.876	291.653	252.347
ENSMUSG00000009772	Nuak2	918.725	2.00033	2.76e-18	620.195	624.88	592.171	1350.71	1058.35	1266.05
ENSMUSG00000109675	Nxpe1-ps	238.028	1.52193	0.000295	202.737	202.952	160.61	309.428	238.625	313.817
ENSMUSG00000052776	Oas1a	1783.41	1.75178	3.63e-06	1697.8	1137.6	1053.16	2430.23	2447.01	1934.66
ENSMUSG00000029605	Oas1b	155.463	1.58065	0.000579	153.8	108.343	99.3082	193.827	183.388	194.113
ENSMUSG00000001166	Oas1c	84.4906	1.80876	0.000119	71.9067	53.4085	55.1712	123.424	102.741	100.292
ENSMUSG00000066861	Oas1g	887.126	2.35884	0.000435	764.009	457.787	362.904	1371.57	1331.22	1035.27
ENSMUSG00000001168	Oas1h	16.2406	2.46482	0.00543529	10.9857	6.10383	11.0342	27.8138	22.0949	19.4113
ENSMUSG00000032690	Oas2	2397.16	1.91547	9.67e-08	2158.2	1453.47	1321.66	3261.16	3506.46	2682
ENSMUSG00000032661	Oas3	2197.22	2.74849	0.00143036	1813.65	981.191	722.13	3550.6	3803.64	2312.11
ENSMUSG00000041827	Oasl1	639.593	3.61245	1.84e-05	440.429	211.345	180.226	1034.32	1172.14	799.1
ENSMUSG00000029561	Oasl2	3584.73	2.13694	0.000902	3231.81	1936.44	1688.24	5409.78	5253.07	3989.03
ENSMUSG00000009654	Oit3	88.9417	2.06934	5.87e-07	48.9365	64.8532	60.0754	125.162	115.998	118.625
ENSMUSG00000061039	Olfr920	29.0295	1.64406	0.0405438	23.9689	19.8374	22.0685	28.6829	37.5614	42.0579
ENSMUSG00000036381	P2ry14	228.785	2.00448	5.02e-10	137.821	179.3	139.767	331.158	278.396	306.268
ENSMUSG00000038507	Parp12	2260.05	1.53101	1.31e-07	2050.34	1750.27	1557.06	2895.24	2782.85	2524.55
ENSMUSG00000034422	Parp14	6542.88	1.6709	1.3e-11	5440.94	5093.65	4163.59	8559.69	7832.65	8166.78
ENSMUSG00000022906	Parp9	1665.66	1.60765	7.86e-10	1444.13	1282.57	1105.88	2081.69	1949.88	2129.86
ENSMUSG00000029108	Pcdh7	977.618	1.72331	3.63e-17	677.121	742.378	734.391	1288.99	1161.09	1261.74
ENSMUSG00000038370	Pcp4l1	413.597	1.53729	0.000175	371.518	331.896	274.63	567.575	403.232	532.734
ENSMUSG00000030671	Pde3b	1641.97	1.61389	0.00058	1095.58	1509.93	1163.5	1677.52	1627.29	2777.98
ENSMUSG00000028525	Pde4b	807.845	2.27235	1.12e-08	449.417	580.627	451.178	1136.89	764.484	1464.48
ENSMUSG00000019990	Pde7b	587.866	1.94065	9.26e-17	373.515	447.105	378.843	731.85	807.569	788.316
ENSMUSG00000097111	Peak1os	38.6347	11.5182	1.16e-18	3.99482	8.39277	6.13014	57.3659	71.8085	84.1158
ENSMUSG00000024901	Peli3	79.0853	1.59924	0.036322	48.9365	74.7719	58.8493	71.2728	74.018	146.663
ENSMUSG00000030990	Pgap2	963.074	1.51152	1.62e-06	736.045	815.624	749.103	1293.34	973.281	1211.05
ENSMUSG00000050751	Pgbd5	54.4828	3.02866	9e-07	25.9663	34.334	20.8425	61.7118	75.1227	108.919
ENSMUSG00000044703	Phf11a	82.5401	2.53196	4.42e-05	71.9067	45.0157	23.2945	124.293	133.674	97.0567
ENSMUSG00000091649	Phf11b	453.357	2.3891	4.52e-10	352.543	256.361	193.712	683.176	705.933	528.42
ENSMUSG00000068245	Phf11c	571.938	2.43487	3.01e-10	460.403	292.221	246.432	878.741	852.864	700.965
ENSMUSG00000025017	Pik3ap1	9347.86	1.49286	2.19e-12	7514.25	7605.37	7379.46	12064.2	10264.2	11259.7
ENSMUSG00000020901	Pik3r5	6656.95	1.84149	4.14e-08	4148.62	5223.35	4684.65	8688.32	6577.66	10619.1
ENSMUSG00000058818	Pirb	7543.55	1.55836	1.16e-05	5489.88	6528.81	5672.83	8946.47	7386.33	11237
ENSMUSG00000034416	Pkd1l2	42.9942	1.61612	0.0236591	31.9585	39.6749	26.9726	50.4124	46.3993	62.5477
ENSMUSG00000028751	Pla2g2e	31.9438	2.26251	0.000397	16.978	16.0226	25.7466	43.459	43.0851	46.3715
ENSMUSG00000041193	Pla2g5	15.0784	3.32411	0.00116601	8.98834	4.57787	7.35617	21.7295	15.4664	32.3522
ENSMUSG00000092349	Platr17	46.2601	6.1298	2.02e-09	17.9767	9.91872	11.0342	66.0577	46.3993	126.174
ENSMUSG00000040428	Plekha4	28.3543	1.95017	0.00691087	18.9754	19.0745	19.6164	29.5521	39.7708	43.1363
ENSMUSG00000078485	Plekhn1	1157.39	1.59252	1.81e-06	807.952	949.908	920.747	1202.08	1353.31	1710.36
ENSMUSG00000032377	Plscr4	187.958	1.67256	0.00144004	124.838	183.115	114.021	222.51	186.702	296.562
ENSMUSG00000017754	Pltp	14319.1	1.50601	8.3e-11	10205.8	12287	11790.7	16966.4	16718.1	17946.9
ENSMUSG00000017417	Plxdc1	1080.34	1.83879	7.8e-06	586.239	849.958	847.185	1160.36	1194.23	1844.08
ENSMUSG00000040128	Pnrc1	2171.04	1.57243	2.87e-06	1512.04	1789.95	1761.8	2551.04	2215.02	3196.4
ENSMUSG00000008496	Pou2f2	2796.07	1.89832	1.6e-09	1706.79	2108.87	1972.68	4114.7	2788.38	4085.01
ENSMUSG00000030402	Ppm1n	18.7425	3.67813	0.000228	7.98963	9.91872	6.13014	28.6829	17.6759	42.0579
ENSMUSG00000038151	Prdm1	821.033	1.62505	8.35e-08	558.276	700.414	617.918	1059.53	876.063	1114
ENSMUSG00000039621	Prex1	11502.5	1.59747	1.39e-08	8450.04	9281.64	8838.43	14723.9	11697	16024.1
ENSMUSG00000010609	Psen2	1653.6	1.52484	2.85e-09	1217.42	1339.03	1373.15	1966.09	1819.52	2206.42
ENSMUSG00000096727	Psmb9	800.301	1.58988	5.13e-07	724.061	624.88	505.123	997.819	1002	947.921
ENSMUSG00000029838	Ptn	41.5573	1.72772	0.0288595	28.9624	18.3115	44.137	45.1974	69.599	43.1363
ENSMUSG00000030223	Ptpro	1256.55	1.66768	5.33e-07	941.778	1032.31	852.089	1506.29	1298.08	1908.78
ENSMUSG00000006411	Pvrl4	433.386	1.76335	3.39e-09	375.513	288.406	277.082	573.659	530.278	555.38
ENSMUSG00000031504	Rab20	468.75	1.64168	2.77e-06	310.597	377.674	376.39	564.967	491.612	691.26
ENSMUSG00000041351	Rap1gap	52.8306	1.67758	0.0105028	37.9508	41.2008	39.2329	46.9357	74.018	77.6454
ENSMUSG00000041992	Rapgef5	1451.23	1.82455	3.86e-06	791.972	1219.24	1071.55	1929.58	1420.7	2274.36
ENSMUSG00000032356	Rasgrf1	30.69	1.72092	0.0245656	17.9767	25.1783	24.5206	34.7672	34.2471	47.45
ENSMUSG00000027339	Rassf2	6880.8	1.53274	3.15e-07	5070.42	5780.33	5449.69	8125.97	7132.24	9726.16
ENSMUSG00000042129	Rassf4	12148.2	1.77304	3.64e-06	8087.51	10342.2	7855.16	15808.6	11327	19468.5
ENSMUSG00000020275	Rel	1754.14	1.56809	1.24e-06	1266.36	1493.15	1338.82	2267.69	1739.97	2418.87
ENSMUSG00000002983	Relb	1185.46	1.67867	5.06e-07	821.934	956.775	876.61	1435.02	1205.28	1817.12
ENSMUSG00000022651	Retnig	1051.36	1.49324	0.000366	957.757	823.254	749.103	1558.44	1006.42	1213.21
ENSMUSG00000019775	Rgs17	59.7173	1.77989	0.0114952	38.9495	39.6749	50.2671	74.7495	109.37	45.2931
ENSMUSG00000026360	Rgs2	3644.73	1.58184	5.24e-10	2809.35	3019.87	2640.86	4579.71	3909.7	4908.91
ENSMUSG00000042641	Rgsl1	25.529	1.83674	0.0172664	20.9728	18.3115	14.7123	30.4213	34.2471	34.5091
ENSMUSG00000065037	Rn7sk	32.9483	2.43991	0.000632	10.9857	24.4153	22.0685	57.3659	37.5614	45.2931
ENSMUSG00000021720	Rnf180	595.708	1.51466	8.91e-05	387.497	528.744	505.123	744.018	607.61	801.257
ENSMUSG00000070327	Rnf213	15463	1.70724	9.27e-07	14390.3	11050.2	8829.85	20101.5	20757.1	17649.2
ENSMUSG00000073980	RP23-108F2.40	19.2525	2.07915	0.0120758	11.9845	14.4966	11.0342	27.8138	24.3044	25.8818
ENSMUSG00000073010	RP23-113I19.2	13.7447	2.00797	0.0402616	7.98963	8.39277	11.0342	19.122	14.3617	21.5682
ENSMUSG00000114576	RP23-118M14.6	22.9193	2.6727	0.000269	10.9857	12.9706	13.4863	31.2905	35.3519	33.4307
ENSMUSG00000110594	RP23-132B15.4	16.7287	2.90136	0.00220264	7.98963	9.15574	8.58219	36.5056	16.5712	21.5682
ENSMUSG00000086938	RP23-140G16.2	67.6574	1.55238	0.0441364	65.9145	46.5417	46.589	53.02	80.6464	113.233
ENSMUSG00000048852	RP23-14F5.7	25.3935	1.74772	0.0320348	19.9741	18.3115	17.1644	26.9446	39.7708	30.1954
ENSMUSG00000058163	RP23-14F5.8	695.718	1.83255	1.48e-07	577.251	518.825	377.616	1029.98	776.636	894
ENSMUSG00000096960	RP23-14J5.1	105.408	2.37291	2.28e-06	49.9352	82.4017	55.1712	134.723	120.417	189.8
ENSMUSG00000085129	RP23-183N8.3	74.8622	1.60133	0.0153711	68.9106	69.4311	34.3288	100.825	86.1702	89.5079
ENSMUSG00000106219	RP23-192C21.3	17.7353	2.17983	0.00946475	10.9857	11.4447	11.0342	26.0754	20.9902	25.8818
ENSMUSG00000090881	RP23-193F7.6	17.6363	2.50559	0.00539032	11.9845	8.39277	9.80822	27.8138	15.4664	32.3522
ENSMUSG00000112766	RP23-202A18.4	15.3991	1.943	0.0367965	7.98963	9.91872	13.4863	21.7295	18.7807	20.4898
ENSMUSG00000085786	RP23-205D10.2	50.678	1.90605	0.00102283	39.9482	32.8081	31.8767	81.7029	53.0278	64.7045
ENSMUSG00000105748	RP23-209N19.1	48.7774	1.58064	0.0122765	36.9521	39.6749	36.7808	59.1043	64.0753	56.0772
ENSMUSG00000100658	RP23-217K18.4	50.5734	1.92713	0.00298763	29.9611	38.1489	35.5548	61.7118	46.3993	91.6647
ENSMUSG00000081787	RP23-232J15.1	17.6988	1.79964	0.0536456	16.978	9.91872	11.0342	23.4679	24.3044	20.4898
ENSMUSG00000101493	RP23-246F18.8	29.8104	1.68584	0.0357724	19.9741	28.2302	18.3904	43.459	36.4566	32.3522
ENSMUSG00000107017	RP23-253G12.8	13.6821	2.18187	0.0378913	8.98834	10.6817	6.13014	22.5987	11.0475	22.6466
ENSMUSG00000107215	RP23-253G12.9	271.524	1.78164	1.85e-07	213.723	211.345	160.61	385.916	350.204	307.346
ENSMUSG00000114424	RP23-25A7.4	17.1296	1.96413	0.0361535	6.99093	12.9706	14.7123	23.4679	17.6759	26.9602
ENSMUSG00000109279	RP23-264H19.2	57.9574	1.56751	0.011385	40.9469	50.3566	44.137	66.9269	81.7512	63.6261
ENSMUSG00000097415	RP23-285C18.2	3611.51	1.68535	1.84e-11	2256.07	2972.56	2840.71	4652.72	4409.04	4537.94
ENSMUSG00000085591	RP23-288M4.1	31.1688	1.97927	0.00411384	17.9767	25.1783	19.6164	47.8049	39.7708	36.6659
ENSMUSG00000075555	RP23-28O11.1	66.6053	1.67227	0.00205811	55.9274	39.6749	53.9452	93.0023	75.1227	81.959
ENSMUSG00000085051	RP23-290B5.7	11.6916	3.26748	0.0240675	4.99352	11.4447	0	19.9911	12.1522	21.5682
ENSMUSG00000085501	RP23-296K20.1	43.1926	1.53262	0.0334515	35.9534	32.0451	34.3288	65.1885	44.1898	47.45
ENSMUSG00000106825	RP23-297M4.7	142.392	2.14286	2.58e-09	95.8756	99.9502	76.0137	199.911	171.236	211.368
ENSMUSG00000112895	RP23-304C21.3	84.6253	1.76239	0.00276741	54.9287	72.483	56.3973	112.993	72.9132	138.036
ENSMUSG00000025058	RP23-311G7.1	395.04	1.49754	5.16e-05	348.548	347.918	252.562	468.488	472.831	479.892
ENSMUSG00000105349	RP23-314O1.1	14.7544	1.89003	0.0519426	7.98963	9.15574	13.4863	20.8603	15.4664	21.5682
ENSMUSG00000102055	RP23-31H15.3	98.7784	1.61712	0.00202505	82.8924	78.5868	64.9795	132.115	93.9034	140.193
ENSMUSG00000112843	RP23-325K4.10	161.226	1.6537	4.36e-06	127.834	125.129	111.569	202.519	190.016	210.29
ENSMUSG00000087269	RP23-32C16.1	68.4491	1.59742	0.00496357	48.9365	56.4604	52.7192	70.4036	87.2749	94.8999
ENSMUSG00000099757	RP23-32C18.5	741.775	1.53863	8.45e-06	525.318	679.814	548.034	913.508	781.055	1002.92
ENSMUSG00000058470	RP23-32C18.6	63.4661	1.49535	0.0245765	52.9313	57.9864	41.6849	88.6564	62.9705	76.567
ENSMUSG00000086782	RP23-32L21.4	60.4008	1.51923	0.0107351	49.9352	41.2008	52.7192	75.6187	69.599	73.3317
ENSMUSG00000079505	RP23-331E12.9	35.3145	1.71839	0.0121592	23.9689	28.2302	25.7466	43.459	40.8756	49.6068
ENSMUSG00000108006	RP23-341J13.4	20.121	3.12725	0.000499	9.98704	10.6817	8.58219	33.898	17.6759	39.9011
ENSMUSG00000053957	RP23-356K2.3	14.5467	2.12683	0.0454175	15.9793	4.57787	7.35617	19.9911	23.1997	16.1761
ENSMUSG00000104291	RP23-361M12.2	25.3659	1.71368	0.0340077	21.9715	14.4966	19.6164	38.2439	29.8281	28.0386
ENSMUSG00000086860	RP23-364L1.2	33.9934	2.14466	0.00263376	18.9754	21.3634	24.5206	66.0577	33.1424	39.9011
ENSMUSG00000097832	RP23-367G12.5	22.2165	1.93042	0.0146325	15.9793	16.0226	13.4863	27.8138	28.7234	31.2738
ENSMUSG00000103039	RP23-372I17.5	39.0819	1.52456	0.0361671	28.9624	32.0451	31.8767	52.1508	43.0851	46.3715
ENSMUSG00000115902	RP23-373B5.4	35.7796	1.92642	0.0045993	27.9637	28.2302	17.1644	53.02	39.7708	48.5284
ENSMUSG00000043993	RP23-37J21.9	82.2214	1.55856	0.012058	61.9197	67.1421	63.7534	98.2174	71.8085	130.487
ENSMUSG00000043727	RP23-384K11.5	16.957	2.22313	0.0245145	9.98704	6.86681	14.7123	19.122	15.4664	35.5875
ENSMUSG00000109729	RP23-385F3.2	10.816	2.73552	0.025319	6.99093	9.15574	1.22603	14.7761	16.5712	16.1761
ENSMUSG00000109305	RP23-396L12.1	23.8178	2.40744	0.00260293	7.98963	16.7855	17.1644	31.2905	27.6186	42.0579
ENSMUSG00000112375	RP23-402A24.3	40.4177	1.53376	0.0427894	23.9689	31.2821	40.4589	57.3659	41.9803	47.45
ENSMUSG00000067577	RP23-404I24.3	10.285	2.98792	0.0066141	5.99223	4.57787	4.90411	15.6452	16.5712	14.0193
ENSMUSG00000113010	RP23-416A5.5	91.1843	1.59527	0.0137215	83.8912	65.6162	61.3014	106.909	77.3322	152.056
ENSMUSG00000112276	RP23-416K18.1	80.7458	1.56074	0.01273	58.9235	70.194	60.0754	80.8338	83.9607	130.487
ENSMUSG00000055323	RP23-421P23.7	31.0678	2.44971	0.000304	13.9819	22.8894	17.1644	49.5433	36.4566	46.3715
ENSMUSG00000098620	RP23-432N1.6	23.9589	1.76587	0.0372058	12.9832	20.6004	18.3904	25.2062	33.1424	33.4307
ENSMUSG00000096929	RP23-445K23.4	53.6813	1.49561	0.0201082	46.9391	40.4379	41.6849	68.6652	59.6563	64.7045
ENSMUSG00000078606	RP23-454A11.1	460.816	1.57709	0.00117957	445.422	347.918	279.534	595.388	673.895	422.736
ENSMUSG00000099375	RP23-458O23.2	51.7335	1.92889	0.00139482	35.9534	38.1489	31.8767	73.8803	47.5041	83.0374
ENSMUSG00000045065	RP23-465A12.2	28.6344	1.96348	0.00541055	20.9728	19.8374	17.1644	33.0288	41.9803	38.8227
ENSMUSG00000087259	RP23-468D17.1	98.0774	1.72159	0.00289087	75.9015	49.5936	90.726	138.2	91.6939	142.35
ENSMUSG00000075010	RP23-52N2.1	404.372	2.41187	9.35e-11	289.624	238.812	182.678	545.845	463.993	705.279
ENSMUSG00000034764	RP23-57A16.1	11.1717	3.97687	0.0132201	1.99741	5.34085	6.13014	6.95344	9.94271	36.6659
ENSMUSG00000116632	RP23-68E6.1	98.382	1.57936	0.000733	68.9106	83.9277	76.0137	123.424	122.627	115.39
ENSMUSG00000109876	RP23-72K19.2	68.5661	1.51798	0.0155897	53.93	64.0902	45.363	79.0954	74.018	94.8999
ENSMUSG00000116927	RP23-77O10.5	30.0995	1.87042	0.0137109	19.9741	28.2302	14.7123	39.1131	38.6661	39.9011
ENSMUSG00000097971	RP23-81C12.1	2695.12	1.55134	3.29e-07	2446.83	1870.82	2020.49	3647.95	3210.39	2974.25
ENSMUSG00000097429	RP23-83G6.2	53.8952	3.46894	1.56e-09	26.965	28.2302	17.1644	78.2262	100.532	72.2533
ENSMUSG00000037849	RP23-85A8.1	605.477	2.17783	0.0169814	607.212	272.383	263.596	912.639	1011.95	565.086
ENSMUSG00000093514	RP23-85E24.3	37.3521	1.95787	0.00582371	17.9767	32.0451	25.7466	54.7584	35.3519	58.234
ENSMUSG00000085586	RP23-94N18.4	175.868	1.55889	7.78e-05	125.837	154.122	132.411	207.734	202.168	232.936
ENSMUSG00000097134	RP23-9F3.1	80.3098	1.51332	0.0100207	70.908	59.5123	61.3014	88.6564	82.8559	118.625
ENSMUSG00000046463	RP24-113L10.2	89.0541	1.50319	0.0114194	71.9067	83.9277	57.6233	113.863	88.3797	118.625
ENSMUSG00000105283	RP24-142B15.5	21.1104	2.47394	0.00357595	13.9819	11.4447	11.0342	26.0754	20.9902	43.1363
ENSMUSG00000116935	RP24-147H15.3	10.7602	2.3969	0.0328137	9.98704	5.34085	3.67808	18.2528	14.3617	12.9409
ENSMUSG00000091996	RP24-166B2.2	57.6569	1.85094	0.00265677	41.9456	32.8081	46.589	75.6187	51.923	97.0567
ENSMUSG00000111535	RP24-167A12.1	14.128	2.07649	0.04268	7.98963	12.2077	7.35617	23.4679	13.2569	20.4898
ENSMUSG00000111116	RP24-167A12.4	37.5243	1.76168	0.0139213	22.9702	32.8081	25.7466	43.459	39.7708	60.3909
ENSMUSG00000107428	RP24-171J16.3	69.5643	1.71172	0.00591476	51.9326	54.1715	47.8151	89.5256	58.5515	115.39
ENSMUSG00000115026	RP24-173B18.2	25.342	2.30316	0.00196205	18.9754	16.0226	11.0342	33.0288	30.9329	42.0579
ENSMUSG00000078780	RP24-176A1.3	115.151	1.80156	0.00106787	74.9028	90.7945	80.9178	161.668	93.9034	188.721
ENSMUSG00000094796	RP24-218K1.3	94.3079	2.10757	0.000521	95.8756	51.8825	34.3288	134.723	132.569	116.468
ENSMUSG00000112134	RP24-227O16.3	10.5322	2.95338	0.0179296	0.998704	7.62979	7.35617	15.6452	12.1522	19.4113
ENSMUSG00000097572	RP24-233F22.1	49.1619	1.79304	0.00831531	51.9326	26.7043	26.9726	62.581	70.7037	56.0772
ENSMUSG00000101585	RP24-272D15.1	58.0456	1.58267	0.00932924	36.9521	42.7268	55.1712	78.2262	61.8658	73.3317
ENSMUSG00000085829	RP24-285J23.2	68.78	1.61766	0.00741995	54.9287	61.0383	41.6849	73.0111	80.6464	101.37
ENSMUSG00000106339	RP24-295A5.2	13.6641	2.15195	0.0397277	3.99482	12.2077	9.80822	19.9911	16.5712	19.4113
ENSMUSG00000106734	RP24-328P2.5	1350.03	1.8751	5.77e-12	1080.6	976.613	760.137	1879.17	1726.72	1676.92
ENSMUSG00000097680	RP24-387G4.3	87.2136	1.64563	0.00063	68.9106	72.483	56.3973	109.517	102.741	113.233
ENSMUSG00000052291	RP24-420A20.8	85.1497	1.58852	0.0129241	72.9054	65.6162	58.8493	93.8715	76.2275	143.428
ENSMUSG00000107846	RP24-430K15.3	18.442	2.16978	0.0269019	13.9819	16.0226	4.90411	32.1597	18.7807	24.8034
ENSMUSG00000103685	RP24-443M8.1	10.3092	3.20223	0.011742	7.98963	3.05191	3.67808	19.9911	7.73322	19.4113
ENSMUSG00000103174	RP24-443M8.2	170.969	1.67934	0.000123	99.8704	157.937	125.055	215.557	195.54	231.858
ENSMUSG00000097694	RP24-463K5.2	35.9303	2.6593	0.000133	13.9819	28.9932	15.9384	44.3282	53.0278	59.3124
ENSMUSG00000089931	RP24-483K3.6	15.3306	2.14463	0.0197729	9.98704	10.6817	8.58219	19.122	19.8854	23.725
ENSMUSG00000082292	RP24-499A8.3	343.756	1.92986	1.05e-05	327.575	212.108	164.288	473.703	476.145	408.717
ENSMUSG00000110018	RP24-502J3.1	51.3369	2.08794	0.000821	34.9546	42.7268	22.0685	80.8338	53.0278	74.4102
ENSMUSG00000107761	RP24-503A2.8	80.6078	1.49458	0.0172524	55.9274	65.6162	72.3356	106.909	70.7037	112.154
ENSMUSG00000097354	RP24-530N5.3	163.17	1.51003	0.00476131	135.824	148.781	105.438	172.967	170.131	245.877
ENSMUSG00000104082	RP24-531K24.1	12.3086	3.90155	0.00114982	2.99611	8.39277	3.67808	17.3836	17.6759	23.725
ENSMUSG00000108732	RP24-67F19.6	164.597	1.87817	6.76e-07	114.851	122.84	105.438	216.426	176.759	251.269
ENSMUSG00000096957	RP24-92F8.3	39.1219	2.07161	0.00130714	23.9689	26.7043	25.7466	53.8892	37.5614	66.8613
ENSMUSG00000116655	RP24-95E21.3	17.9058	2.47626	0.00947334	7.98963	16.7855	6.13014	29.5521	25.4092	21.5682
ENSMUSG00000031880	Rrad	352.455	1.68959	6.4e-09	239.689	267.043	279.534	447.628	397.708	483.127
ENSMUSG00000020641	Rsad2	1655.47	2.53775	0.00237987	1461.1	797.313	549.26	2562.34	2627.09	1935.74
ENSMUSG00000033355	Rtp4	1440.71	1.71067	6.77e-06	1416.16	929.308	843.507	1913.93	1802.95	1738.39
ENSMUSG00000027639	Samhd1	9663.98	1.55377	3.49e-14	8134.45	7588.59	6982.23	12321.5	11489.4	11467.8
ENSMUSG00000048163	Selplg	3941.93	1.56063	4.47e-11	3033.06	3190.01	3013.58	4944.77	4235.6	5234.59
ENSMUSG00000021451	Sema4d	6515.69	1.96854	8.29e-19	4274.45	4648.07	4246.96	8837.82	7396.27	9690.58
ENSMUSG00000102418	Sh2d1b1	179.574	1.54006	0.00330745	161.79	137.336	125.055	253.801	154.664	244.799
ENSMUSG00000041362	Shtn1	1168.71	1.63073	2.11e-08	784.982	965.931	914.617	1409.81	1284.82	1652.12
ENSMUSG00000030474	Siglece	696.39	1.65664	0.000105	539.3	545.53	487.959	1066.48	595.458	943.607
ENSMUSG00000095788	Sirpb1a	115.196	1.52884	0.0193216	126.835	77.8238	68.6575	160.798	107.16	149.899
ENSMUSG00000095028	Sirpb1b	130.855	1.93817	0.000132	91.8808	103.002	72.3356	180.789	118.208	218.917
ENSMUSG00000038179	Slamf7	1538.58	1.62475	9.36e-08	987.718	1260.44	1268.94	1965.22	1654.91	2094.27
ENSMUSG00000026548	Slamf9	525.433	1.81964	9.3e-08	421.453	369.282	327.349	813.553	551.268	669.691
ENSMUSG00000037344	Slc12a9	891.412	1.58262	4.53e-08	672.128	729.408	669.411	1074.31	951.186	1252.03
ENSMUSG00000018459	Slc12a9	504.294	1.73759	0.0523451	437.432	366.23	301.603	956.098	374.509	589.889
ENSMUSG00000031808	Slc27a1	3714.24	1.84624	7.24e-17	2423.86	2718.49	2687.45	4358.94	4642.14	5454.59
ENSMUSG00000027219	Slc28a2	643.342	1.50216	1.58e-05	556.278	552.397	434.014	784.87	681.628	850.864
ENSMUSG00000036067	Slc2a6	435.619	2.54745	0.00263453	309.598	267.806	159.384	544.107	403.232	929.588
ENSMUSG00000066152	Slc31a2	1474.85	1.54662	3.76e-07	1085.59	1236.79	1152.47	1818.32	1511.29	2044.66
ENSMUSG00000063354	Slc39a4	268.175	1.83033	1.53e-06	193.749	166.329	208.425	389.393	262.929	388.227
ENSMUSG00000025938	Slco5a1	57.2572	1.73443	0.00789232	51.9326	38.1489	35.5548	67.7961	54.1325	95.9783
ENSMUSG00000072620	Slfn2	369.975	1.63252	7.07e-07	323.58	289.169	230.493	475.442	436.375	464.794
ENSMUSG00000000204	Slfn4	372.462	2.26594	7.09e-08	316.589	208.293	159.384	516.293	588.829	445.383
ENSMUSG00000054404	Slfn5	3544	1.50994	2.58e-06	3329.68	2742.91	2399.34	4561.46	4305.19	3925.41
ENSMUSG00000025020	Slit1	198.238	2.08926	2.35e-06	133.826	139.625	111.569	239.894	202.168	362.345
ENSMUSG00000028885	Smpdl3b	63.0303	1.50413	0.0234466	43.943	45.7787	61.3014	62.581	72.9132	91.6647
ENSMUSG00000038037	Socs1	63.5765	1.52293	0.0538332	68.9106	38.1489	44.137	61.7118	103.846	64.7045
ENSMUSG00000026222	Sp100	3586.22	1.57739	1.89e-05	3490.47	2550.64	2307.38	4792.66	4531.67	3844.52
ENSMUSG00000021990	Spata13	1182.36	1.75838	2.78e-13	843.905	882.003	845.959	1503.68	1319.07	1699.57
ENSMUSG00000017767	Spata25	17.931	2.23935	0.0450606	5.99223	13.7336	13.4863	11.2993	22.0949	40.9795
ENSMUSG00000031995	St14	54.4361	1.49333	0.0374902	43.943	34.334	52.7192	61.7118	53.0278	80.8806
ENSMUSG00000029254	Stap1	1360.72	1.90485	2.36e-08	809.949	1087.24	913.391	1849.62	1373.2	2130.93
ENSMUSG00000026104	Stat1	1724.53	1.64417	7.17e-06	1571.96	1279.52	1061.74	2357.22	2323.28	1753.49
ENSMUSG00000049897	Stkld1	52.1897	2.13437	0.000254	32.9572	41.2008	25.7466	73.8803	55.2373	84.1158
ENSMUSG00000027581	Stmn3	17.9133	1.87116	0.0489239	8.98834	13.7336	14.7123	19.9911	18.7807	31.2738
ENSMUSG00000027882	Stxbp3	1787.9	1.49467	2.25e-06	1325.28	1587	1387.86	2250.31	1821.73	2355.24
ENSMUSG00000021384	Susd3	1299.58	1.76433	2.55e-11	902.829	934.649	983.274	1658.4	1405.24	1913.1
ENSMUSG00000033450	Tagap	379.973	1.55817	3.02e-05	314.592	304.428	272.178	540.63	377.823	470.186
ENSMUSG00000037321	Tap1	2174.41	1.59758	2.85e-07	1999.41	1586.23	1436.9	2736.18	2861.29	2426.42
ENSMUSG00000053338	Tarm1	56.6363	2.36464	0.000932	49.9352	28.9932	22.0685	70.4036	53.0278	115.39
ENSMUSG00000047671	Tctex1d4	41.1023	1.80497	0.0167942	20.9728	41.2008	25.7466	44.3282	47.5041	66.8613
ENSMUSG00000035493	Tgfbi	6788.68	1.65151	1.16e-07	5413.98	5179.86	4768.02	8272.86	6888.09	10209.3
ENSMUSG00000055546	Timd4	85.5269	2.02932	0.0187539	97.873	45.7787	25.7466	160.798	120.417	62.5477
ENSMUSG00000027995	Tlr2	5755.89	1.74176	3.03e-07	3608.32	4757.93	4229.8	7321.97	5768.98	8848.34
ENSMUSG00000031639	Tlr3	482.051	1.55966	3.81e-07	404.475	360.126	365.356	538.023	556.792	667.535
ENSMUSG00000045322	Tlr9	1642.9	1.92709	1.15e-14	1228.41	1143.71	995.534	2303.33	1857.08	2329.36
ENSMUSG00000018919	Tm4sf5	52.914	2.91474	0.000289	21.9715	41.9638	17.1644	58.2351	54.1325	124.017
ENSMUSG00000046456	Tmem150b	200.635	1.8433	6.25e-05	127.834	159.463	136.089	283.353	177.864	319.209
ENSMUSG00000052485	Tmem171	132.335	1.57161	0.000939	112.854	95.3723	100.534	162.537	192.226	130.487
ENSMUSG00000023367	Tmem176a	4076.79	1.5348	7.53e-08	3266.76	3261.73	3121.47	5414.99	4100.82	5294.98
ENSMUSG00000029810	Tmem176b	5859.68	1.50152	2.24e-09	4755.83	4538.2	4760.67	7720.93	6173.32	7209.16
ENSMUSG00000050777	Tmem37	1209.82	1.67078	5.68e-11	805.954	898.026	1013.92	1514.11	1394.19	1632.71
ENSMUSG00000021281	Tnfaip2	5999.09	1.52326	4.15e-05	4263.47	5160.02	4841.58	7156.83	5749.1	8823.53
ENSMUSG00000013707	Tnfaip8l2	1499.95	1.52753	8.57e-05	1083.59	1306.22	1170.86	1808.76	1416.28	2213.97
ENSMUSG00000028599	Tnfrsf1b	13636.7	1.50004	1.66e-07	10231.7	11586.6	10909.2	16802.1	13964	18326.5
ENSMUSG00000039304	Tnfsf10	119.99	2.01172	0.000464	117.847	77.0608	44.137	169.49	170.131	141.271
ENSMUSG00000028362	Tnfsf8	31.5899	3.03201	0.00142084	30.9598	9.91872	6.13014	53.8892	54.1325	34.5091
ENSMUSG00000020400	Tnip1	2101.16	1.50963	3.29e-07	1597.93	1749.51	1675.98	2590.16	2139.89	2853.47
ENSMUSG00000044162	Tnip3	866.954	2.18106	8.76e-09	597.225	602.753	435.24	1265.53	845.13	1455.85
ENSMUSG00000035458	Tnni3	49.8352	2.16962	0.00159231	33.9559	35.86	24.5206	46.9357	57.4468	100.292
ENSMUSG00000060519	Tor3a	1703.9	1.49006	5.84e-07	1541	1355.81	1208.86	2213.8	2038.26	1865.65
ENSMUSG00000026875	Traf1	279.539	1.53942	1.85e-06	229.702	217.449	213.329	336.373	312.643	367.737
ENSMUSG00000064043	Trerf1	98.9346	1.54321	0.000942	73.9041	78.5868	80.9178	119.947	125.941	114.311
ENSMUSG00000039853	Trim14	765.446	1.65508	2.48e-12	625.189	585.968	518.61	974.351	915.834	972.724
ENSMUSG00000000275	Trim25	4550.56	1.77103	1.01e-10	3594.34	3424.25	2834.58	5479.31	5226.55	6744.36
ENSMUSG00000030921	Trim30a	4570.82	1.58529	1.27e-06	4208.54	3566.16	2833.35	5874.79	5766.77	5175.28
ENSMUSG00000052749	Trim30b	166.014	1.62115	0.00366827	175.772	115.973	88.274	230.333	212.111	173.624
ENSMUSG00000078616	Trim30c	137.403	1.71399	0.0087044	148.807	102.239	52.7192	180.789	187.807	152.056
ENSMUSG00000057596	Trim30d	1383.83	1.49173	6.11e-05	1322.28	1100.22	909.712	1818.32	1683.63	1468.79
ENSMUSG00000056144	Trim34a	540.703	1.55291	3.9e-05	512.335	424.979	333.48	707.513	627.496	638.418
ENSMUSG00000060441	Trim5	467.594	1.51886	7.53e-07	396.486	365.467	351.87	549.322	513.707	628.712
ENSMUSG00000085912	Trp53cor1	70.7174	1.76252	0.000601	51.9326	58.7494	42.911	97.3482	79.5417	93.8215
ENSMUSG00000030351	Tspan11	36.2805	1.86763	0.0163321	22.9702	19.8374	33.1027	57.3659	57.4468	26.9602
ENSMUSG00000103711	Tstd1	27.4406	1.83679	0.0451405	19.9741	22.1264	15.9384	38.2439	17.6759	50.6852
ENSMUSG00000038393	Txnip	10261.9	1.69193	1.27e-08	6270.86	8773.49	7828.19	14301.5	11504.8	12892.4
ENSMUSG00000032596	Uba7	2264.99	1.60679	2.7e-09	1984.43	1715.94	1512.92	2950	2582.9	2843.76
ENSMUSG00000027078	Ube2l6	1076.21	1.8444	2.69e-09	895.838	723.304	651.021	1392.43	1604.09	1190.56
ENSMUSG00000030107	Usp18	526.316	1.96639	2.02e-05	506.343	304.428	253.788	761.402	773.322	558.615
ENSMUSG00000035713	Usp35	538.985	1.56561	2.25e-06	426.447	419.638	414.397	612.772	575.573	785.081
ENSMUSG00000091491	Vmn2r97	22.8952	2.52366	0.000999	14.9806	12.9706	11.0342	28.6829	28.7234	40.9795
ENSMUSG00000040483	Xaf1	721.279	1.71637	0.000184	745.033	450.92	397.233	926.546	1017.47	790.473
ENSMUSG00000079845	Xlr4a	38.5396	1.68092	0.0186222	29.9611	24.4153	31.8767	39.9823	61.8658	43.1363
ENSMUSG00000020868	Xylt2	4847.81	1.80924	5.9e-13	3363.64	3727.91	3262.46	6274.61	5312.72	7145.53
ENSMUSG00000042675	Ypel3	2768.48	1.58385	2.13e-06	1854.59	2279.02	2295.12	3332.44	2835.88	4013.83
ENSMUSG00000027514	Zbp1	885.439	1.99388	0.00552985	850.896	510.433	413.171	1279.43	1333.43	925.274
ENSMUSG00000044646	Zbtb7c	16.4565	1.97799	0.0517452	8.98834	10.6817	13.4863	26.0754	28.7234	10.7841
ENSMUSG00000042677	Zc3h12a	937.112	1.73558	4.13e-08	594.229	737.8	723.356	1314.2	962.234	1290.85
ENSMUSG00000039981	Zc3h12d	967.669	1.8221	3e-10	694.099	735.511	627.726	1257.7	1034.04	1456.93
ENSMUSG00000034265	Zdhhc14	1209.88	1.53476	0.000115	819.936	1098.69	945.267	1375.91	1218.53	1800.94
ENSMUSG00000036304	Zdhhc23	41.5037	1.65393	0.0357109	23.9689	40.4379	29.4247	40.8515	46.3993	67.9397
ENSMUSG00000022529	Zfp263	2123.33	1.55594	2.79e-05	1542	1832.67	1609.77	2335.49	2168.62	3251.4
ENSMUSG00000044786	Zfp36	3096.92	1.8968	8.96e-20	2084.3	2198.14	2132.06	4045.16	3588.21	4533.63
ENSMUSG00000045268	Zfp691	171.743	1.65463	0.000146	122.841	130.469	134.863	206.865	170.131	265.288
ENSMUSG00000055202	Zfp811	32.5574	2.65893	0.00152414	18.9754	16.0226	18.3904	57.3659	19.8854	64.7045
ENSMUSG00000037224	Zfyve28	419.495	2.37573	1.34e-07	174.773	328.081	242.753	531.938	466.203	773.219
ENSMUSG00000040829	Zmynd15	948.563	1.57486	1e-06	765.007	741.615	703.74	1122.98	976.595	1381.44
ENSMUSG00000039501	Znfx1	6027.43	1.49048	1.81e-06	5710.59	4664.09	4146.43	7527.97	7291.32	6824.17
