# Supplementary material for: Autoimmunity gene IRGM suppresses cGAS‐STING and RIG‐I‐MAVS signaling to control interferon response
Source: EMBO Rep. 2020 Jul 27;21(9):e50051. doi: 10.15252/embr.202050051 (PMC7507369; doi:10.15252/embr.202050051)
Supplement: Supplementary file 4 — Dataset EV2 [file EMBR-21-e50051-s004.xls]

## Sheet: brain_diseases_function
Ingenuity pathway analysis to identify the Diseases and functional terms associated with genes upregulated in IRGM depleted cells
Categories	Diseases or Functions Annotation	p-Value	Predicted Activation State	Activation z-score	Molecules	# Molecules
Immunological Disease	Systemic autoimmune syndrome	1.93e-31			B2M,C1QA,C1R,C1S,C2,C3,C3AR1,C4A/C4B,CASP1,CASP4,CCL2,CCL5,CD180,CD274,CD300C,CD86,CSF2RB,CSF3R,CTSH,CXCL10,CXCL13,CXCL16,CYYR1,EIF2AK2,FCGR1A,FCGR2A,FCGR2B,FCGR3A/FCGR3B,FGL2,FOSB,GBP2,GBP6,HCK,HELZ2,HLA-A,HLA-G,ICAM1,IFIH1,IGKC,IL10RA,IL18BP,IL1R1,IL6R,ISG15,ITGAM,ITGB2,LCN2,LGALS3BP,LY9,LYN,NR4A3,OAS1,OAS2,OASL,PSMB8,PSMB9,PTGS2,PTPN22,PTPRC,RAMP2,SAMD9L,STAT1,TAGAP,TAP1,TAP2,TGM2,TLR2,TMEM173…	74
Infectious Diseases	Bacterial Infections	1.94e-29			C3,C4A/C4B,CCL2,CD274,CXCL10,CXCL13,CYBB,FCER1G,FCGR1A,FCGR2A,FCGR2B,FCGR3A/FCGR3B,GBP2,GBP5,IFI16,IFI35,IFI44,IFIH1,IFIT2,IFIT3,IFITM3,IL1R1,IL2RG,IRF7,LCN2,LY86,OAS1,OAS2,OAS3,PTGS2,SERPING1,SLC11A1,SP110,STAT1,TAP1,TAP2,TLR2	37
Antimicrobial Response,Inflammatory Response	Antiviral response	8.22e-28	Increased	2.449	APOBEC3B,CCL5,DDX58,DDX60,DTX3L,EIF2AK2,IFI16,IFI44,IFIH1,IFIT2,IFIT3,IFITM3,IRF1,IRF7,ISG15,ISG20,OAS1,OAS2,OAS3,OASL,PARP9,RSAD2,RTP4,SAMHD1,STAT1,TMEM173,TRIM5,ZC3HAV1	28
Antimicrobial Response,Inflammatory Response	Antimicrobial response	1.82e-27	Increased	2.449	APOBEC3B,CCL5,CXCL13,DDX58,DDX60,DTX3L,EIF2AK2,HLA-E,IFI16,IFI44,IFIH1,IFIT2,IFIT3,IFITM3,IRF1,IRF7,IRGM,ISG15,ISG20,JCHAIN,OAS1,OAS2,OAS3,OASL,PARP9,RSAD2,RTP4,SAMHD1,STAT1,TMEM173,TRIM5,ZC3HAV1	32
Connective Tissue Disorders,Inflammatory Disease,Organismal Injury and Abnormalities,Skeletal and Muscular Disorders	Rheumatic Disease	2.37e-27			B2M,C1QA,C1R,C1S,C2,C3,C3AR1,CASP1,CASP4,CCL2,CCL5,CD180,CD274,CD300C,CD72,CD86,CSF2RB,CSF3R,CXCL10,CXCL13,CXCL16,CYYR1,EDN1,FCGR2A,FCGR2B,FCGR3A/FCGR3B,FGL2,FOSB,GBP2,GBP6,HCK,HELZ2,HLA-E,HLA-G,ICAM1,IGKC,IL10RA,IL18BP,IL1R1,IL6R,ISG15,ITGAM,ITGB2,LCN2,LY9,LYN,mir-132,NR4A3,OAS1,OASL,PSMB8,PTGS2,PTPN22,PTPRC,RAMP2,SAMD9L,SAMHD1,STAT1,TAGAP,TAP2,TGM2,TLR2,TMEM173,TNFSF10,TRIM21,TRIM25,UBE2L6,XDH,…	69
Infectious Diseases	Tuberculosis	1.56e-24			CCL2,CD274,CXCL10,GBP2,GBP5,IFI16,IFI35,IFI44,IFIH1,IFIT2,IFIT3,IFITM3,IRF7,LCN2,OAS1,OAS2,OAS3,PTGS2,SLC11A1,SP110,STAT1,TAP1,TAP2,TLR2	24
Infectious Diseases	Viral Infection	1.39e-20		-1.18	B2M,C1R,C1S,C2,C3,C3AR1,C4A/C4B,CCL2,CCL5,CD274,CD86,CH25H,CSF2RB,CSF3R,CXCL10,CYBB,CYYR1,DDX58,EIF2AK2,FCGR1A,FCGR2A,FCGR2B,FCGR3A/FCGR3B,HCK,HLA-A,ICAM1,IFI35,IFIH1,IFIT2,IFIT3,IFITM3,IGKC,IL10RA,IL2RG,IL6R,IRF1,IRF9,ISG15,ISG20,ITGAM,LCN2,NLRC5,NMI,OAS1,OAS3,OASL,PARP12,PARP9,PTGS2,PTPRC,RSAD2,SAMHD1,SIGLEC1,SP110,STAT1,TAP1,TLR2,TMEM173,TNFSF10,TRIM14,TRIM21,TRIM25,TRIM5,TRIM56,TXNIP,UBA7,UBE…	69
Immunological Disease	Immunodeficiency	1.79e-20			B2M,C1QA,C1QC,C1S,C2,C3,C4A/C4B,CD180,CSF3R,CYBB,FCGR1A,FCGR2A,FCGR2B,FCGR3A/FCGR3B,IGKC,IL1R1,IL2RG,IRF7,ISG15,ITGB2,OAS1,PTPRC,SERPING1,STAT1,TAP1,TAP2,TBX1,TLR2	28
Connective Tissue Disorders,Inflammatory Disease,Inflammatory Response,Organismal Injury and Abnormalities,Skeletal and Muscular Disorders	Inflammation of joint	2.52e-20			B2M,C1QA,C2,C3,C3AR1,CASP1,CCL2,CCL5,CD180,CD274,CD300C,CD72,CD86,CSF2RB,CSF3R,CXCL10,CXCL13,CYYR1,EDN1,FCGR2A,FCGR2B,FCGR3A/FCGR3B,FGL2,FOSB,GBP2,GBP6,HCK,HELZ2,HLA-E,HLA-G,ICAM1,IGKC,IL10RA,IL18BP,IL1R1,IL6R,ITGAM,ITGB2,LYN,NR4A3,PSMB8,PTGS2,PTPN22,PTPRC,RAMP2,SAMD9L,STAT1,TAGAP,TAP2,TLR2,TMEM173,TNFSF10,UBE2L6,XDH	54
Inflammatory Disease	Chronic inflammatory disorder	8.33e-20			B2M,C1QA,C2,C3,C3AR1,C4A/C4B,CASP1,CCL2,CCL5,CD180,CD274,CD300C,CD86,CSF2RB,CSF3R,CXCL10,CXCL13,CYBB,CYYR1,EDN1,FCGR1A,FCGR2A,FCGR2B,FCGR3A/FCGR3B,FGL2,FOSB,FOSL2,GBP2,GBP6,HCK,HELZ2,HLA-G,ICAM1,IGKC,IL10RA,IL18BP,IL1R1,IL2RG,IL6R,IRGM,ITGB2,LCN2,NR4A3,PSMB8,PTGS2,PTPN22,PTPRC,RAMP2,SAMD9L,STAT1,TAGAP,TAP2,TLR2,TMEM173,TNFSF10,TNFSF8,UBE2L6,XDH	58
Cancer,Hematological Disease,Immunological Disease,Organismal Injury and Abnormalities	Lymphoma	8.41e-20			ADCY4,B2M,C1R,C3,CCL2,CD180,CD274,CD86,CDKN1A,CRYBG1,CSF2RB,CSF3R,CTSH,CXCL10,CXCL13,CXCL16,FCGR2A,FCGR2B,FCGR3A/FCGR3B,FOSL2,FOXF1,GBP2,HCK,HLA-G,ICAM1,IFI35,IFI44,IFIT2,IFIT3,IGKC,IL2RG,IL6R,IRF7,ISG15,ISG20,ITGAX,KLHL6,LIPG,mir-132,MMRN2,NR4A3,OAS1,OAS2,OASL,OSMR,PLAC8,PSMB8,PSMB9,PTGS2,PTPRC,RNF213,ROR1,RSAD2,SLAMF8,SP110,SP140,STAT1,TLR2,TNFSF8,TRIM25,XDH	61
Cancer,Hematological Disease,Immunological Disease,Organismal Injury and Abnormalities	T-cell malignant neoplasm	1.67e-19			B2M,C1R,C3,CCL2,CD274,CD86,CDKN1A,CRYBG1,CSF3R,CTSH,CXCL10,CXCL13,FOXF1,GBP2,HCK,HLA-A,IFI35,IFI44,IFIT2,IFIT3,IGKC,IL2RG,IL6R,IRF7,ISG15,ISG20,ITGAM,ITGAX,mir-132,NR4A3,OAS1,OAS2,OASL,OSMR,PTPRC,RSAD2,SLAMF8,SP110,STAT1,TLR2,TRIM25	41
Infectious Diseases	Replication of RNA virus	1.72e-19	Decreased	-2.883	B2M,CCL5,CH25H,DDX58,EIF2AK2,FCGR1A,HCK,IFIH1,IFITM3,IGKC,IRF1,IRF9,ISG15,ISG20,NLRC5,NMI,OAS1,OAS3,OASL,PARP12,PTPRC,RSAD2,SP110,STAT1,TAP1,TLR2,TMEM173,TNFSF10,TRIM14,TRIM21,TRIM25,TRIM5,TXNIP,UBA7,UBE2L6,ZC3HAV1	36
Infectious Diseases	Replication of virus	2.01e-19	Decreased	-3.247	B2M,CCL2,CCL5,CH25H,DDX58,EIF2AK2,FCGR1A,HCK,IFIH1,IFITM3,IGKC,IRF1,IRF9,ISG15,ISG20,NLRC5,NMI,OAS1,OAS3,OASL,PARP12,PTPRC,RSAD2,SP110,STAT1,TAP1,TLR2,TMEM173,TNFSF10,TRIM14,TRIM21,TRIM25,TRIM5,TXNIP,UBA7,UBE2L6,ZC3HAV1	37
Dermatological Diseases and Conditions,Organismal Injury and Abnormalities	Psoriasis	5.3e-19			C3,C3AR1,C4A/C4B,CASP4,CCL2,CRYBG1,CTSS,CXCL10,DDX58,DIO2,EPSTI1,FCGR3A/FCGR3B,GBP2,HERC6,HLA-G,ICAM1,IFI16,IFI35,IFI44,IFIT3,IL6R,IRF7,ISG15,ISG20,LCN2,LGALS3BP,NMI,OAS1,OAS2,OAS3,OASL,OSMR,PARP9,PTGS2,PTPRC,RSAD2,RTP4,STAT1,TLR2,TXNIP,UBE2L6	41
Connective Tissue Disorders,Immunological Disease,Inflammatory Disease,Inflammatory Response,Organismal Injury and Abnormalities,Skeletal and Muscular Disorders	Rheumatoid arthritis	5.55e-19			B2M,C1QA,C2,C3,C3AR1,CCL2,CCL5,CD180,CD274,CD300C,CD86,CSF2RB,CSF3R,CXCL10,CXCL13,CYYR1,FCGR2A,FCGR2B,FCGR3A/FCGR3B,FGL2,FOSB,GBP2,GBP6,HCK,HELZ2,HLA-G,ICAM1,IGKC,IL10RA,IL18BP,IL1R1,IL6R,ITGB2,NR4A3,PSMB8,PTGS2,PTPN22,PTPRC,RAMP2,SAMD9L,STAT1,TAGAP,TAP2,TLR2,TMEM173,TNFSF10,UBE2L6	47
Connective Tissue Disorders,Organismal Injury and Abnormalities,Skeletal and Muscular Disorders	Non-traumatic arthropathy	3.39e-18			B2M,C1QA,C2,C3,C3AR1,CASP1,CCL2,CCL5,CD180,CD274,CD300C,CD86,CSF2RB,CSF3R,CXCL10,CXCL13,CYYR1,FCGR2A,FCGR2B,FCGR3A/FCGR3B,FGL2,FOSB,GBP2,GBP6,HCK,HELZ2,HLA-G,ICAM1,IGKC,IL10RA,IL18BP,IL1R1,IL6R,ITGB2,NR4A3,PSMB8,PTGS2,PTPN22,PTPRC,RAMP2,SAMD9L,STAT1,TAGAP,TAP2,TLR2,TMEM173,TNFSF10,UBE2L6,XDH	49
Connective Tissue Disorders,Immunological Disease,Inflammatory Disease,Organismal Injury and Abnormalities,Skeletal and Muscular Disorders	Lupus erythematosus	3.47e-18			C1R,C1S,C2,C3,CASP4,CD86,CXCL16,FCGR2A,FCGR2B,FCGR3A/FCGR3B,GBP2,ICAM1,ISG15,ITGAM,LCN2,LY9,LYN,OAS1,OASL,PTGS2,PTPN22,SAMHD1,TGM2,TLR2,TNFSF10,TRIM21,TRIM25,ZBP1	28
Cancer,Hematological Disease,Immunological Disease,Organismal Injury and Abnormalities	Neoplasia of leukocytes	3.84e-18			ADCY4,B2M,C1R,C3,C4A/C4B,CCL2,CCL5,CD180,CD274,CD86,CDKN1A,CRYBG1,CSF2RB,CSF3R,CTSH,CXCL10,CXCL13,CXCL16,DDX58,EPSTI1,FCGR1A,FCGR2A,FCGR2B,FCGR3A/FCGR3B,FOSL2,FOXF1,GBP2,HCK,HLA-A,HLA-G,ICAM1,IFI35,IFI44,IFIT2,IFIT3,IGKC,IL2RG,IL6R,IRF7,ISG15,ISG20,ITGAM,ITGAX,ITGB2,KLHL6,LIPG,LYN,mir-132,MMRN2,NR4A3,OAS1,OAS2,OASL,OSMR,PLAC8,PSMB8,PSMB9,PTGS2,PTPRC,RNF213,ROR1,RSAD2,SLAMF8,SP110,SP140,STAT1,TLR2…	71
Cancer,Hematological Disease,Immunological Disease,Organismal Injury and Abnormalities	Mature T-cell neoplasm	5.79e-18			C1R,C3,CCL2,CD86,CRYBG1,CTSH,CXCL10,CXCL13,FOXF1,GBP2,HCK,IFI35,IFI44,IFIT2,IFIT3,IGKC,IL2RG,IL6R,IRF7,ISG15,ISG20,ITGAX,mir-132,NR4A3,OAS1,OAS2,OASL,OSMR,PTPRC,RSAD2,SLAMF8,SP110,STAT1,TLR2,TRIM25	35
Inflammatory Response	Immune response of cells	8.22e-18	Increased	3.446	C3,CCL2,CD93,CDKN1A,CXCL10,DDX58,FCER1G,FCGR1A,FCGR2A,FCGR2B,FCGR3A/FCGR3B,HCK,IFIH1,IGKC,IRF1,IRF7,ITGAM,ITGB2,ROR1,STAT1,TGM2,TLR2,TRIM14,TRIM21,TRIM25,TRIM5,TRIM56,UBE2L6	28
Cancer,Organismal Injury and Abnormalities	Lymphatic system tumor	1.31e-17			ADCY4,B2M,C1R,C3,CCL2,CCL5,CD180,CD274,CD86,CDKN1A,CRYBG1,CSF2RB,CSF3R,CTSH,CTSS,CXCL10,CXCL13,CXCL16,DDX58,EDN1,EPSTI1,FCGR2A,FCGR2B,FCGR3A/FCGR3B,FOSL2,FOXF1,GBP2,HCK,HLA-A,HLA-E,HLA-G,ICAM1,IFI35,IFI44,IFIT2,IFIT3,IGKC,IL2RG,IL6R,IRF7,ISG15,ISG20,ITGAM,ITGAX,ITGB2,KLHL6,LIPG,LYN,mir-132,MMRN2,NR4A3,OAS1,OAS2,OASL,OSMR,PLAC8,PSMB8,PSMB9,PTGS2,PTPRC,RNF213,ROR1,RSAD2,SLAMF8,SP110,SP140,STAT1,TLR…	71
Cancer,Hematological Disease,Immunological Disease,Organismal Injury and Abnormalities	Non-Hodgkin lymphoma	2.04e-17			B2M,C1R,C3,CCL2,CD180,CD274,CD86,CDKN1A,CRYBG1,CSF2RB,CSF3R,CTSH,CXCL10,CXCL13,FCGR2A,FCGR2B,FCGR3A/FCGR3B,FOXF1,GBP2,HCK,HLA-G,ICAM1,IFI35,IFI44,IFIT2,IFIT3,IGKC,IL2RG,IL6R,IRF7,ISG15,ISG20,ITGAX,KLHL6,LIPG,mir-132,NR4A3,OAS1,OAS2,OASL,OSMR,PSMB8,PSMB9,PTGS2,PTPRC,RNF213,ROR1,RSAD2,SLAMF8,SP110,SP140,STAT1,TLR2,TRIM25,XDH	55
Cancer,Hematological Disease,Immunological Disease,Organismal Injury and Abnormalities	T-cell non-Hodgkin lymphoma	3.04e-17			C1R,C3,CCL2,CD86,CRYBG1,CTSH,CXCL10,CXCL13,FOXF1,HCK,IFI35,IFI44,IFIT2,IFIT3,IGKC,IL2RG,IL6R,IRF7,ISG15,ISG20,ITGAX,mir-132,NR4A3,OAS1,OAS2,OASL,OSMR,PTPRC,RSAD2,SLAMF8,SP110,STAT1,TLR2,TRIM25	34
Cell Signaling	Replication of viral replicon	4.04e-17	Decreased	-3.074	CCL5,EIF2AK2,FAM111A,IFI16,IFITM3,ISG15,ISG20,OAS1,OAS3,OASL,PARP10,PTGS2,RSAD2,ZC3HAV1	14
Cancer,Hematological Disease,Organismal Injury and Abnormalities	Lymphoid cancer	5.6e-17			ADCY4,B2M,C1R,C3,CCL2,CD180,CD274,CD86,CDKN1A,CRYBG1,CSF2RB,CSF3R,CTSH,CXCL10,CXCL13,CXCL16,DDX58,EDN1,FCGR2A,FCGR2B,FCGR3A/FCGR3B,FOSL2,FOXF1,GBP2,HCK,HLA-A,HLA-E,HLA-G,ICAM1,IFI35,IFI44,IFIT2,IFIT3,IGKC,IL2RG,IL6R,IRF7,ISG15,ISG20,ITGAM,ITGAX,ITGB2,KLHL6,LIPG,LYN,mir-132,MMRN2,NR4A3,OAS1,OAS2,OASL,OSMR,PLAC8,PSMB8,PSMB9,PTGS2,PTPRC,RNF213,ROR1,RSAD2,SLAMF8,SP110,SP140,STAT1,TLR2,TNFSF8,TRIM25,X…	68
Cell-To-Cell Signaling and Interaction	Activation of cells	6.7e-17		1.647	B2M,C3,CCL2,CCL5,CD180,CD86,CD93,CTSH,CTSS,CXCL10,EDN1,EGR3,EIF2AK2,FCER1G,FCGR2A,FCGR2B,FCGR3A/FCGR3B,HLA-A,ICAM1,ICAM2,IL1R1,ITGB2,LGALS3BP,PTPN22,PTPRC,SERPING1,SLC11A1,STAT1,TGM2,TLR2,TNFSF10	31
Connective Tissue Disorders,Immunological Disease,Inflammatory Disease,Organismal Injury and Abnormalities,Skeletal and Muscular Disorders	Systemic lupus erythematosus	1.1e-16			C1R,C1S,C2,CASP4,CD86,CXCL16,FCGR2A,FCGR2B,FCGR3A/FCGR3B,GBP2,ICAM1,ISG15,ITGAM,LCN2,LY9,LYN,OAS1,OASL,PTGS2,PTPN22,TGM2,TLR2,TNFSF10,TRIM21,TRIM25,ZBP1	26
Cancer,Hematological Disease,Organismal Injury and Abnormalities	Lymphocytic neoplasm	2.26e-16			ADCY4,B2M,C1R,C3,CCL2,CCL5,CD180,CD274,CD86,CDKN1A,CRYBG1,CSF2RB,CSF3R,CTSH,CXCL10,CXCL13,CXCL16,DDX58,EPSTI1,FCGR2A,FCGR2B,FCGR3A/FCGR3B,FOSL2,FOXF1,GBP2,HCK,HLA-A,HLA-G,ICAM1,IFI35,IFI44,IFIT2,IFIT3,IGKC,IL2RG,IL6R,IRF7,ISG15,ISG20,ITGAM,ITGAX,ITGB2,KLHL6,LIPG,LYN,mir-132,MMRN2,NR4A3,OAS1,OAS2,OASL,OSMR,PLAC8,PSMB8,PSMB9,PTGS2,PTPRC,RNF213,ROR1,RSAD2,SLAMF8,SP110,SP140,STAT1,TLR2,TNFSF8,TRIM25,…	68
Infectious Diseases	Replication of vesicular stomatitis virus	2.37e-16	Decreased	-3.656	CH25H,DDX58,FCGR1A,IFIH1,IFITM3,IRF1,IRF9,ISG20,OAS1,OASL,PARP12,SP110,TAP1,TRIM25	14
Hematological Disease,Immunological Disease	Lymphoproliferative disorder	2.41e-16			ADCY4,B2M,C1R,C3,CCL2,CCL5,CD180,CD274,CD86,CDKN1A,CRYBG1,CSF2RB,CSF3R,CTSH,CXCL10,CXCL13,CXCL16,DDX58,EPSTI1,FCGR2A,FCGR2B,FCGR3A/FCGR3B,FOSL2,FOXF1,GBP2,HCK,HLA-A,HLA-G,ICAM1,IFI35,IFI44,IFIT2,IFIT3,IGKC,IL2RG,IL6R,IRF7,ISG15,ISG20,ITGAM,ITGAX,ITGB2,KLHL6,LIPG,LYN,mir-132,MMRN2,NR4A3,OAS1,OAS2,OASL,OSMR,PLAC8,PSMB8,PSMB9,PTGS2,PTPRC,RNF213,ROR1,RSAD2,SLAMF8,SP110,SP140,STAT1,TLR2,TNFSF8,TRIM25,…	68
Cancer,Hematological Disease,Organismal Injury and Abnormalities	Hematologic cancer of cells	2.94e-16			ADCY4,B2M,C1R,C3,CCL2,CD180,CD274,CD86,CDKN1A,CRYBG1,CSF2RB,CSF3R,CTSH,CXCL10,CXCL13,CXCL16,DDX58,FCGR2A,FCGR2B,FCGR3A/FCGR3B,FOSL2,FOXF1,GBP2,HCK,HLA-A,HLA-G,ICAM1,IFI35,IFI44,IFIT2,IFIT3,IGKC,IL2RG,IL6R,IRF7,ISG15,ISG20,ITGAM,ITGAX,ITGB2,KLHL6,LIPG,LYN,mir-132,MMRN2,NR4A3,OAS1,OAS2,OASL,OSMR,PLAC8,PSMB8,PSMB9,PTGS2,PTPRC,RNF213,ROR1,RSAD2,SLAMF8,SP110,SP140,STAT1,TLR2,TNFSF8,TRIM25,XDH	66
Cancer,Hematological Disease,Immunological Disease,Organismal Injury and Abnormalities	Lymphocytic cancer	4.17e-16			ADCY4,B2M,C1R,C3,CCL2,CD180,CD274,CD86,CDKN1A,CRYBG1,CSF2RB,CSF3R,CTSH,CXCL10,CXCL13,CXCL16,DDX58,FCGR2A,FCGR2B,FCGR3A/FCGR3B,FOSL2,FOXF1,GBP2,HCK,HLA-A,HLA-G,ICAM1,IFI35,IFI44,IFIT2,IFIT3,IGKC,IL2RG,IL6R,IRF7,ISG15,ISG20,ITGAM,ITGAX,ITGB2,KLHL6,LIPG,LYN,mir-132,MMRN2,NR4A3,OAS1,OAS2,OASL,OSMR,PLAC8,PSMB8,PSMB9,PTGS2,PTPRC,RNF213,ROR1,RSAD2,SLAMF8,SP110,SP140,STAT1,TLR2,TNFSF8,TRIM25,XDH	66
Inflammatory Disease,Neurological Disease	Inflammatory demyelinating disease	8.23e-16	Increased	2.63	C3,C4A/C4B,CASP1,CCL2,CSF3R,CTSS,EPSTI1,FCGR1A,FCGR2A,FCGR2B,FCGR3A/FCGR3B,HLA-G,IL6R,IRF7,IRGM,ISG15,OAS1,OAS3,PSMB8,PTGS2,PTPRC,RSAD2,SERPING1,TAP2,TLR2	25
Developmental Disorder,Hereditary Disorder,Immunological Disease,Metabolic Disease,Organismal Injury and Abnormalities	Severe combined immunodeficiency	4.15e-15			C3,C4A/C4B,CSF3R,FCGR1A,FCGR2A,FCGR2B,FCGR3A/FCGR3B,IL1R1,IL2RG,PTPRC,TAP1,TAP2	12
Inflammatory Disease,Neurological Disease,Skeletal and Muscular Disorders	Multiple Sclerosis	5.6e-15	Increased	2.63	C3,C4A/C4B,CASP1,CCL2,CSF3R,CTSS,EPSTI1,FCGR1A,FCGR2A,FCGR2B,FCGR3A/FCGR3B,HLA-G,IRF7,IRGM,ISG15,OAS1,OAS3,PSMB8,PTGS2,PTPRC,RSAD2,SERPING1,TAP2,TLR2	24
Gastrointestinal Disease,Organismal Injury and Abnormalities	Benign oral disorder	6.86e-15			B2M,C1R,C1S,C3,C4A/C4B,CSF3R,CXCL10,CXCL13,FCGR1A,FCGR2A,FCGR2B,FCGR3A/FCGR3B,GBP2,HLA-A,IFIH1,IFIT3,IFITM3,IL6R,IRF1,PLAC8,PSMB8,PTGS2,STAT1,TAP2,TLR2,TRIM21	26
Inflammatory Response	Innate immune response	8.25e-15		1.912	CCL5,CLEC5A,CYBB,DDX58,IFIH1,IRF7,IRGM,JCHAIN,NLRC5,SERPING1,TLR2,TMEM173,TRIM14,TRIM21,TRIM25,TRIM5,TRIM56	17
Gastrointestinal Disease,Immunological Disease,Ophthalmic Disease,Organismal Injury and Abnormalities	Sjögren syndrome	1.3e-14			B2M,CXCL10,CXCL13,GBP2,IFIH1,IFIT3,IFITM3,IL6R,IRF1,PSMB8,STAT1,TAP2,TLR2,TRIM21	14
Cardiovascular Disease,Developmental Disorder,Organismal Injury and Abnormalities	Congenital heart block	1.35e-14			C3,C4A/C4B,EDN1,FCGR1A,FCGR2A,FCGR2B,FCGR3A/FCGR3B,TRIM21	8
Cancer,Dermatological Diseases and Conditions,Hematological Disease,Immunological Disease,Organismal Injury and Abnormalities	Non-Hodgkin cutaneous lymphoma	7.92e-14			CD180,CXCL10,CXCL13,GBP2,IFI35,IFI44,IL2RG,IRF7,ISG15,ISG20,OAS1,OAS2,OASL,PTPRC,RSAD2,STAT1,TLR2	17
Immunological Disease	Primary immunodeficiency disorder	1.61e-13			C3,C4A/C4B,CD180,CSF3R,CYBB,FCGR1A,FCGR2A,FCGR2B,FCGR3A/FCGR3B,IL1R1,IL2RG,ITGB2,OAS1,PTPRC,TAP1,TAP2,TBX1,TLR2	18
Cancer,Hematological Disease,Organismal Injury and Abnormalities	Lymphohematopoietic neoplasia	1.69e-13			ADCY4,B2M,C1R,C3,C4A/C4B,CASP1,CCL2,CCL5,CD180,CD274,CD86,CDKN1A,CRYBG1,CSF2RB,CSF3R,CTSH,CXCL10,CXCL13,CXCL16,DDX58,DDX60,EDN1,EIF2AK2,EPSTI1,FCER1G,FCGR1A,FCGR2A,FCGR2B,FCGR3A/FCGR3B,FOSL2,FOXF1,GBP2,GBP4,HCK,HLA-A,HLA-E,HLA-G,ICAM1,IFI35,IFI44,IFIT2,IFIT3,IGKC,IL1R1,IL2RG,IL6R,IRF1,IRF7,ISG15,ISG20,ITGAM,ITGAX,ITGB2,KLHL6,LCN2,LIPG,LYN,mir-132,MMRN2,NR4A3,OAS1,OAS2,OASL,OSMR,PLAC8,PSMB8,PSMB9,…	83
Inflammatory Disease,Neurological Disease,Skeletal and Muscular Disorders	Relapsed multiple sclerosis	2.01e-13	Increased	2.63	C3,C4A/C4B,CSF3R,EPSTI1,FCGR1A,FCGR2A,FCGR2B,FCGR3A/FCGR3B,HLA-G,IRF7,ISG15,OAS1,OAS3,PTGS2,RSAD2,SERPING1	16
Cell-To-Cell Signaling and Interaction,Hematological System Development and Function,Immune Cell Trafficking,Inflammatory Response	Activation of leukocytes	2.12e-13		1.032	C3,CCL2,CCL5,CD180,CD86,CD93,CTSH,CTSS,EDN1,FCER1G,FCGR2A,FCGR2B,FCGR3A/FCGR3B,HLA-A,ITGB2,LGALS3BP,PTPN22,PTPRC,SERPING1,SLC11A1,TLR2,TNFSF10	22
Cancer,Organismal Injury and Abnormalities	Lymphoreticular neoplasm	4.9e-13			ADCY4,B2M,C1R,C3,C4A/C4B,CCL2,CCL5,CD180,CD274,CD86,CDKN1A,CRYBG1,CSF2RB,CSF3R,CTSH,CXCL10,CXCL13,CXCL16,DDX60,EIF2AK2,FCER1G,FCGR2A,FCGR2B,FCGR3A/FCGR3B,FOSL2,FOXF1,GBP2,GBP4,HCK,HLA-G,ICAM1,IFI35,IFI44,IFIT2,IFIT3,IGKC,IL1R1,IL2RG,IL6R,IRF1,IRF7,ISG15,ISG20,ITGAM,ITGAX,KLHL6,LCN2,LIPG,LYN,mir-132,MMRN2,NR4A3,OAS1,OAS2,OASL,OSMR,PLAC8,PSMB8,PSMB9,PTGS2,PTPRC,RNF213,ROR1,RSAD2,SLAMF8,SP110,SP140,…	74
Cancer,Hematological Disease,Organismal Injury and Abnormalities	Lymphohematopoietic cancer	8.21e-13			ADCY4,B2M,C1R,C3,C4A/C4B,CCL2,CCL5,CD180,CD274,CD86,CDKN1A,CRYBG1,CSF2RB,CSF3R,CTSH,CXCL10,CXCL13,CXCL16,DDX58,DDX60,EDN1,EIF2AK2,EPSTI1,FCER1G,FCGR1A,FCGR2A,FCGR2B,FCGR3A/FCGR3B,FOSL2,FOXF1,GBP2,GBP4,HCK,HLA-A,HLA-E,HLA-G,ICAM1,IFI35,IFI44,IFIT2,IFIT3,IGKC,IL1R1,IL2RG,IL6R,IRF1,IRF7,ISG15,ISG20,ITGAM,ITGAX,ITGB2,KLHL6,LCN2,LIPG,LYN,mir-132,MMRN2,NR4A3,OAS1,OAS2,OASL,OSMR,PLAC8,PSMB8,PSMB9,PTGS2,…	81
Cancer,Hematological Disease,Organismal Injury and Abnormalities	Hematopoietic neoplasm	1.16e-12			ADCY4,B2M,C1R,C3,C4A/C4B,CASP1,CCL2,CCL5,CD180,CD274,CD86,CDKN1A,CRYBG1,CSF2RB,CSF3R,CTSH,CXCL10,CXCL13,CXCL16,DDX58,DDX60,EIF2AK2,EPSTI1,FCER1G,FCGR1A,FCGR2A,FCGR2B,FCGR3A/FCGR3B,FOSL2,FOXF1,GBP2,GBP4,HCK,HLA-A,HLA-G,ICAM1,IFI35,IFI44,IFIT2,IFIT3,IGKC,IL1R1,IL2RG,IL6R,IRF1,IRF7,ISG15,ISG20,ITGAM,ITGAX,ITGB2,KLHL6,LCN2,LIPG,LYN,mir-132,MMRN2,NR4A3,OAS1,OAS2,OASL,OSMR,PLAC8,PSMB8,PSMB9,PTGS2,PTPRC…	81
Infectious Diseases	Replication of Herpesviridae	1.54e-12	Decreased	-3.162	CH25H,DDX58,IFIH1,IRF1,IRF9,ISG20,OAS1,OASL,PARP12,RSAD2	10
Inflammatory Disease,Respiratory Disease	Asthma	1.67e-12			C1R,C1S,C3,C3AR1,C4A/C4B,CCL2,CCL5,CXCL10,FCGR1A,FCGR2A,FCGR2B,FCGR3A/FCGR3B,HLA-G,ICAM1,ITGAM,LCN2,PTGS2,PTPRC,SERPING1,TLR2	20
Cancer,Dermatological Diseases and Conditions,Hematological Disease,Immunological Disease,Organismal Injury and Abnormalities	Cutaneous T-cell lymphoma	1.69e-12			CXCL10,CXCL13,IFI35,IFI44,IL2RG,IRF7,ISG15,ISG20,OAS1,OAS2,OASL,PTPRC,RSAD2,STAT1,TLR2	15
Inflammatory Response,Organismal Injury and Abnormalities	Inflammation of organ	2.88e-12		0.152	C3,C3AR1,C4A/C4B,CASP1,CCL2,CCL5,CD180,CD274,CD86,CSF2RB,CSF3R,CXCL10,CXCL13,CXCL16,DDX58,EDN1,FCER1G,FCGR1A,FCGR2A,FCGR2B,FCGR3A/FCGR3B,GBP2,HCK,HLA-A,HLA-E,ICAM1,IL1R1,IL2RG,IL6R,ITGAM,LCN2,LYN,OSMR,PTGS2,PTPRC,STAT1,TLR2,TNFSF10,TNFSF8,XDH	40
Infectious Diseases	Infection by DNA virus	3.95e-12			C3,C4A/C4B,CCL5,CD274,CSF2RB,CSF3R,CXCL10,EIF2AK2,FCGR1A,FCGR2A,FCGR2B,FCGR3A/FCGR3B,IL2RG,PTGS2,STAT1,TRIM21	16
Infectious Diseases	Infection by Influenza A virus	4.69e-12			C3,C4A/C4B,FCGR1A,FCGR2A,FCGR2B,FCGR3A/FCGR3B,IFITM3,IRF1,PTGS2	9
Cancer,Hematological Disease,Organismal Injury and Abnormalities	Hematologic cancer	5.24e-12			ADCY4,B2M,C1R,C3,C4A/C4B,CCL2,CCL5,CD180,CD274,CD86,CDKN1A,CRYBG1,CSF2RB,CSF3R,CTSH,CXCL10,CXCL13,CXCL16,DDX58,DDX60,EIF2AK2,EPSTI1,FCER1G,FCGR1A,FCGR2A,FCGR2B,FCGR3A/FCGR3B,FOSL2,FOXF1,GBP2,GBP4,HCK,HLA-A,HLA-G,ICAM1,IFI35,IFI44,IFIT2,IFIT3,IGKC,IL1R1,IL2RG,IL6R,IRF1,IRF7,ISG15,ISG20,ITGAM,ITGAX,ITGB2,KLHL6,LCN2,LIPG,LYN,mir-132,MMRN2,NR4A3,OAS1,OAS2,OASL,OSMR,PLAC8,PSMB8,PSMB9,PTGS2,PTPRC,RNF21…	79
Dermatological Diseases and Conditions,Organismal Injury and Abnormalities	Toxic epidermal necrolysis	6.62e-12			C3,C4A/C4B,FCGR1A,FCGR2A,FCGR2B,FCGR3A/FCGR3B,HLA-A	7
Cell-To-Cell Signaling and Interaction	Adhesion of blood cells	7.66e-12	Increased	3.645	C3,C4A/C4B,CCL2,CCL5,CXCL10,FCGR1A,FCGR2A,FCGR3A/FCGR3B,ICAM1,ICAM2,IL6R,ITGAM,ITGAX,ITGB2,LIPG,SERPING1,STAT1,TGM2,TLR2	19
Cell Death and Survival	Cell death	8.04e-12	Increased	2.34	APOBEC3B,B2M,BAZ1A,C3,C3AR1,C4A/C4B,CASP1,CASP4,CCL2,CCL5,CD274,CDKN1A,CSF2RB,CSF3R,DDX58,EDN1,EGR3,EIF2AK2,FCGR1A,FCGR2A,FCGR2B,FCGR3A/FCGR3B,FLI1,FOSB,FOSL2,GSDMD,HCK,HLA-E,HLA-G,ICAM1,ICAM2,IFI16,IFIH1,IFIT2,IFIT3,IGKC,IL6R,INHBA,IRF1,IRF7,IRF9,IRGM,ISG15,ITGAM,ITGB2,LAG3,LCN2,LGALS3BP,LY86,LYN,mir-132,MLKL,NAIP,NMI,NR4A3,OAS1,OAS3,PARP14,PTGS2,PTPRC,ROR1,STAT1,TGM2,TLR2,TNFSF10,TNFSF8,TRIM25,…	71
Inflammatory Response	Inflammation of absolute anatomical region	1.29e-11			C3,C3AR1,C4A/C4B,CASP1,CCL2,CCL5,CD180,CD274,CD86,CSF2RB,CSF3R,CXCL10,DDX58,EDN1,FCGR1A,FCGR2A,FCGR2B,FCGR3A/FCGR3B,GBP2,ICAM1,IL1R1,IL2RG,IL6R,LCN2,LYN,PTGS2,PTPRC,STAT1,TLR2,XDH	30
Cell-To-Cell Signaling and Interaction	Binding of blood cells	1.41e-11	Increased	3.776	C3,C4A/C4B,CCL2,CCL5,CD86,CXCL10,FCGR1A,FCGR2A,FCGR3A/FCGR3B,ICAM1,ICAM2,IL6R,ITGAM,ITGAX,ITGB2,LIPG,SERPING1,STAT1,TGM2,TLR2	20
Digestive System Development and Function,Gastrointestinal Disease,Hepatic System Development and Function,Hepatic System Disease,Infectious Diseases,Inflammatory Disease,Inflammatory Response,Organ Development,Organismal Injury and Abnormalities	Infection by hepatitis B virus	1.66e-11			C3,C4A/C4B,CCL5,CD274,CSF2RB,CSF3R,CXCL10,FCGR1A,FCGR2A,FCGR2B,FCGR3A/FCGR3B,IL2RG	12
Inflammatory Response	Inflammation of body cavity	1.67e-11			C3,C3AR1,C4A/C4B,CASP1,CCL2,CCL5,CD180,CD274,CD86,CSF2RB,CSF3R,CXCL10,DDX58,EDN1,FCGR1A,FCGR2A,FCGR2B,FCGR3A/FCGR3B,GBP2,ICAM1,IL1R1,IL2RG,IL6R,LCN2,LYN,PTGS2,PTPRC,TLR2,XDH	29
Infectious Diseases	Replication of Murine herpesvirus 4	2.82e-11	Decreased	-2.646	CH25H,DDX58,IFIH1,IRF1,ISG20,OAS1,PARP12	7
Hereditary Disorder,Immunological Disease,Organismal Injury and Abnormalities	Autosomal recessive immunodeficiency	3.07e-11			B2M,C1QA,C1QC,C2,C3,C4A/C4B,FCGR3A/FCGR3B,IGKC,IRF7,ISG15,ITGB2,PTPRC,TAP1,TAP2	14
Cell-To-Cell Signaling and Interaction,Hematological System Development and Function	Binding of leukocytes	3.99e-11	Increased	2.949	CCL2,CCL5,CD86,CXCL10,FCGR1A,FCGR2A,FCGR3A/FCGR3B,ICAM1,ICAM2,IL6R,ITGAM,ITGAX,ITGB2,LIPG,SERPING1,STAT1,TGM2,TLR2	18
Cell Death and Survival	Cell death of blood cells	4.14e-11	Increased	2.742	C3,CASP4,CCL5,CD274,EIF2AK2,FCGR1A,FCGR3A/FCGR3B,FLI1,HLA-G,ICAM1,IFIH1,IL6R,ITGAM,ITGB2,LCN2,LYN,MLKL,PTPRC,TLR2,TNFSF10,TNFSF8	21
Cell-To-Cell Signaling and Interaction,Hematological System Development and Function,Immune Cell Trafficking	Adhesion of immune cells	5.06e-11	Increased	2.911	CCL2,CCL5,CXCL10,FCGR1A,FCGR2A,FCGR3A/FCGR3B,ICAM1,ICAM2,IL6R,ITGAM,ITGAX,ITGB2,LIPG,SERPING1,STAT1,TGM2,TLR2	17
Inflammatory Disease,Neurological Disease,Ophthalmic Disease,Organismal Injury and Abnormalities	Devic syndrome	5.24e-11			C3,C4A/C4B,FCGR1A,FCGR2A,FCGR2B,FCGR3A/FCGR3B,IL6R	7
Dermatological Diseases and Conditions,Gastrointestinal Disease,Immunological Disease,Organismal Injury and Abnormalities	Stevens-Johnson syndrome	5.37e-11			C3,C4A/C4B,CSF3R,FCGR1A,FCGR2A,FCGR2B,FCGR3A/FCGR3B,HLA-A	8
Infectious Diseases	Infection by RNA virus	6.82e-11		1.052	B2M,C1R,C1S,C2,C3,C4A/C4B,CCL2,CCL5,CD86,CSF2RB,CXCL10,CYBB,DDX58,EIF2AK2,FCGR1A,FCGR2A,FCGR2B,FCGR3A/FCGR3B,HLA-A,IFI35,IFITM3,IL2RG,IRF1,ISG20,LCN2,PARP9,PTGS2,PTPRC,RSAD2,SAMHD1,SIGLEC1,SP110,STAT1,TLR2,TNFSF10,TRIM5,TRIM56,XDH,ZC3HAV1	39
Connective Tissue Disorders,Dermatological Diseases and Conditions,Hematological Disease,Immunological Disease,Organismal Injury and Abnormalities	Acute immune thrombocytopenic purpura	7.4e-11			C3,C4A/C4B,FCGR1A,FCGR2A,FCGR2B,FCGR3A/FCGR3B	6
Connective Tissue Disorders,Dermatological Diseases and Conditions,Hematological Disease,Immunological Disease,Organismal Injury and Abnormalities	Chronic immune thrombocytopenic purpura	7.4e-11			C3,C4A/C4B,FCGR1A,FCGR2A,FCGR2B,FCGR3A/FCGR3B	6
Organismal Injury and Abnormalities,Respiratory Disease	Recurrent sinopulmonary infection	7.4e-11			C3,C4A/C4B,FCGR1A,FCGR2A,FCGR2B,FCGR3A/FCGR3B	6
Developmental Disorder,Hematological Disease,Hereditary Disorder,Immunological Disease,Metabolic Disease,Organismal Injury and Abnormalities	Congenital agammaglobulinemia	7.4e-11			C3,C4A/C4B,FCGR1A,FCGR2A,FCGR2B,FCGR3A/FCGR3B	6
Cell Death and Survival	Apoptosis of blood cells	9.02e-11	Increased	2.136	CASP4,CCL5,CD274,EIF2AK2,FCGR1A,FCGR3A/FCGR3B,FLI1,HLA-G,ICAM1,IL6R,ITGAM,ITGB2,LCN2,LYN,PTPRC,TLR2,TNFSF10	17
Cell Death and Survival	Cell death of immune cells	1.34e-10	Increased	3.082	C3,CASP4,CCL5,CD274,EIF2AK2,FCGR1A,FCGR3A/FCGR3B,HLA-G,ICAM1,IFIH1,IL6R,ITGAM,ITGB2,LCN2,LYN,MLKL,PTPRC,TLR2,TNFSF10,TNFSF8	20
Developmental Disorder,Hereditary Disorder,Immunological Disease,Organismal Injury and Abnormalities	Complement component deficiency	1.56e-10			C1QA,C1QC,C1S,C2,C3,C4A/C4B,SERPING1	7
Hematological Disease,Hereditary Disorder,Immunological Disease,Metabolic Disease,Organismal Injury and Abnormalities	X-linked agammaglobulinemia	1.56e-10			C3,C4A/C4B,FCGR1A,FCGR2A,FCGR2B,FCGR3A/FCGR3B,TLR2	7
Infectious Diseases,Inflammatory Disease,Neurological Disease	Postpoliomyelitis syndrome	1.83e-10			C3,C4A/C4B,FCGR1A,FCGR2A,FCGR2B,FCGR3A/FCGR3B	6
Immunological Disease,Inflammatory Disease,Neurological Disease	Guillain-Barré syndrome	1.83e-10			C3,C4A/C4B,FCGR1A,FCGR2A,FCGR2B,FCGR3A/FCGR3B	6
Cancer,Neurological Disease,Organismal Injury and Abnormalities	Localized neuroblastoma	2.13e-10			C3,C4A/C4B,CSF2RB,CSF3R,FCGR1A,FCGR2A,FCGR2B,FCGR3A/FCGR3B,IL2RG	9
Digestive System Development and Function,Gastrointestinal Disease,Hepatic System Development and Function,Hepatic System Disease,Infectious Diseases,Inflammatory Disease,Inflammatory Response,Organ Development,Organismal Injury and Abnormalities	Viral hepatitis	2.48e-10			C3,C4A/C4B,CCL2,CCL5,CD274,CSF2RB,CSF3R,CXCL10,DDX58,FCGR1A,FCGR2A,FCGR2B,FCGR3A/FCGR3B,IL2RG,PTPRC	15
Cell Death and Survival	Apoptosis of leukocytes	3.55e-10	Increased	2.591	CASP4,CCL5,CD274,EIF2AK2,FCGR1A,FCGR3A/FCGR3B,HLA-G,ICAM1,IL6R,ITGAM,ITGB2,LCN2,LYN,PTPRC,TLR2,TNFSF10	16
Cardiovascular Disease,Cell Death and Survival,Connective Tissue Disorders,Hematological Disease,Organismal Injury and Abnormalities	Fetal erythroblastosis	4e-10			C3,C4A/C4B,FCGR1A,FCGR2A,FCGR2B,FCGR3A/FCGR3B	6
Hereditary Disorder,Neurological Disease,Organismal Injury and Abnormalities,Psychological Disorders	Unverricht-Lundborg syndrome	4e-10			C3,C4A/C4B,FCGR1A,FCGR2A,FCGR2B,FCGR3A/FCGR3B	6
Connective Tissue Disorders,Hematological Disease,Organismal Injury and Abnormalities	Neonatal alloimmune thrombocytopenia	4e-10			C3,C4A/C4B,FCGR1A,FCGR2A,FCGR2B,FCGR3A/FCGR3B	6
Infectious Diseases,Respiratory Disease	Whooping cough	4e-10			C3,C4A/C4B,FCGR1A,FCGR2A,FCGR2B,FCGR3A/FCGR3B	6
Hematological Disease,Immunological Disease,Metabolic Disease	Hypogammaglobulinemia	4.06e-10			B2M,C3,C4A/C4B,FCGR1A,FCGR2A,FCGR2B,FCGR3A/FCGR3B,TLR2	8
Hematological Disease	Blood protein disorder	4.07e-10			B2M,C3,C4A/C4B,CCL2,CCL5,CD180,CD274,CSF2RB,CSF3R,EPSTI1,FCGR1A,FCGR2A,FCGR2B,FCGR3A/FCGR3B,GBP2,HLA-A,IFIT2,IFIT3,IGKC,IL6R,OSMR,PSMB8,PSMB9,PTGS2,PTPRC,TLR2	26
Cancer,Neurological Disease,Organismal Injury and Abnormalities	Evans stage IVS neuroblastoma	5.21e-10			C3,C4A/C4B,CSF2RB,CSF3R,FCGR1A,FCGR2A,FCGR2B,FCGR3A/FCGR3B,IL2RG	9
Cellular Movement	Cell movement of blood cells	5.42e-10	Increased	2.483	C3,C4A/C4B,CCL2,CCL5,CD72,CD86,CXCL10,CXCL13,CXCL16,FCGR2A,FCGR3A/FCGR3B,HLA-A,HLA-G,ICAM1,ICAM2,IL18BP,IL6R,ITGAM,ITGAX,ITGB2,TGM2,TLR2	22
Metabolic Disease	DNA repair-deficiency disorder	5.99e-10			C3,C4A/C4B,CD274,CSF3R,FCGR1A,FCGR2A,FCGR2B,FCGR3A/FCGR3B,IL1R1,IL2RG,PTPRC,TAP1,TAP2	13
Hereditary Disorder,Immunological Disease,Organismal Injury and Abnormalities	Wiskott-Aldrich syndrome	6.06e-10			C3,C4A/C4B,FCGR1A,FCGR2A,FCGR2B,FCGR3A/FCGR3B,OAS1	7
Connective Tissue Disorders,Dermatological Diseases and Conditions,Hematological Disease,Organismal Injury and Abnormalities	Chronic idiopathic thrombocytopenic purpura	7.94e-10			C3,C4A/C4B,FCGR1A,FCGR2A,FCGR2B,FCGR3A/FCGR3B	6
Inflammatory Disease,Neurological Disease,Organismal Injury and Abnormalities	Transverse myelitis	7.94e-10			C3,C4A/C4B,FCGR1A,FCGR2A,FCGR2B,FCGR3A/FCGR3B	6
Neurological Disease,Organismal Injury and Abnormalities	Epileptic seizure	8.58e-10			C3,C4A/C4B,CDKN1A,CH25H,DEPP1,EGR3,FCGR1A,FCGR2A,FCGR2B,FCGR3A/FCGR3B,FOSB,HOMER1,INHBA,NPTX2,NR4A3,PTGS2	16
Organismal Injury and Abnormalities,Reproductive System Disease	Habitual abortion	9.39e-10			C3,C4A/C4B,CSF3R,FCGR1A,FCGR2A,FCGR2B,FCGR3A/FCGR3B,PTGS2	8
Cell Death and Survival	Apoptosis	1e-09		0.799	APOBEC3B,B2M,BAZ1A,CASP1,CASP4,CCL2,CCL5,CD274,CDKN1A,CSF2RB,CSF3R,DDX58,EDN1,EGR3,EIF2AK2,FCGR1A,FCGR3A/FCGR3B,FLI1,FOSB,HCK,HLA-G,ICAM1,ICAM2,IFI16,IFIH1,IFIT2,IFIT3,IL6R,INHBA,IRF1,ITGAM,ITGB2,LAG3,LCN2,LGALS3BP,LY86,LYN,NAIP,NMI,NR4A3,OAS1,OAS3,PARP14,PTGS2,PTPRC,ROR1,STAT1,TGM2,TLR2,TNFSF10,TNFSF8,TRIM25,UBA7,USP18,XAF1,XDH	56
Digestive System Development and Function,Gastrointestinal Disease,Hepatic System Development and Function,Hepatic System Disease,Inflammatory Disease,Inflammatory Response,Organ Development,Organismal Injury and Abnormalities	Inflammation of liver	1.11e-09			C3,C4A/C4B,CCL2,CCL5,CD274,CSF2RB,CSF3R,CXCL10,DDX58,FCGR1A,FCGR2A,FCGR2B,FCGR3A/FCGR3B,GBP2,IL1R1,IL2RG,PTPRC	17
Neurological Disease	Progressive motor neuron disease	1.25e-09	Increased	2.63	C3,C4A/C4B,CASP1,CCL2,CCL5,CDKN1A,CSF3R,CTSS,EPSTI1,FCGR1A,FCGR2A,FCGR2B,FCGR3A/FCGR3B,HLA-G,IRF7,IRGM,ISG15,OAS1,OAS3,PSMB8,PTGS2,PTPRC,RSAD2,SERPING1,SLC52A3,TAP2,TGM2,TLR2	28
Immunological Disease,Neurological Disease,Skeletal and Muscular Disorders	Generalized myasthenia gravis	1.46e-09			C3,C4A/C4B,FCGR1A,FCGR2A,FCGR2B,FCGR3A/FCGR3B	6
Cell-To-Cell Signaling and Interaction,Hematological System Development and Function,Inflammatory Response	Binding of professional phagocytic cells	1.89e-09	Increased	2.504	CCL2,CCL5,CXCL10,FCGR1A,FCGR2A,FCGR3A/FCGR3B,ICAM1,ITGAM,ITGAX,ITGB2,LIPG,TLR2	12
Cellular Movement,Immune Cell Trafficking	Leukocyte migration	2.27e-09	Increased	2.337	C3,C4A/C4B,CCL2,CCL5,CD72,CD86,CXCL10,CXCL13,CXCL16,FCGR3A/FCGR3B,HLA-A,HLA-G,ICAM1,ICAM2,IL18BP,IL6R,ITGAM,ITGAX,ITGB2,TGM2,TLR2	21
Inflammatory Disease,Inflammatory Response,Neurological Disease,Organismal Injury and Abnormalities	Encephalitis	2.52e-09			C3,C4A/C4B,FCGR1A,FCGR2A,FCGR2B,FCGR3A/FCGR3B,PTPRC,STAT1	8
Inflammatory Disease,Inflammatory Response,Neurological Disease,Organismal Injury and Abnormalities	Rasmussen encephalitis	2.54e-09			C3,C4A/C4B,FCGR1A,FCGR2A,FCGR2B,FCGR3A/FCGR3B	6
Infectious Diseases	Staphylococcal infection	2.54e-09			C3,C4A/C4B,FCGR1A,FCGR2A,FCGR2B,FCGR3A/FCGR3B	6
Inflammatory Disease,Neurological Disease	Chronic inflammatory demyelinating polyradiculoneuropathy	2.54e-09			C3,C4A/C4B,FCGR1A,FCGR2A,FCGR2B,FCGR3A/FCGR3B	6
Infectious Diseases	Streptococcal infection	2.61e-09			C3,C4A/C4B,FCGR1A,FCGR2A,FCGR2B,FCGR3A/FCGR3B,PTGS2	7
Cellular Development,Cellular Growth and Proliferation	Proliferation of blood cells	2.67e-09		0.81	CCL5,CD274,CD72,CD86,CDKN1A,CSF2RB,CSF3R,FCGR2B,FLI1,HLA-G,ICAM1,IL10RA,IL2RG,IL6R,ISG15,ISG20,LYN,PTPRC,TLR2,TNFSF10	20
Cell-To-Cell Signaling and Interaction,Inflammatory Response	Immune response of phagocytes	2.74e-09	Increased	2.804	C3,CCL2,CD93,CXCL10,FCGR2A,FCGR3A/FCGR3B,ITGAM,ITGB2,TGM2,TLR2	10
Cellular Movement,Hematological System Development and Function,Immune Cell Trafficking	Cell movement of leukocytes	3.04e-09	Increased	2.536	C3,CCL2,CCL5,CD72,CD86,CXCL10,CXCL13,CXCL16,FCGR3A/FCGR3B,HLA-A,HLA-G,ICAM1,ICAM2,IL18BP,IL6R,ITGAM,ITGAX,ITGB2,TGM2,TLR2	20
Hematological Disease,Hereditary Disorder,Immunological Disease,Organismal Injury and Abnormalities	Hyper-igm immunodeficiency syndrome	4.19e-09			C3,C4A/C4B,FCGR1A,FCGR2A,FCGR2B,FCGR3A/FCGR3B	6
Immunological Disease	Graft-vs-host disease	4.77e-09			C3,C4A/C4B,CSF2RB,CSF3R,FCGR1A,FCGR2A,FCGR2B,FCGR3A/FCGR3B,IL2RG	9
Cell Signaling,Molecular Transport,Vitamin and Mineral Metabolism	Mobilization of Ca2+	5.04e-09	Increased	2.309	C3,C3AR1,C4A/C4B,CCL2,CCL5,EDN1,FCER1G,FCGR1A,FCGR2A,FCGR2B,FCGR3A/FCGR3B,HLA-A,HLA-G,ITGB2,PTPRC,TLR2	16
Neurological Disease	Progressive motor neuropathy	5.21e-09	Increased	2.63	C3,C4A/C4B,CASP1,CCL2,CCL5,CDKN1A,CSF3R,CTSS,EPSTI1,FCGR1A,FCGR2A,FCGR2B,FCGR3A/FCGR3B,HLA-G,IRF7,IRGM,ISG15,OAS1,OAS3,PSMB8,PTGS2,PTPRC,RSAD2,SERPING1,TAP2,TGM2,TLR2	27
Cell-To-Cell Signaling and Interaction	Response of myeloid cells	5.32e-09	Increased	2.803	C3,CCL2,CD93,CXCL10,FCGR2A,FCGR3A/FCGR3B,ITGAM,ITGB2,TGM2,TLR2	10
Cancer,Organismal Injury and Abnormalities	Neoplasia of cells	5.37e-09			ADCY4,APOBEC3B,B2M,C1R,C3,C4A/C4B,CCL2,CCL5,CD180,CD274,CD86,CDKN1A,CRYBG1,CSF2RB,CSF3R,CTSH,CXCL10,CXCL13,CXCL16,DDX58,DEGS2,DHX58,DOK3,EGR3,EPSTI1,FCGR1A,FCGR2A,FCGR2B,FCGR3A/FCGR3B,FGL2,FLI1,FOSL2,FOXF1,GBP2,HCK,HERC6,HLA-A,HLA-G,ICAM1,IFI35,IFI44,IFIT2,IFIT3,IGKC,IL1R1,IL2RG,IL6R,INHBA,IRF1,IRF7,ISG15,ISG20,ITGAM,ITGAX,ITGB2,KLHL6,LCN2,LGALS9B,LIPG,LRG1,LSR,LYN,mir-132,MMRN2,NLRC5,NPTX2,NR4A3…	101
Infectious Diseases	Infection by cytomegalovirus	6.54e-09			C3,C4A/C4B,CSF2RB,FCGR1A,FCGR2A,FCGR2B,FCGR3A/FCGR3B	7
Infectious Diseases	Infection of leukocyte cell lines	6.65e-09	Increased	2.216	C1R,C1S,C2,C3,CD86,TRIM5	6
Cell-To-Cell Signaling and Interaction	Binding of myeloid cells	7.65e-09	Increased	2.514	CCL2,CCL5,CXCL10,FCGR1A,FCGR2A,FCGR3A/FCGR3B,ICAM1,ITGAM,ITGAX,ITGB2,LIPG,TLR2	12
Cardiovascular Disease,Organismal Injury and Abnormalities,Skeletal and Muscular Disorders	Acute myocardial infarction	7.65e-09			C3,C4A/C4B,CSF3R,EDN1,FCGR1A,FCGR2A,FCGR2B,FCGR3A/FCGR3B,IL1R1,IL6R,PTGS2,TLR2	12
Metabolic Disease	Amyloidosis	7.68e-09			B2M,C1R,C3,C4A/C4B,CASP1,CASP4,CCL2,CH25H,CSF3R,CTSS,CXCL10,CXCL16,EIF2AK2,FCGR1A,FCGR2A,FCGR2B,FCGR3A/FCGR3B,GBP2,HOMER1,ICAM1,IGKC,IL6R,LCN2,mir-132,MS4A6A,NAIP,OSMR,PTGS2,TGM2	29
Cell-To-Cell Signaling and Interaction,Hematological System Development and Function,Immune Cell Trafficking,Inflammatory Response	Activation of mononuclear leukocytes	8.76e-09		0.916	CCL2,CCL5,CD180,CD86,CD93,FCER1G,FCGR2B,FCGR3A/FCGR3B,HLA-A,PTPN22,PTPRC,SLC11A1,TLR2,TNFSF10	14
Inflammatory Response	Inflammatory response	8.92e-09		1.437	C3,C3AR1,CASP1,CCL2,CCL5,CD72,CXCL10,CXCL13,FCGR2B,HCK,HLA-G,IL1R1,IL6R,ITGB2,LGALS3BP,NMI,PTGS2,SERPING1,TLR2,USP18	20
Cellular Function and Maintenance,Inflammatory Response	Phagocytosis	9e-09	Increased	2.72	C3,CD93,CXCL10,EIF2AK2,FCGR1A,FCGR2A,FCGR2B,FCGR3A/FCGR3B,HCK,IRF7,ITGAM,ITGB2,TGM2	13
Cell-mediated Immune Response,Cellular Movement,Hematological System Development and Function,Immune Cell Trafficking	Cell movement of T lymphocytes	9.71e-09	Increased	2.626	CCL2,CCL5,CD86,CXCL10,CXCL13,CXCL16,HLA-A,ICAM1,IL18BP,ITGB2,TGM2	11
Cell Death and Survival	Necrosis	1e-08		1.852	APOBEC3B,B2M,BAZ1A,C3,CASP1,CASP4,CCL2,CCL5,CD274,CDKN1A,CSF2RB,DDX58,EDN1,EGR3,EIF2AK2,FCGR1A,FCGR3A/FCGR3B,FLI1,FOSB,GSDMD,HCK,HLA-G,ICAM1,IFI16,IFIH1,IL6R,INHBA,IRF1,IRF7,IRF9,IRGM,ITGAM,ITGB2,LAG3,LCN2,LGALS3BP,LYN,mir-132,MLKL,NAIP,NMI,NR4A3,OAS3,PARP14,PTGS2,PTPRC,ROR1,STAT1,TGM2,TLR2,TNFSF10,TNFSF8,TRIM25,UBA7,USP18,XAF1,XDH	57
Neurological Disease,Organismal Injury and Abnormalities	Seizures	1.13e-08			C3,C4A/C4B,CDKN1A,CH25H,CYYR1,DEPP1,EGR3,FCGR1A,FCGR2A,FCGR2B,FCGR3A/FCGR3B,FOSB,HOMER1,INHBA,NPTX2,NR4A3,PTGS2,PTPRC	18
Cancer,Organismal Injury and Abnormalities	Advanced malignant solid tumor	1.13e-08			B2M,C1R,C3,C4A/C4B,CCL2,CD274,CRYBG1,CSF2RB,CSF3R,CST7,EDN1,FCGR1A,FCGR2A,FCGR2B,FCGR3A/FCGR3B,FOXF1,HLA-E,ICAM1,IL2RG,KCNK6,LCN2,LYN,mir-132,PTGS2,PTPRC,RBL1,SERPING1,STAT1,TXNIP	29
Cell-To-Cell Signaling and Interaction,Inflammatory Response	Immune response of leukocytes	1.18e-08	Increased	2.973	C3,CCL2,CD93,CXCL10,FCGR2A,FCGR3A/FCGR3B,ITGAM,ITGB2,TGM2,TLR2,UBE2L6	11
Cellular Function and Maintenance	Engulfment of leukocytes	1.37e-08	Increased	2.803	C3,CCL5,CD93,CXCL10,FCGR2A,FCGR3A/FCGR3B,ITGAM,ITGB2,TGM2	9
Metabolic Disease	Hyperbilirubinemia	1.52e-08			C3,C4A/C4B,FCGR1A,FCGR2A,FCGR2B,FCGR3A/FCGR3B	6
Cell-To-Cell Signaling and Interaction,Cellular Function and Maintenance,Inflammatory Response	Phagocytosis of cells	1.76e-08	Increased	2.543	C3,CD93,CXCL10,FCGR1A,FCGR2A,FCGR2B,FCGR3A/FCGR3B,HCK,IRF7,ITGAM,ITGB2,TGM2	12
Cellular Movement,Hematological System Development and Function,Immune Cell Trafficking	Migration of mononuclear leukocytes	1.78e-08	Increased	3.116	CCL2,CCL5,CD86,CXCL10,CXCL13,CXCL16,HLA-A,ICAM1,ICAM2,IL18BP,ITGAM,ITGAX,ITGB2,TGM2	14
Connective Tissue Disorders,Hematological Disease,Immunological Disease,Organismal Injury and Abnormalities	Immune thrombocytopenia	1.9e-08			C3,C4A/C4B,CSF3R,CXCL13,FCGR1A,FCGR2A,FCGR2B,FCGR3A/FCGR3B,OAS2,SLC11A1,TBX1	11
Cellular Movement,Hematological System Development and Function,Immune Cell Trafficking	Cell movement of mononuclear leukocytes	2.03e-08	Increased	2.43	CCL2,CCL5,CD86,CXCL10,CXCL13,CXCL16,HLA-A,HLA-G,ICAM1,ICAM2,IL18BP,ITGAM,ITGAX,ITGB2,TGM2,TLR2	16
Cancer,Organismal Injury and Abnormalities	Cancer of cells	2.18e-08			ADCY4,APOBEC3B,B2M,C1R,C3,CCL2,CD180,CD274,CD86,CDKN1A,CRYBG1,CSF2RB,CSF3R,CTSH,CXCL10,CXCL13,CXCL16,DDX58,DEGS2,DHX58,DOK3,EGR3,EPSTI1,FCGR2A,FCGR2B,FCGR3A/FCGR3B,FGL2,FLI1,FOSL2,FOXF1,GBP2,HCK,HERC6,HLA-A,HLA-G,ICAM1,IFI35,IFI44,IFIT2,IFIT3,IGKC,IL1R1,IL2RG,IL6R,INHBA,IRF1,IRF7,ISG15,ISG20,ITGAM,ITGAX,ITGB2,KLHL6,LCN2,LGALS9B,LIPG,LRG1,LSR,LYN,mir-132,MMRN2,NLRC5,NPTX2,NR4A3,OAS1,OAS2,OAS3,OASL…	98
Hematological Disease	Hemorrhagic disease	2.38e-08			C3,C4A/C4B,CSF3R,CXCL10,CXCL13,FCGR1A,FCGR2A,FCGR2B,FCGR3A/FCGR3B,IRF7,OAS2,PTGS2,PTPRC,SLC11A1,TBX1	15
Immunological Disease	Allergy	2.72e-08			C1R,C1S,C3,CCL5,CD274,CSF2RB,FCER1G,HCK,HLA-E,IL1R1,LYN,OSMR,PTGS2,SERPING1,STAT1,TGM2,TLR2,TNFSF10,TNFSF8	19
Cancer,Organismal Injury and Abnormalities	Advanced malignant tumor	3.06e-08			B2M,C1R,C3,C4A/C4B,CCL2,CD274,CRYBG1,CSF2RB,CSF3R,CST7,DDX58,EDN1,FCGR1A,FCGR2A,FCGR2B,FCGR3A/FCGR3B,FOXF1,HCK,HLA-E,ICAM1,IL2RG,KCNK6,LCN2,LYN,mir-132,PTGS2,PTPRC,RBL1,SERPING1,STAT1,TXNIP	31
Developmental Disorder,Hereditary Disorder,Metabolic Disease,Organismal Injury and Abnormalities	Glycogen storage disease type II	3.12e-08			C3,C4A/C4B,FCGR1A,FCGR2A,FCGR2B,FCGR3A/FCGR3B	6
Cell Death and Survival	Cytolysis	3.4e-08		1.416	B2M,C3,C3AR1,C4A/C4B,FCGR1A,FCGR2A,FCGR2B,FCGR3A/FCGR3B,HLA-G,IGKC,ISG15,ITGB2,TNFSF10	13
Cell-To-Cell Signaling and Interaction,Hematological System Development and Function	Activation of myeloid cells	4.09e-08		0.799	C3,CCL2,CCL5,CD93,FCGR2A,FCGR2B,ITGB2,LGALS3BP,SERPING1,TLR2	10
Cardiovascular Disease,Hematological Disease,Organismal Injury and Abnormalities	Pure red cell aplasia	4.33e-08			C3,C4A/C4B,FCGR1A,FCGR2A,FCGR2B,FCGR3A/FCGR3B	6
Cell-To-Cell Signaling and Interaction,Cellular Function and Maintenance,Inflammatory Response	Phagocytosis of phagocytes	4.33e-08	Increased	2.623	C3,CD93,CXCL10,FCGR2A,FCGR3A/FCGR3B,ITGAM,ITGB2,TGM2	8
Cardiovascular Disease,Organismal Injury and Abnormalities,Skeletal and Muscular Disorders	Myocardial infarction	4.87e-08			C3,C4A/C4B,CSF3R,EDN1,FCGR1A,FCGR2A,FCGR2B,FCGR3A/FCGR3B,IL1R1,IL6R,ITGAM,ITGB2,PTGS2,TLR2	14
Cellular Development,Cellular Growth and Proliferation,Hematological System Development and Function,Lymphoid Tissue Structure and Development	Proliferation of immune cells	4.99e-08		0.433	CCL5,CD274,CD72,CD86,CDKN1A,FCGR2B,HLA-G,ICAM1,IL10RA,IL2RG,IL6R,ISG15,ISG20,LYN,PTPRC,TLR2,TNFSF10	17
Connective Tissue Disorders,Hematological Disease,Organismal Injury and Abnormalities	Thrombocytopenia	5.01e-08			C3,C4A/C4B,CSF3R,CXCL13,FCGR1A,FCGR2A,FCGR2B,FCGR3A/FCGR3B,IRF7,OAS2,PTGS2,SLC11A1,TBX1	13
Free Radical Scavenging	Production of reactive oxygen species	5.16e-08	Increased	3.627	CCL5,CDKN1A,CYBB,EDN1,FCGR2A,FCGR3A/FCGR3B,ITGAM,ITGAX,ITGB2,MLKL,PTGS2,TGM2,TLR2,XDH	14
Dermatological Diseases and Conditions,Inflammatory Disease,Organismal Injury and Abnormalities,Skeletal and Muscular Disorders	Dermatomyositis	5.4e-08			C3,C4A/C4B,CXCL10,FCGR1A,FCGR2A,FCGR2B,FCGR3A/FCGR3B,GBP2,IFIT3,IL1R1,mir-132	11
Cancer,Hematological Disease,Immunological Disease,Organismal Injury and Abnormalities	Multiple myeloma	5.44e-08			B2M,CCL2,CCL5,CD180,CD274,CSF2RB,CSF3R,EPSTI1,HLA-A,IFIT2,IFIT3,IL6R,OSMR,PSMB8,PSMB9,PTGS2,PTPRC	17
Cardiovascular Disease,Cell Death and Survival,Connective Tissue Disorders,Hematological Disease,Immunological Disease,Organismal Injury and Abnormalities	Autoimmune hemolytic anemia	5.9e-08			C3,C4A/C4B,FCGR1A,FCGR2A,FCGR2B,FCGR3A/FCGR3B	6
Infectious Diseases	Infection by lentivirus	6.16e-08		1.767	B2M,C1R,C1S,C2,C3,C4A/C4B,CCL2,CCL5,CD86,CSF2RB,CYBB,FCGR1A,FCGR2A,FCGR2B,FCGR3A/FCGR3B,HLA-A,IL2RG,PARP9,PTGS2,PTPRC,SAMHD1,SIGLEC1,SP110,STAT1,TLR2,TNFSF10,TRIM5,TRIM56,XDH,ZC3HAV1	30
Cellular Movement,Hematological System Development and Function,Immune Cell Trafficking	Cell movement of lymphocytes	6.43e-08	Increased	2.577	CCL2,CCL5,CD86,CXCL10,CXCL13,CXCL16,HLA-A,HLA-G,ICAM1,ICAM2,IL18BP,ITGB2,TGM2	13
Immunological Disease	Common variable immunodeficiency	7.91e-08			C3,C4A/C4B,FCGR1A,FCGR2A,FCGR2B,FCGR3A/FCGR3B	6
Cancer,Organismal Injury and Abnormalities	Metastatic solid tumor	8.11e-08			B2M,C1R,C3,C4A/C4B,CCL2,CD274,CRYBG1,CSF2RB,CSF3R,CST7,EDN1,FCGR1A,FCGR2A,FCGR2B,FCGR3A/FCGR3B,FOXF1,HLA-E,ICAM1,IL2RG,LCN2,LYN,mir-132,PTGS2,PTPRC,STAT1	25
Cancer,Organismal Injury and Abnormalities	Secondary tumor	8.42e-08			B2M,C1R,C3,C4A/C4B,CCL2,CD274,CRYBG1,CSF2RB,CSF3R,CST7,DDX58,EDN1,FCGR1A,FCGR2A,FCGR2B,FCGR3A/FCGR3B,FOXF1,HLA-E,ICAM1,IL2RG,LCN2,LYN,mir-132,PTGS2,PTPRC,STAT1,TXNIP	27
Neurological Disease,Skeletal and Muscular Disorders	Neuromuscular disease	8.85e-08	Increased	2.63	C3,C4A/C4B,CASP1,CCL2,CCL5,CSF3R,CTSS,DIO2,EPSTI1,FCGR1A,FCGR2A,FCGR2B,FCGR3A/FCGR3B,HLA-G,HOMER1,IRF7,IRGM,ISG15,ITGAM,LRG1,mir-132,OAS1,OAS3,PSMB8,PSMB9,PTGS2,PTPRC,RSAD2,SERPING1,TAP2,TGM2,TLR2	32
Connective Tissue Disorders,Immunological Disease,Inflammatory Disease,Inflammatory Response,Organismal Injury and Abnormalities,Skeletal and Muscular Disorders	Polyarticular juvenile rheumatoid arthritis	9.67e-08			CCL5,CD180,CD274,CD86,FOSB,HLA-G,IL6R,NR4A3,PTGS2,PTPRC	10
Cell-To-Cell Signaling and Interaction,Renal and Urological System Development and Function	Binding of kidney cell lines	1.01e-07		1.489	C3,FCGR2A,ICAM1,IL2RG,INHBA,ITGAM,ITGB2,LIPG,RAMP2	9
Cell-To-Cell Signaling and Interaction,Hematological System Development and Function	Interaction of mononuclear leukocytes	1.19e-07	Increased	3.083	CCL2,CCL5,CD86,ICAM1,ICAM2,IL6R,ITGAM,ITGAX,ITGB2,LIPG,TLR2	11
Gastrointestinal Disease,Immunological Disease,Ophthalmic Disease,Organismal Injury and Abnormalities	Primary Sjögren syndrome	1.23e-07			B2M,IFITM3,IL6R,PSMB8,TAP2,TLR2,TRIM21	7
Organismal Injury and Abnormalities,Reproductive System Disease	Benign pelvic disease	1.27e-07			APOBEC3B,C1S,CASP1,CCL2,CD180,CTSH,CXCL10,CXCL13,DEPP1,FOSL2,GBP2,ICAM1,IFIH1,IFIT3,IL1R1,IL2RG,INHBA,ISG20,ITGAM,LYN,mir-132,NR4A3,PTGS2,PTPN22,RAMP2,XAF1	26
Cellular Movement,Hematological System Development and Function,Immune Cell Trafficking	Lymphocyte migration	1.32e-07	Increased	2.974	CCL2,CCL5,CD86,CXCL10,CXCL13,CXCL16,HLA-A,ICAM1,ICAM2,IL18BP,ITGB2,TGM2	12
Infectious Diseases	Sexually transmitted disease	1.41e-07			C3,C4A/C4B,CCL2,CCL5,CXCL10,DDX58,FCGR1A,FCGR2A,FCGR2B,FCGR3A/FCGR3B,PTGS2,PTPRC	12
Cell-To-Cell Signaling and Interaction,Hematological System Development and Function,Inflammatory Response	Binding of monocytes	1.47e-07	Increased	2.599	CCL2,CCL5,ICAM1,ITGAM,ITGAX,ITGB2,LIPG	7
Infectious Diseases	Replication of Flaviviridae	1.57e-07		-1.941	EIF2AK2,IFITM3,ISG15,OASL,TMEM173,TXNIP,UBA7,UBE2L6	8
Cell-To-Cell Signaling and Interaction,Hematological System Development and Function,Immune Cell Trafficking,Inflammatory Response	Activation of lymphocytes	1.6e-07		0.951	CCL5,CD180,CD86,FCER1G,FCGR2B,FCGR3A/FCGR3B,HLA-A,PTPN22,PTPRC,SLC11A1,TLR2,TNFSF10	12
Metabolic Disease,Neurological Disease,Organismal Injury and Abnormalities,Psychological Disorders	Alzheimer disease	1.78e-07			C1R,C3,C4A/C4B,CASP1,CASP4,CCL2,CH25H,CTSS,CXCL10,CXCL16,EIF2AK2,FCGR1A,FCGR2A,FCGR2B,FCGR3A/FCGR3B,GBP2,HOMER1,ICAM1,IGKC,IL6R,LCN2,mir-132,MS4A6A,NAIP,PTGS2,TGM2	26
Cancer,Hematological Disease,Immunological Disease,Organismal Injury and Abnormalities	Langerhans cell histiocytosis	1.79e-07			C3,C4A/C4B,FCGR1A,FCGR2A,FCGR2B,FCGR3A/FCGR3B,PTGS2,TNFSF10	8
Cellular Development,Cellular Growth and Proliferation	Proliferation of leukemia cell lines	1.84e-07		0.078	CD72,CDKN1A,CSF2RB,FLI1,FOSL2,HCK,IL2RG,INHBA,IRF1,LYN,PTPN22,TNFSF10,TXNIP,USP18	14
Gastrointestinal Disease,Inflammatory Disease	Inflammatory Bowel Disease	1.86e-07			CCL2,CD180,CD274,CD86,CSF2RB,CXCL10,EDN1,FOSL2,GBP2,ICAM1,IL10RA,IRGM,LCN2,PTGS2,PTPRC,TLR2,TNFSF8,XDH	18
Cellular Movement,Hematological System Development and Function,Immune Cell Trafficking	Cell movement of PBMCs	2.03e-07		1.912	CCL2,CCL5,CXCL10,CXCL13,CXCL16,ICAM1,ITGAM,TLR2	8
Infectious Diseases	HIV infection	2.06e-07	Increased	2	B2M,C1R,C1S,C2,C3,C4A/C4B,CCL2,CCL5,CD86,CSF2RB,CYBB,FCGR1A,FCGR2A,FCGR2B,FCGR3A/FCGR3B,HLA-A,IL2RG,PARP9,PTGS2,PTPRC,SAMHD1,SIGLEC1,SP110,STAT1,TLR2,TNFSF10,TRIM56,XDH,ZC3HAV1	29
Connective Tissue Disorders,Immunological Disease,Inflammatory Disease,Inflammatory Response,Organismal Injury and Abnormalities,Skeletal and Muscular Disorders	Juvenile rheumatoid arthritis	2.13e-07			CCL5,CD180,CD274,CD300C,CD86,FGL2,FOSB,HLA-G,IGKC,IL1R1,IL6R,NR4A3,PTGS2,PTPRC	14
Organismal Injury and Abnormalities,Reproductive System Disease	Endometriosis	2.55e-07			APOBEC3B,C1S,CASP1,CCL2,CD180,CTSH,CXCL10,CXCL13,DEPP1,FOSL2,GBP2,ICAM1,IL1R1,IL2RG,INHBA,ISG20,ITGAM,mir-132,PTGS2,PTPN22	20
Cancer,Hematological Disease,Immunological Disease,Organismal Injury and Abnormalities	Sinonasal natural killer/T-cell lymphoma	2.81e-07			CCL2,CD86,CRYBG1,CXCL10,HCK,IL6R,mir-132,PTPRC,SLAMF8,STAT1,TLR2	11
Dermatological Diseases and Conditions,Inflammatory Disease,Inflammatory Response,Organismal Injury and Abnormalities	Dermatitis	2.84e-07			C3,C3AR1,CCL5,CSF2RB,CXCL13,FCER1G,HCK,HLA-A,HLA-E,IL1R1,IL2RG,LYN,OSMR,PTPRC,STAT1,TLR2,TNFSF10,TNFSF8	18
Cellular Movement,Hematological System Development and Function,Immune Cell Trafficking	Transmigration of mononuclear leukocytes	2.87e-07	Increased	2.385	CCL2,CCL5,CD86,ICAM1,ITGAX,ITGB2,TGM2	7
Infectious Diseases	Systemic inflammatory response syndrome and/or sepsis	2.95e-07			C3,C4A/C4B,CASP1,FCGR1A,FCGR2A,FCGR2B,FCGR3A/FCGR3B,IL18BP,IL1R1,ITGAM,ITGB2,SERPING1	12
Cellular Movement	Migration of cells	3e-07	Increased	4.017	C3,C4A/C4B,CCL2,CCL5,CD72,CD86,CDKN1A,CSF3R,CTSH,CXCL10,CXCL13,CXCL16,DDX58,DIO2,EDN1,EGR3,EIF2AK2,FCGR3A/FCGR3B,HLA-A,HLA-G,ICAM1,ICAM2,IFIT2,IFITM3,IL18BP,IL6R,ITGAM,ITGAX,ITGB2,LCN2,LGALS3BP,LYN,mir-132,PARP9,PTGS2,ROR1,STAT1,TGM2,TLR2,TNFSF10,XDH	41
Cellular Movement,Hematological System Development and Function,Immune Cell Trafficking	Transmigration of leukocytes	3.31e-07	Increased	2.584	CCL2,CCL5,CD86,ICAM1,ITGAM,ITGAX,ITGB2,TGM2	8
Cell-To-Cell Signaling and Interaction,Connective Tissue Development and Function	Binding of fibroblast cell lines	3.54e-07	Increased	2	FCGR2A,IL2RG,ITGAM,ITGB2,LIPG,RAMP2	6
Cellular Function and Maintenance	Function of leukocytes	3.54e-07		0.391	CCL5,CD274,HLA-E,HLA-G,IL2RG,TLR2	6
Cancer,Hematological Disease,Immunological Disease,Organismal Injury and Abnormalities	B-cell neoplasm	3.75e-07			B2M,CCL2,CCL5,CD180,CD274,CD86,CDKN1A,CSF2RB,CSF3R,CXCL10,CXCL13,DDX58,EPSTI1,FCGR2A,FCGR2B,FCGR3A/FCGR3B,GBP2,HLA-A,HLA-G,ICAM1,IFIT2,IFIT3,IGKC,IL2RG,IL6R,ITGAX,ITGB2,KLHL6,LIPG,LYN,OSMR,PSMB8,PSMB9,PTGS2,PTPRC,RNF213,ROR1,SP140,TLR2,TNFSF8,XDH	41
Hematological Disease	Cytopenia	3.78e-07			C3,C4A/C4B,CSF3R,CXCL13,FCGR1A,FCGR2A,FCGR2B,FCGR3A/FCGR3B,IRF7,OAS2,PTGS2,SAMD9L,SLC11A1,TBX1	14
Cell Death and Survival	Apoptosis of leukemia cell lines	4.39e-07		1.043	B2M,CDKN1A,CSF2RB,EGR3,FCGR1A,HCK,HLA-G,INHBA,ITGAM,LGALS3BP,LYN,PTPRC,TLR2,TNFSF10,UBA7,USP18	16
Cell-To-Cell Signaling and Interaction,Hematological System Development and Function,Hematopoiesis	Binding of red blood cells	4.39e-07	Increased	2.387	C4A/C4B,FCGR2A,FCGR3A/FCGR3B,ITGAM,ITGB2,SERPING1	6
Dermatological Diseases and Conditions,Organismal Injury and Abnormalities	Chronic skin disorder	4.43e-07			C3,C4A/C4B,CASP4,CCL2,FCGR1A,FCGR2A,FCGR2B,FCGR3A/FCGR3B,IRF7,LCN2,LGALS3BP,STAT1	12
Organismal Injury and Abnormalities	Shock Response	4.69e-07			C3,C4A/C4B,CASP1,CD180,CD300C,CXCL10,FCGR1A,FCGR2A,FCGR2B,FCGR3A/FCGR3B,PTGS2,TLR2	12
Cancer,Organismal Injury and Abnormalities	Stage IV malignant tumor	4.96e-07			C3,C4A/C4B,CD274,CSF2RB,CSF3R,FCGR1A,FCGR2A,FCGR2B,FCGR3A/FCGR3B,IL2RG,LYN,PTGS2	12
Cancer,Neurological Disease,Organismal Injury and Abnormalities	Neuroblastoma	5.01e-07			C3,C4A/C4B,CDKN1A,CSF2RB,CSF3R,FCGR1A,FCGR2A,FCGR2B,FCGR3A/FCGR3B,IL2RG	10
Free Radical Scavenging	Synthesis of reactive oxygen species	5.35e-07	Increased	3.121	C3AR1,CCL5,CDKN1A,CYBB,EDN1,FCGR2A,FCGR3A/FCGR3B,ITGAM,ITGAX,ITGB2,MLKL,PTGS2,TGM2,TLR2,XDH	15
Neurological Disease,Psychological Disorders	Asperger syndrome	5.4e-07			C3,C4A/C4B,FCGR1A,FCGR2A,FCGR2B,FCGR3A/FCGR3B	6
Infectious Diseases	Infection by Herpesviridae	5.81e-07			C3,C4A/C4B,CSF2RB,FCGR1A,FCGR2A,FCGR2B,FCGR3A/FCGR3B,STAT1	8
Cell Death and Survival	Cell death of myeloid cells	5.87e-07	Increased	2.2	CASP4,CCL5,FCGR1A,ITGAM,ITGB2,LYN,MLKL,TLR2,TNFSF10	9
Cellular Function and Maintenance	Engulfment of cells	5.94e-07	Increased	2.937	C3,CCL5,CD93,CXCL10,FCGR1A,FCGR2A,FCGR2B,FCGR3A/FCGR3B,HCK,IRF7,ITGAM,ITGB2,TGM2,TNFSF10	14
Cell-To-Cell Signaling and Interaction,Hematological System Development and Function	Binding of mononuclear leukocytes	7.73e-07	Increased	2.918	CCL2,CCL5,CD86,ICAM1,ICAM2,IL6R,ITGAM,ITGAX,ITGB2,LIPG	10
Organismal Injury and Abnormalities,Renal and Urological Disease	Failure of kidney	8.1e-07			C3,C4A/C4B,CD86,CDKN1A,EDN1,FCGR1A,FCGR2A,FCGR2B,FCGR3A/FCGR3B,LCN2,PTGS2,XDH	12
Immunological Disease	Hypersensitive reaction	8.87e-07			C3,CASP4,CCL2,CCL5,CSF2RB,FCER1G,HCK,HLA-A,IL1R1,LGALS3BP,LYN,OSMR,STAT1,TLR2,TNFSF10,TNFSF8	16
Cell-To-Cell Signaling and Interaction,Hematological System Development and Function,Immune Cell Trafficking,Inflammatory Response	Binding of neutrophils	9.12e-07	Increased	2.037	CXCL10,FCGR2A,FCGR3A/FCGR3B,ICAM1,ITGAM,ITGB2,TLR2	7
Cellular Movement,Hematological System Development and Function,Immune Cell Trafficking	Migration of PBMCs	9.63e-07	Increased	2.2	CCL2,CCL5,CXCL10,CXCL13,CXCL16,ICAM1	6
Cardiovascular Disease,Inflammatory Disease,Organismal Injury and Abnormalities	Kawasaki disease	9.63e-07			C3,C4A/C4B,FCGR1A,FCGR2A,FCGR2B,FCGR3A/FCGR3B	6
Cellular Movement	Transmigration of cells	9.74e-07	Increased	2.768	CCL2,CCL5,CD86,ICAM1,ITGAM,ITGAX,ITGB2,TGM2,XDH	9
Cell-To-Cell Signaling and Interaction,Cellular Function and Maintenance,Hematological System Development and Function	Phagocytosis of myeloid cells	1.04e-06	Increased	2.429	CD93,CXCL10,FCGR2A,FCGR3A/FCGR3B,ITGAM,ITGB2,TGM2	7
Cancer,Organismal Injury and Abnormalities	Stage IV solid tumor	1.06e-06			C3,C4A/C4B,CD274,CSF2RB,CSF3R,FCGR1A,FCGR2A,FCGR2B,FCGR3A/FCGR3B,IL2RG,LYN	11
Inflammatory Response	Antibody mediated rejection	1.16e-06			C1R,C1S,CD86,SERPING1	4
Infectious Diseases,Organismal Injury and Abnormalities	Septic shock	1.19e-06			C3,C4A/C4B,CASP1,CD180,CD300C,FCGR1A,FCGR2A,FCGR2B,FCGR3A/FCGR3B,PTGS2,TLR2	11
Cellular Movement	Cell movement	1.22e-06	Increased	4.237	C3,C4A/C4B,CCL2,CCL5,CD72,CD86,CDKN1A,CSF3R,CTSH,CXCL10,CXCL13,CXCL16,DDX58,DIO2,EDN1,EGR3,EIF2AK2,FCGR2A,FCGR3A/FCGR3B,FOSB,HLA-A,HLA-G,ICAM1,ICAM2,IFIT2,IFITM3,IL18BP,IL6R,ITGAM,ITGAX,ITGB2,LCN2,LGALS3BP,LYN,mir-132,PARP9,PTGS2,ROR1,STAT1,TGM2,TLR2,TNFSF10,XDH	43
Infectious Diseases	Replication of HIV-1	1.24e-06		-0.154	CCL5,EIF2AK2,HCK,IGKC,PTPRC,TLR2,TNFSF10,TRIM5,ZC3HAV1	9
Cell Death and Survival	Apoptosis of lymphatic system cells	1.25e-06		1.829	CASP4,CCL5,CD274,CDKN1A,EIF2AK2,FCGR3A/FCGR3B,HLA-G,ICAM1,IL6R,TNFSF10	10
Organismal Injury and Abnormalities,Renal and Urological Disease	Chronic renal failure	1.33e-06			C3,C4A/C4B,CD86,CDKN1A,FCGR1A,FCGR2A,FCGR2B,FCGR3A/FCGR3B,PTGS2,XDH	10
Cell-To-Cell Signaling and Interaction,Embryonic Development	Response of embryonic cell lines	1.34e-06	Increased	2.608	DDX58,IFIH1,TRIM14,TRIM21,TRIM25,TRIM5,TRIM56	7
Cell-To-Cell Signaling and Interaction,Hair and Skin Development and Function	Response of epithelial cell lines	1.34e-06	Increased	2.608	DDX58,IFIH1,TRIM14,TRIM21,TRIM25,TRIM5,TRIM56	7
Cell-To-Cell Signaling and Interaction,Renal and Urological System Development and Function	Response of kidney cell lines	1.34e-06	Increased	2.608	DDX58,IFIH1,TRIM14,TRIM21,TRIM25,TRIM5,TRIM56	7
Cell Death and Survival	Cell death of leukemia cell lines	1.35e-06		1.218	B2M,CDKN1A,CSF2RB,EGR3,FCGR1A,HCK,HLA-G,INHBA,IRF9,ITGAM,LGALS3BP,LYN,PTPRC,TLR2,TNFSF10,UBA7,USP18	17
Cellular Function and Maintenance	Endocytosis by eukaryotic cells	1.41e-06	Increased	2.596	C3,CCL5,CD93,CXCL10,FCGR2A,FCGR2B,FCGR3A/FCGR3B,ITGAM,ITGB2,TGM2,TNFSF10	11
Endocrine System Disorders,Gastrointestinal Disease,Metabolic Disease,Organismal Injury and Abnormalities	Diabetes mellitus	1.55e-06			B2M,C3,C4A/C4B,CCL2,CDKN1A,CTSH,EDN1,FCGR1A,FCGR2A,FCGR2B,FCGR3A/FCGR3B,HLA-A,IFIH1,IL1R1,ITGAM,OAS1,PSMB8,PSMB9,PTGS2,PTPN22,PTPRC,RAMP2,STAT1,TAP1,TAP2,TGM2,TLR2,XDH	28
Cell-To-Cell Signaling and Interaction,Hematological System Development and Function,Inflammatory Response	Immune response of neutrophils	1.62e-06		1.982	C3,CXCL10,FCGR2A,FCGR3A/FCGR3B,ITGAM,ITGB2	6
Cellular Growth and Proliferation,Hematological System Development and Function	Inhibition of mononuclear leukocytes	1.66e-06		1.461	CD274,FCGR2B,HLA-E,HLA-G,ITGB2	5
Metabolic Disease	Glucose metabolism disorder	1.71e-06			B2M,C3,C4A/C4B,CCL2,CCL5,CDKN1A,CTSH,EDN1,FCGR1A,FCGR2A,FCGR2B,FCGR3A/FCGR3B,HLA-A,IFIH1,IL1R1,ITGAM,OAS1,PSMB8,PSMB9,PTGS2,PTPN22,PTPRC,RAMP2,STAT1,TAP1,TAP2,TGM2,TLR2,XDH	29
Cell Death and Survival	Apoptosis of tumor cell lines	1.71e-06		0.603	B2M,BAZ1A,CASP1,CASP4,CDKN1A,CSF2RB,DDX58,EDN1,EGR3,EIF2AK2,FCGR1A,FLI1,FOSB,HCK,HLA-G,IFI16,IL6R,INHBA,IRF1,ITGAM,LAG3,LCN2,LGALS3BP,LYN,NAIP,OAS3,PARP14,PTGS2,PTPRC,ROR1,STAT1,TGM2,TLR2,TNFSF10,TRIM25,UBA7,USP18,XAF1	38
Cell-To-Cell Signaling and Interaction,Hematological System Development and Function,Immune Cell Trafficking	Binding of granulocytes	1.74e-06	Increased	2.229	CCL5,CXCL10,FCGR2A,FCGR3A/FCGR3B,ICAM1,ITGAM,ITGB2,TLR2	8
Cardiovascular System Development and Function,Cell-To-Cell Signaling and Interaction	Binding of endothelial cells	1.76e-06		1.849	CCL2,CCL5,CD274,CD86,EGR3,ICAM1,ICAM2,ITGAM,ITGB2,SERPING1,STAT1	11
Cell Death and Survival	Apoptosis of mononuclear leukocytes	1.84e-06		1.83	CASP4,CCL5,CD274,EIF2AK2,FCGR3A/FCGR3B,HLA-G,ICAM1,IL6R,PTPRC,TNFSF10	10
Cell Death and Survival,Cellular Compromise	Cytotoxicity of leukocytes	1.91e-06	Increased	2.596	CCL2,CCL5,FCGR1A,FCGR3A/FCGR3B,HLA-E,ITGAM,ITGB2,TNFSF10	8
Immunological Disease,Infectious Diseases	Acquired immunodeficiency syndrome	1.92e-06			C3,C4A/C4B,FCGR1A,FCGR2A,FCGR2B,FCGR3A/FCGR3B,PTGS2	7
Inflammatory Disease,Neurological Disease,Skeletal and Muscular Disorders	Relapsing-remitting multiple sclerosis	1.96e-06	Increased	2.63	EPSTI1,HLA-G,IRF7,ISG15,OAS1,OAS3,PTGS2,RSAD2,SERPING1	9
Cellular Function and Maintenance	Internalization of cells	1.96e-06	Increased	2.208	C3,CD93,CXCL10,FCGR2A,FCGR2B,FCGR3A/FCGR3B,ITGAM,ITGB2,TGM2	9
Infectious Diseases	Sepsis	1.97e-06			C3,C4A/C4B,FCGR1A,FCGR2A,FCGR2B,FCGR3A/FCGR3B,IL18BP,IL1R1,ITGAM,ITGB2,SERPING1	11
Cell-To-Cell Signaling and Interaction,Hematological System Development and Function,Immune Cell Trafficking,Inflammatory Response	Activation of T lymphocytes	2.27e-06		1.664	CCL5,CD86,FCER1G,HLA-A,PTPN22,PTPRC,SLC11A1,TLR2,TNFSF10	9
Cardiovascular Disease,Developmental Disorder	Congenital anomaly of cardiovascular system	2.57e-06			C3,C4A/C4B,EDN1,FCGR1A,FCGR2A,FCGR2B,FCGR3A/FCGR3B,FOXF1,PTGS2,TBX1,TRIM21	11
Organismal Injury and Abnormalities,Renal and Urological Disease	End stage renal disease	2.62e-06			C3,C4A/C4B,CD86,FCGR1A,FCGR2A,FCGR2B,FCGR3A/FCGR3B,PTGS2,XDH	9
Cell-To-Cell Signaling and Interaction,Cellular Function and Maintenance,Hematological System Development and Function,Inflammatory Response	Phagocytosis of neutrophils	2.71e-06		1.715	CXCL10,FCGR2A,FCGR3A/FCGR3B,ITGAM,ITGB2	5
Cell-To-Cell Signaling and Interaction,Hematological System Development and Function,Immune Cell Trafficking,Inflammatory Response	Activation of phagocytes	2.81e-06		0.552	C3,CCL2,CCL5,CD93,FCGR2B,ITGB2,LGALS3BP,SERPING1,TLR2	9
Cancer,Hematological Disease,Immunological Disease,Organismal Injury and Abnormalities	Plasma cell dyscrasia	2.84e-06			B2M,CCL2,CCL5,CD180,CD274,CSF2RB,CSF3R,EPSTI1,GBP2,HLA-A,IFIT2,IFIT3,IGKC,IL6R,OSMR,PSMB8,PSMB9,PTGS2,PTPRC	19
Cellular Function and Maintenance	Cellular homeostasis	3.51e-06	Increased	2.71	B2M,C3,C3AR1,CCL2,CCL5,CDKN1A,CXCL13,DEPP1,EDN1,EIF2AK2,FCGR1A,FCGR3A/FCGR3B,HLA-G,ICAM1,IL2RG,IRGM,ITGB2,LYN,OAS1,PTPN22,PTPRC,SLC11A1,TGM2,TLR2,TNFSF10,TRIM21,TRIM5,XDH	28
Cardiovascular Disease,Developmental Disorder,Organismal Injury and Abnormalities	Congenital heart disease	3.58e-06			C3,C4A/C4B,EDN1,FCGR1A,FCGR2A,FCGR2B,FCGR3A/FCGR3B,PTGS2,TBX1,TRIM21	10
Organismal Injury and Abnormalities	Cytosis	3.68e-06			C3,C4A/C4B,CSF3R,FCGR1A,FCGR2A,FCGR2B,FCGR3A/FCGR3B,ITGB2,LCN2,PTGS2,TNFSF10	11
Cellular Movement,Hematological System Development and Function,Immune Cell Trafficking	Transendothelial migration of leukocyte cell lines	3.86e-06			CCL5,ICAM1,ITGB2	3
Cellular Growth and Proliferation,Hematological System Development and Function	Inhibition of natural killer cells	3.86e-06			CD274,HLA-E,HLA-G	3
Cell-To-Cell Signaling and Interaction,Cellular Function and Maintenance,Inflammatory Response	Phagocytosis of fibroblast cell lines	3.86e-06			FCGR2A,ITGAM,ITGB2	3
Cardiovascular Disease,Organismal Injury and Abnormalities	Peripheral arterial disease	3.88e-06			B2M,C3AR1,CASP1,CSF2RB,CTSS,ELF4,FCGR1A,FCGR2A,FCGR3A/FCGR3B,HCK,LYN,PTGS2,TRIM14	13
Cellular Development,Cellular Growth and Proliferation,Hematological System Development and Function,Lymphoid Tissue Structure and Development	Proliferation of mononuclear leukocytes	4.19e-06		0.128	CCL5,CD274,CD86,CDKN1A,FCGR2B,HLA-G,ICAM1,IL10RA,IL2RG,ISG15,ISG20,PTPRC,TLR2,TNFSF10	14
Cellular Movement,Hematological System Development and Function,Immune Cell Trafficking	Migration of leukocyte cell lines	4.2e-06	Increased	2.236	C3,CCL2,CCL5,ICAM1,ITGB2	5
Cardiovascular Disease,Hereditary Disorder,Organismal Injury and Abnormalities	Familial vascular disease	4.25e-06			C3,CCL2,DDX58,EDN1,FOXF1,IFIH1,ISG15,SP110,TBX1,TMEM173	10
Cellular Function and Maintenance	Endocytosis	4.51e-06	Increased	2.925	B2M,C3,CCL5,CD93,CXCL10,EIF2AK2,FCGR1A,FCGR2A,FCGR2B,FCGR3A/FCGR3B,ITGAM,ITGB2,TGM2,TNFSF10	14
Cell-To-Cell Signaling and Interaction,Hematological System Development and Function,Immune Cell Trafficking	Adhesion of mononuclear leukocytes	4.86e-06	Increased	2.773	CCL2,ICAM1,ICAM2,IL6R,ITGAM,ITGAX,ITGB2,LIPG	8
Cell Death and Survival	Necroptosis	5.16e-06	Increased	2.197	ITGAM,ITGB2,MLKL,STAT1,TNFSF10	5
Cardiovascular Disease,Organismal Injury and Abnormalities	Coronary disease	5.2e-06			C3,C4A/C4B,CCL2,CSF3R,EDN1,FCGR1A,FCGR2A,FCGR2B,FCGR3A/FCGR3B,ICAM1,IL1R1,IL6R,ITGAM,ITGB2,PTGS2,TLR2,XDH	17
Cell Death and Survival,Cellular Compromise	Cytotoxicity of cells	5.5e-06	Increased	2.188	CCL2,CCL5,FCGR1A,FCGR3A/FCGR3B,HLA-E,HLA-G,ITGAM,ITGB2,TNFSF10	9
Infectious Diseases	Replication of Influenza virus	5.77e-06		-0.139	B2M,DDX58,EIF2AK2,IFITM3,ISG15,NLRC5,NMI,OAS3,RSAD2,STAT1,TNFSF10,TRIM14,TRIM21,UBA7	14
Cellular Movement,Hematological System Development and Function,Immune Cell Trafficking	Cell movement of leukocyte cell lines	6.07e-06		1.698	C3,C4A/C4B,CCL2,CCL5,ICAM1,ITGB2	6
Cancer,Organismal Injury and Abnormalities,Renal and Urological Disease	Urinary tract cancer	6.16e-06			APOBEC3B,B2M,C1S,CCL2,CD274,CDKN1A,CRYBG1,CSF2RB,CSF3R,CXCL16,DDX58,EDN1,EGR3,FCGR1A,FOSB,GBP2,GBP6,GSDMD,ICAM1,IFI16,IFIT3,IL10RA,IL1R1,IL2RG,IL6R,ITGAX,LGALS9B,NLRC5,PSMB9,PTGS2,PTPN22,RBL1,RNF213,SAMD9L,SERPING1,SIGLEC1,SLFN5,TGM2,TLR2,TNFSF10,TXNIP,UBA7	42
Cell Death and Survival	Apoptosis of lymphocytes	6.25e-06		1.617	CASP4,CCL5,CD274,EIF2AK2,FCGR3A/FCGR3B,HLA-G,ICAM1,IL6R,TNFSF10	9
Cancer,Hematological Disease,Immunological Disease,Organismal Injury and Abnormalities	Mature B-cell neoplasm	6.33e-06			B2M,CCL2,CCL5,CD180,CD274,CD86,CDKN1A,CSF2RB,CSF3R,CXCL13,DDX58,EPSTI1,FCGR2A,FCGR2B,FCGR3A/FCGR3B,GBP2,HLA-A,HLA-G,IFIT2,IFIT3,IGKC,IL2RG,IL6R,ITGAX,ITGB2,KLHL6,LIPG,LYN,OSMR,PSMB8,PSMB9,PTGS2,PTPRC,ROR1,SP140,TLR2,XDH	37
Cardiovascular System Development and Function,Cell-To-Cell Signaling and Interaction	Adhesion of endothelial cells	6.65e-06		1.644	CCL2,CD274,EGR3,ICAM1,ICAM2,ITGAM,ITGB2,SERPING1,STAT1	9
Free Radical Scavenging	Production of superoxide	6.77e-06		1.242	CYBB,FCGR2A,FCGR3A/FCGR3B,ITGAM,ITGAX,ITGB2,TGM2	7
Cell Death and Survival	Cell death of phagocytes	7.13e-06	Increased	2.018	CASP4,CCL5,ITGAM,ITGB2,LCN2,MLKL,TLR2,TNFSF10	8
Cardiovascular Disease,Cell Death and Survival,Connective Tissue Disorders,Hematological Disease,Organismal Injury and Abnormalities	Hemolytic anemia	7.43e-06			C3,C3AR1,C4A/C4B,FCGR1A,FCGR2A,FCGR2B,FCGR3A/FCGR3B	7
Cell-To-Cell Signaling and Interaction,Hematological System Development and Function,Immune Cell Trafficking,Inflammatory Response	Adhesion of monocytes	7.59e-06	Increased	2.207	ICAM1,ITGAM,ITGAX,ITGB2,LIPG	5
Cell Death and Survival	Apoptosis of hematopoietic cell lines	7.67e-06		1.512	CCL5,EIF2AK2,HCK,IFIH1,LYN,PTPRC,TLR2,TNFSF10	8
Endocrine System Disorders,Gastrointestinal Disease,Immunological Disease,Metabolic Disease,Organismal Injury and Abnormalities	Insulin-dependent diabetes mellitus	7.73e-06			CTSH,HLA-A,IFIH1,IL1R1,OAS1,PSMB8,PSMB9,PTPN22,PTPRC,RAMP2,TAP1,TAP2,XDH	13
Cell Death and Survival	Cell death of tumor cell lines	7.83e-06		1.034	B2M,BAZ1A,CASP1,CASP4,CCL2,CDKN1A,CSF2RB,DDX58,EDN1,EGR3,EIF2AK2,FCGR1A,FLI1,FOSB,HCK,HLA-G,IFI16,IL6R,INHBA,IRF1,IRF9,IRGM,ITGAM,LAG3,LCN2,LGALS3BP,LYN,mir-132,MLKL,NAIP,OAS3,PARP14,PTGS2,PTPRC,ROR1,STAT1,TGM2,TLR2,TNFSF10,TRIM25,UBA7,USP18,XAF1	43
Gene Expression	Expression of RNA	8.2e-06		1.753	CASP1,CD86,CDKN1A,CSF2RB,CTSH,CXCL10,DDX58,DHX58,DTX3L,EDN1,EIF2AK2,ELF4,FLI1,FOSB,FOSL2,FOXF1,HELZ2,IFI16,IL6R,INHBA,IRF1,IRF7,IRF9,ITGAM,LY9,mir-132,NLRC5,NR4A3,PARP10,PARP14,PARP9,PTPN22,RAMP2,RBL1,SOX17,STAT1,TGM2,TLR2,TMEM173,TNFSF10,XDH,ZC3HAV1,ZNF366	43
Cancer,Organismal Injury and Abnormalities	Malignant genitourinary solid tumor	8.52e-06			ADCY4,APOBEC3B,ARHGAP45,B2M,C1QC,C1R,C1S,C2,C3,C3AR1,C4A/C4B,CASP1,CASP4,CCL2,CCL5,CD180,CD274,CD300C,CD86,CDKN1A,CRYBG1,CSF2RB,CSF3R,CTSH,CTSS,CXCL10,CXCL16,CYBB,DDX58,DDX60,DEGS2,DHX58,DIO2,DNASE1L2,DTX3L,EDN1,EGR3,EIF2AK2,EPSTI1,FAM111A,FCGR1A,FCGR3A/FCGR3B,FGL2,FLI1,FOSB,FOSL2,GBP2,GBP6,GBP7,GPR3,GSDMD,HCK,HERC6,HLA-A,HLA-E,HLA-G,ICAM1,ICAM2,IFI16,IFI44,IFIH1,IFIT2,IFIT3,IGKC,IL10RA,IL1R1,IL2…	139
Cell-To-Cell Signaling and Interaction	Adhesion of lymphoma cell lines	8.84e-06	Increased	2.4	CCL2,EGR3,ICAM1,ITGAM,ITGAX,ITGB2	6
Cellular Growth and Proliferation,Lymphoid Tissue Structure and Development	Proliferation of lymphatic system cells	8.96e-06		0.669	CCL5,CD274,CD86,CDKN1A,EDN1,FCGR2B,HLA-G,ICAM1,IL2RG,ISG15,ISG20,PTPRC,TLR2,TNFSF10	14
Cell Death and Survival	Cell death of lymphoma cell lines	9.9e-06		1.529	CASP4,CDKN1A,EIF2AK2,HCK,IL6R,LYN,NAIP,PTPRC,STAT1,TGM2,TNFSF10	11
Cell-To-Cell Signaling and Interaction,Inflammatory Response	Immune response of tumor cell lines	1.02e-05		0.153	CDKN1A,FCER1G,FCGR2A,FCGR2B,IGKC,IRF1,ROR1,TGM2	8
Cell-To-Cell Signaling and Interaction,Hematological System Development and Function	Interaction of lymphocytes	1.1e-05	Increased	2.553	CCL2,CCL5,CD86,ICAM1,ICAM2,IL6R,ITGB2,TLR2	8
Cellular Development,Cellular Growth and Proliferation,Connective Tissue Development and Function,Hematological System Development and Function,Hematopoiesis,Organismal Development,Tissue Development	Differentiation of erythroid precursor cells	1.12e-05		-0.532	CSF2RB,EIF2AK2,FLI1,IL6R,IRF1,PTPRC	6
Cell Death and Survival	Apoptosis of leukocyte cell lines	1.16e-05		1.559	CCL5,EIF2AK2,IFIH1,LYN,PTPRC,TLR2,TNFSF10	7
Cellular Development,Cellular Growth and Proliferation,Hematological System Development and Function,Lymphoid Tissue Structure and Development	Proliferation of lymphocytes	1.19e-05		0.45	CCL5,CD274,CD86,CDKN1A,FCGR2B,HLA-G,ICAM1,IL2RG,ISG15,ISG20,PTPRC,TLR2,TNFSF10	13
Cell-To-Cell Signaling and Interaction,Inflammatory Response	Immune response of monocytes	1.19e-05			CCL2,CD93,FCGR2A,TLR2	4
Cellular Development,Cellular Growth and Proliferation,Hematological System Development and Function,Hematopoiesis,Tissue Development	Differentiation of hematopoietic progenitor cells	1.21e-05		-0.485	CDKN1A,CSF2RB,CSF3R,EIF2AK2,FLI1,IL6R,INHBA,IRF1,PTPRC	9
Organismal Survival	Survival of organism	1.22e-05		0.336	CCL2,CXCL10,FCGR2A,FCGR3A/FCGR3B,ICAM1,IL1R1,NLRC5,NR4A3,OSMR,PTGS2,PTPRC,TNFSF10	12
Cell Death and Survival	Apoptosis of lymphoma cell lines	1.22e-05		1.143	CASP4,CDKN1A,EIF2AK2,HCK,IL6R,LYN,PTPRC,STAT1,TGM2,TNFSF10	10
Hematological Disease,Immunological Disease	Antiphospholipid syndrome	1.26e-05			C3AR1,ISG15,LGALS3BP,OAS2,PTGS2,STAT1	6
Cancer,Hematological Disease,Immunological Disease,Organismal Injury and Abnormalities	Refractory multiple myeloma	1.28e-05			CD274,CSF3R,PSMB8,PSMB9,PTGS2	5
Cancer,Hematological Disease,Immunological Disease,Organismal Injury and Abnormalities	B cell cancer	1.32e-05			B2M,CCL2,CD180,CD274,CD86,CDKN1A,CSF3R,CXCL10,CXCL13,FCGR2A,FCGR2B,FCGR3A/FCGR3B,GBP2,HLA-G,ICAM1,IGKC,IL2RG,ITGB2,KLHL6,LIPG,LYN,PSMB8,PSMB9,PTGS2,PTPRC,RNF213,ROR1,SP140,TLR2,TNFSF8,XDH	31
Cancer,Organismal Injury and Abnormalities	Genitourinary tumor	1.36e-05			ADCY4,APOBEC3B,ARHGAP45,B2M,C1QC,C1R,C1S,C2,C3,C3AR1,C4A/C4B,CASP1,CASP4,CCL2,CCL5,CD180,CD274,CD300C,CD86,CDKN1A,CRYBG1,CSF2RB,CSF3R,CTSH,CTSS,CXCL10,CXCL16,CYBB,DDX58,DDX60,DEGS2,DHX58,DIO2,DNASE1L2,DTX3L,EDN1,EGR3,EIF2AK2,EPSTI1,FAM111A,FCGR1A,FCGR3A/FCGR3B,FGL2,FLI1,FOSB,FOSL2,GBP2,GBP6,GBP7,GPR3,GSDMD,HCK,HERC6,HLA-A,HLA-E,HLA-G,ICAM1,ICAM2,IFI16,IFI44,IFIH1,IFIT2,IFIT3,IGKC,IL10RA,IL1R1,IL2…	140
Cell-To-Cell Signaling and Interaction	Binding of lymphoma cell lines	1.38e-05	Increased	2.586	CCL2,EGR3,HCK,ICAM1,ITGAM,ITGAX,ITGB2	7
Cell Death and Survival,Cellular Compromise	Cytotoxicity of lymphocytes	1.38e-05	Increased	2.412	CCL2,CCL5,FCGR1A,FCGR3A/FCGR3B,HLA-E,ITGB2,TNFSF10	7
Post-Translational Modification	Phosphorylation of protein	1.43e-05		1.835	C3,CCL2,CCL5,CDKN1A,EIF2AK2,FCER1G,FCGR1A,FCGR2A,FCGR2B,HCK,INHBA,IRGM,ITGAM,ITGB2,LYN,PTPN22,PTPRC,XDH	18
Cell Signaling,Post-Translational Modification	Tyrosine phosphorylation of protein	1.44e-05		1.91	CCL5,FCER1G,FCGR1A,FCGR2A,ITGAM,ITGB2,PTPN22,PTPRC	8
Cancer,Hematological Disease,Immunological Disease,Organismal Injury and Abnormalities	Lymphocytic leukemia	1.52e-05			B2M,CCL2,CD180,CD274,CD86,CDKN1A,CSF3R,CXCL10,CXCL13,DDX58,FCGR2A,GBP2,HCK,HLA-A,IGKC,IL6R,ITGAM,ITGAX,ITGB2,LYN,PTPRC,ROR1,SP140,TLR2,XDH	25
Cell-mediated Immune Response,Cellular Movement,Hematological System Development and Function,Immune Cell Trafficking	Transmigration of T lymphocytes	1.58e-05		1.941	CCL5,CD86,ICAM1,TGM2	4
Dermatological Diseases and Conditions,Hereditary Disorder,Immunological Disease,Organismal Injury and Abnormalities	Hereditary angioedema	1.9e-05			C1R,C1S,SERPING1	3
Infectious Diseases	Replication of Dengue virus 2	1.9e-05			IFITM3,OASL,TMEM173	3
Cell-To-Cell Signaling and Interaction,Cellular Function and Maintenance,Hematological System Development and Function,Inflammatory Response	Phagocytosis of red blood cells	1.9e-05			FCGR2A,ITGAM,ITGB2	3
Inflammatory Response	Degranulation	1.91e-05		1.709	C3,C4A/C4B,FCGR1A,FCGR3A/FCGR3B,HCK,LYN,TLR2	7
Cancer,Dermatological Diseases and Conditions,Organismal Injury and Abnormalities	Skin cancer	1.92e-05			ADCY4,B2M,BATF2,BAZ1A,C1QA,C1QC,C1R,C1S,C2,C3,C3AR1,C4A/C4B,CASP1,CD180,CD274,CD300C,CD72,CD86,CD93,CDKN1A,CH25H,CLEC5A,CSF2RB,CSF3R,CXCL10,CXCL13,CYBB,CYYR1,DDX58,DDX60,DEGS2,DHX58,DIO2,DTX3L,EDN1,ELF4,FAM111A,FCGR2A,FCGR3A/FCGR3B,FGL2,FLI1,FOSB,FOXF1,GBP2,GBP4,GBP6,HCK,HERC6,HLA-A,HLA-G,HOMER1,IFI35,IFI44,IFIH1,IFIT2,IL10RA,IL1R1,IL2RG,IL6R,INHBA,IRF7,ISG15,ISG20,ITGAM,ITGAX,ITGB2,KCNK6,KLHL6,L…	123
Cellular Growth and Proliferation,Hematological System Development and Function	Inhibition of lymphocytes	2.05e-05		1.932	CD274,FCGR2B,HLA-E,HLA-G	4
Cellular Movement	Migration of myeloid cells	2.07e-05	Increased	2.44	CCL2,CCL5,ICAM1,ITGAM,ITGAX,ITGB2,TGM2	7
Gastrointestinal Disease,Inflammatory Disease,Inflammatory Response,Organismal Injury and Abnormalities	Ulcerative colitis	2.11e-05			CCL2,CD86,CXCL10,EDN1,GBP2,ICAM1,LCN2,PTGS2,PTPRC,TLR2,XDH	11
Neurological Disease,Organismal Injury and Abnormalities	Progressive encephalopathy	2.12e-05			C3,C4A/C4B,FCGR1A,FCGR2A,FCGR2B,FCGR3A/FCGR3B,SLC52A3,TGM2	8
Infectious Diseases	Replication of Hepatitis C virus	2.15e-05		-1.432	EIF2AK2,IFITM3,ISG15,TXNIP,UBA7,UBE2L6	6
Cell Death and Survival	Cell death of granulocytes	2.38e-05	Increased	2.393	FCGR1A,ITGAM,ITGB2,LYN,MLKL,TNFSF10	6
DNA Replication, Recombination, and Repair	Degradation of DNA	2.41e-05	Increased	2.401	APOBEC3B,CDKN1A,EIF2AK2,INHBA,ISG20,PTGS2,STAT1,TNFSF10	8
Cell Death and Survival	Apoptosis of myeloid cells	2.41e-05		1.387	CCL5,FCGR1A,ITGAM,ITGB2,LYN,TLR2,TNFSF10	7
Infectious Diseases	Replication of Influenza A virus	2.56e-05		-0.381	B2M,DDX58,EIF2AK2,IFITM3,ISG15,NLRC5,NMI,OAS3,RSAD2,STAT1,TRIM14,TRIM21,UBA7	13
Infectious Diseases	Susceptibility to infection	2.62e-05			CCL2,PTPRC,SLC11A1,STAT1	4
Inflammatory Response	Rejection of organ	2.62e-05			C1R,C1S,CD86,SERPING1	4
Cell-To-Cell Signaling and Interaction	Binding of tumor cell lines	2.84e-05	Increased	2.808	CCL2,CD274,CXCL10,CYBB,EGR3,FCGR2A,HCK,HLA-A,ICAM1,ITGAM,ITGAX,ITGB2,LGALS3BP,STAT1,TGM2,TLR2	16
Embryonic Development,Organismal Development	Development of body trunk	3.19e-05			EDN1,FOXF1,ICAM1,IFI16,IL2RG,IL6R,INHBA,SOX17,TBX1,TNFSF10	10
Cellular Movement,Hematological System Development and Function,Immune Cell Trafficking,Inflammatory Response,Lymphoid Tissue Structure and Development	Chemotaxis of natural killer cells	3.29e-05		0.848	CCL2,CCL5,CXCL10,HLA-G	4
Cell Death and Survival	Necroptosis of neutrophils	3.3e-05			ITGAM,ITGB2,MLKL	3
Connective Tissue Disorders,Hereditary Disorder,Immunological Disease,Inflammatory Disease,Organismal Injury and Abnormalities,Skeletal and Muscular Disorders	Familial systemic lupus erythematosus	3.3e-05			FCGR2A,FCGR2B,PTPN22	3
Hematological Disease,Immunological Disease,Infectious Diseases	Infection of CD4+ T-lymphocytes	3.3e-05			CCL5,SIGLEC1,TLR2	3
Cellular Development,Cellular Growth and Proliferation,Organ Development,Skeletal and Muscular System Development and Function,Tissue Development	Proliferation of smooth muscle cells	3.44e-05	Increased	2.56	CCL2,CCL5,CXCL16,EDN1,IL6R,INHBA,NR4A3,TLR2	8
Cardiovascular Disease,Hematological Disease,Organismal Injury and Abnormalities	Aplastic anemia	3.48e-05			C3,C4A/C4B,CSF3R,FCGR1A,FCGR2A,FCGR2B,FCGR3A/FCGR3B	7
Cancer,Neurological Disease,Organismal Injury and Abnormalities	Central nervous system cancer	3.53e-05			ADCY4,CCL2,CD180,CD274,CD300C,CD93,CDKN1A,CSF2RB,CSF3R,CXCL16,DEPP1,EGR3,FAM111A,FOSL2,GBP2,IL1R1,MMRN2,OSMR,PLAC8,PLEKHA4,RNF213,SOX17	22
Infectious Diseases	Infection of cells	3.53e-05		0.751	C1R,C1S,C2,C3,CCL5,CD86,CYBB,DDX58,EIF2AK2,IFI35,IFITM3,IRF1,ISG20,LCN2,PARP9,RSAD2,SAMHD1,SIGLEC1,SP110,STAT1,TLR2,TRIM21,TRIM5,TRIM56,ZC3HAV1	25
Cell-To-Cell Signaling and Interaction	Communication of cells	3.61e-05		-1.94	C3,CASP1,CCL2,CCL5,CD274,CLEC5A,CXCL10,CXCL13,EDN1,FCGR1A,FCGR2B,IL1R1,IL2RG,INHBA,IRF9,ITGAM,LGALS3BP,LYN,NLRC5,PTPRC,TLR2,TNFSF10,TNFSF8,XDH	24
Gastrointestinal Disease,Hepatic System Disease,Organismal Injury and Abnormalities	Damage of liver	3.65e-05			CCL2,CCL5,CD274,CSF2RB,CXCL10,HLA-A,IL2RG,PTPRC,TNFSF10	9
Cardiovascular System Development and Function,Organismal Development	Angiogenesis	3.86e-05		0.091	C3,CASP1,CCL2,CDKN1A,CXCL10,CYBB,ECSCR,EDN1,EGR3,FOXF1,ICAM1,IFI16,mir-132,PTGS2,RAMP2,RNF213,STAT1,TNFSF10,XDH	19
Cell Signaling,Molecular Transport,Small Molecule Biochemistry,Vitamin and Mineral Metabolism	Release of Ca2+	3.86e-05	Increased	2.433	C3,FCER1G,FCGR1A,FCGR2A,GSDMD,HOMER1,IL6R,TLR2	8
Hematological Disease,Immunological Disease,Infectious Diseases	Infection of T lymphocytes	4.08e-05		0.117	CCL5,SAMHD1,SIGLEC1,TLR2	4
Cardiovascular Disease,Organismal Injury and Abnormalities	Peripheral vascular disease	4.17e-05			B2M,C3AR1,CASP1,CSF2RB,CTSS,CXCL16,EDN1,ELF4,FCGR1A,FCGR2A,FCGR3A/FCGR3B,HCK,LCN2,LYN,PTGS2,TRIM14,XDH	17
Cellular Development,Cellular Growth and Proliferation	Cell proliferation of carcinoma cell lines	4.27e-05		1.149	CCL2,CDKN1A,DDX58,DEGS2,EDN1,ELF4,INHBA,IRF1,LCN2,mir-132,PTGS2,ROR1,SAMD9L,TGM2,TLR2,TNFSF10,TXNIP	17
Hematological System Development and Function,Tissue Morphology	Quantity of leukocytes	4.29e-05		0.6	CCL2,FCGR1A,ICAM1,IL18BP,IL2RG,IL6R,ISG15	7
Cell-To-Cell Signaling and Interaction	Communication	4.54e-05		-1.94	C1QA,C3,CASP1,CCL2,CCL5,CD274,CLEC5A,CXCL10,CXCL13,EDN1,FCGR1A,FCGR2B,IL1R1,IL2RG,INHBA,IRF9,ITGAM,LGALS3BP,LYN,NLRC5,PTPRC,TLR2,TNFSF10,TNFSF8,XDH	25
Cellular Development,Hematological System Development and Function,Lymphoid Tissue Structure and Development	Maturation of dendritic cells	4.61e-05		1	FCGR2B,INHBA,STAT1,TLR2,TNFSF10	5
Cancer,Organismal Injury and Abnormalities	Blue round small cell tumor	4.66e-05			B2M,C3,C4A/C4B,CD274,CDKN1A,CSF2RB,CSF3R,DDX58,FCGR1A,FCGR2A,FCGR2B,FCGR3A/FCGR3B,GBP2,IFI35,IL2RG,NOTUM,PARP10,PTPRC,RASAL3,TLR2	20
Cancer,Hematological Disease,Immunological Disease,Organismal Injury and Abnormalities	Follicular B-cell lymphoma	4.92e-05			CD180,CSF3R,FCGR2A,FCGR2B,FCGR3A/FCGR3B,GBP2,IL2RG	7
Cancer,Hematological Disease,Immunological Disease,Organismal Injury and Abnormalities	Secondary neoplasm of lymph node	4.99e-05			CD274,CSF3R,DDX58,EDN1,HLA-E,PTGS2	6
Cellular Function and Maintenance,Hematological System Development and Function	Function of lymphocytes	5e-05			CD274,HLA-E,IL2RG,TLR2	4
Cellular Movement,Hematological System Development and Function,Immune Cell Trafficking	Migration of peripheral blood lymphocytes	5e-05			CCL5,CXCL10,CXCL16,ICAM1	4
Hematological System Development and Function,Hematopoiesis	Development of hematopoietic system	5.26e-05		-0.064	CDKN1A,CSF2RB,EIF2AK2,IL2RG,IL6R,IRF1,PTPRC	7
Cancer,Organismal Injury and Abnormalities	Breast or colorectal cancer	5.69e-05			ADCY4,APOBEC3B,ARHGAP45,B2M,BATF2,C1R,C2,C3,CASP1,CASP4,CCL2,CCL5,CD274,CD300C,CD86,CD93,CDKN1A,CRYBG1,CSF2RB,CSF3R,CXCL10,CYBB,CYYR1,DDX60,DEGS2,DHX58,DIO2,DNASE1L2,DTX3L,EDN1,EGR3,EIF2AK2,EPSTI1,FAM111A,FCGR1A,FCGR2A,FCGR3A/FCGR3B,FLI1,FOSB,FOSL2,FOXF1,GBP2,GBP4,GBP7,GPR3,GSDMD,HCK,HLA-A,HLA-E,HLA-G,HOMER1,ICAM1,ICAM2,IFI16,IFIH1,IFITM3,IL10RA,IL2RG,IL6R,INHBA,IRF1,IRF7,IRF9,ISG20,ITGAM,ITGAX,I…	119
Cell-To-Cell Signaling and Interaction,Cellular Growth and Proliferation	Stimulation of cells	5.99e-05	Increased	2.219	CCL2,CCL5,CD274,HLA-G,IL1R1,PTPRC,TLR2	7
Cardiovascular System Development and Function,Cell-To-Cell Signaling and Interaction	Adhesion of vascular endothelial cells	5.99e-05		1.616	CCL2,CD274,EGR3,ICAM1,ITGAM,ITGB2,STAT1	7
Cardiovascular Disease,Organismal Injury and Abnormalities	Intermediate disease stage peripheral arterial disease	6.37e-05			C3AR1,CSF2RB,CTSS,ELF4,FCGR1A,FCGR2A,FCGR3A/FCGR3B,HCK,LYN	9
Cell-To-Cell Signaling and Interaction,Hematological System Development and Function	Binding of lymphocytes	7.25e-05	Increased	2.349	CCL2,CCL5,CD86,ICAM1,ICAM2,IL6R,ITGB2	7
Cardiovascular System Development and Function,Organismal Development	Vasculogenesis	7.31e-05		0.24	C3,CASP1,CCL2,CDKN1A,CXCL10,CYBB,EDN1,EGR3,ICAM1,IFI16,mir-132,PTGS2,RAMP2,STAT1,TNFSF10,XDH	16
Cancer,Organismal Injury and Abnormalities	Liquid tumor	7.81e-05			B2M,C3,C4A/C4B,CCL2,CCL5,CD180,CD274,CD86,CDKN1A,CSF2RB,CSF3R,CXCL10,CXCL13,DDX58,DDX60,EIF2AK2,FCER1G,FCGR1A,FCGR2A,FCGR2B,FCGR3A/FCGR3B,FOXF1,GBP2,GBP4,HCK,HLA-A,IGKC,IL1R1,IL2RG,IL6R,IRF1,ITGAM,ITGAX,ITGB2,LCN2,LYN,PSMB8,PSMB9,PTGS2,PTPRC,ROR1,SP140,TAP2,TLR2,TRIM6-TRIM34,XDH	46
Connective Tissue Disorders,Immunological Disease,Inflammatory Disease,Inflammatory Response,Organismal Injury and Abnormalities,Skeletal and Muscular Disorders	Active stage juvenile rheumatoid arthritis	7.81e-05			CD86,IL1R1,IL6R	3
Cellular Development,Cellular Growth and Proliferation	Proliferation of myeloma cell lines	8.17e-05		0.896	CXCL10,HCK,IL6R,LYN,PTGS2,TNFSF10	6
Infectious Diseases	Severe sepsis	8.17e-05			C3,C4A/C4B,FCGR1A,FCGR2A,FCGR2B,FCGR3A/FCGR3B	6
Ophthalmic Disease,Organismal Injury and Abnormalities	Macular degeneration	8.17e-05			C2,C3,CASP1,CCL2,PTGS2,SERPING1	6
Dermatological Diseases and Conditions,Immunological Disease,Inflammatory Disease,Organismal Injury and Abnormalities	Lichen planus	8.2e-05			B2M,CCL2,GSDMD,HLA-A,HLA-E,IFITM3,IRF1	7
Molecular Transport	Quantity of metal	8.42e-05		1.757	B2M,C3,CCL2,CCL5,CXCL10,EDN1,FCGR2A,FCGR3A/FCGR3B,ITGAM,PTPRC,TRIM21	11
Cancer,Organismal Injury and Abnormalities	Advanced adenocarcinoma	8.42e-05			C4A/C4B,CD274,CST7,IL2RG,KCNK6,LCN2,LYN,PTGS2,PTPRC,SERPING1,TXNIP	11
Cancer,Organismal Injury and Abnormalities	Advanced stage carcinoma	8.57e-05			B2M,C4A/C4B,CD274,CSF3R,CST7,IL2RG,KCNK6,LCN2,LYN,PTGS2,PTPRC,SERPING1,TXNIP	13
Lymphoid Tissue Structure and Development,Tissue Morphology	Quantity of lymphatic system cells	8.83e-05		1.091	CCL2,ICAM1,IL2RG,IL6R,ISG15,TNFSF10	6
Cell Death and Survival	Apoptosis of hematopoietic progenitor cells	9.15e-05		0.179	CCL5,EIF2AK2,FLI1,LCN2,TNFSF10	5
Hematological Disease,Immunological Disease	Primary antiphospholipid antibody syndrome	9.15e-05			C3AR1,ISG15,LGALS3BP,OAS2,STAT1	5
Cell Cycle,Gene Expression	Binding of DNA	9.17e-05		1.119	BATF2,CDKN1A,DDX58,ELF4,HCK,IFI16,IL1R1,IL6R,IRF1,IRF7,ITGAM,ITGB2,OAS1,STAT1	14
Cell Death and Survival,DNA Replication, Recombination, and Repair	Fragmentation of DNA	9.25e-05	Increased	2.195	APOBEC3B,CDKN1A,EIF2AK2,INHBA,PTGS2,STAT1,TNFSF10	7
Cancer,Dermatological Diseases and Conditions,Organismal Injury and Abnormalities	Basal cell carcinoma	9.53e-05			C3AR1,CDKN1A,EDN1,FAM111A,FLI1,GBP6,IFI35,IFI44,IRF7,ISG15,ISG20,NLRC5,OAS1,OAS2,OASL,PTPN22,ROR1,RSAD2,SAMD9L,STAT1,TRIM5	21
Cancer,Organismal Injury and Abnormalities,Reproductive System Disease	Genital tract cancer	9.78e-05			APOBEC3B,B2M,C1QC,C1R,C1S,C2,C3,C3AR1,C4A/C4B,CASP1,CASP4,CCL2,CCL5,CD180,CD274,CD300C,CD86,CDKN1A,CRYBG1,CSF2RB,CSF3R,CTSH,CTSS,CXCL10,CXCL16,CYBB,DDX58,DDX60,DEGS2,DHX58,DIO2,DNASE1L2,DTX3L,EGR3,EIF2AK2,EPSTI1,FCGR3A/FCGR3B,FGL2,FLI1,FOSL2,GBP2,GPR3,GSDMD,HERC6,HLA-A,HLA-E,HLA-G,ICAM2,IFI16,IFI44,IFIH1,IFIT2,IFIT3,IGKC,IL1R1,IL2RG,INHBA,IRF1,IRF7,ISG15,ITGAM,ITGAX,JCHAIN,KCNK6,LAG3,LCN2,LGALS9B…	117
Cancer,Gastrointestinal Disease,Organismal Injury and Abnormalities	Advanced colorectal cancer	9.81e-05			C1R,CCL2,CD274,CRYBG1,FCGR2A,FCGR3A/FCGR3B,FOXF1,ICAM1,LCN2,LYN,mir-132,PTGS2,PTPRC	13
Cell-To-Cell Signaling and Interaction	Adhesion of leukemia cell lines	9.81e-05	Increased	2.608	CCL2,CYBB,ICAM1,ITGAM,ITGB2,TGM2,TLR2	7
Hematological System Development and Function,Hypersensitivity Response,Immune Cell Trafficking,Inflammatory Response,Tissue Development	Accumulation of basophils	9.86e-05			CCL2,CCL5	2
Cardiovascular Disease,Organismal Injury and Abnormalities	Reperfusion injury of organ	9.86e-05			SERPING1,TLR2	2
Cell-mediated Immune Response,Cell-To-Cell Signaling and Interaction,Cellular Movement,Hematological System Development and Function,Immune Cell Trafficking	Recruitment of Th17 cells	9.86e-05			CCL2,CCL5	2
Connective Tissue Disorders,Dermatological Diseases and Conditions,Developmental Disorder,Gastrointestinal Disease,Hereditary Disorder,Metabolic Disease,Organismal Injury and Abnormalities,Skeletal and Muscular Disorders	Periodontal type Ehlers-Danlos syndrome type 1	9.86e-05			C1R,C1S	2
Infectious Diseases	Lyme disease	9.86e-05			CXCL13,TLR2	2
Cardiovascular Disease,Connective Tissue Disorders,Developmental Disorder,Hereditary Disorder,Organismal Injury and Abnormalities,Skeletal and Muscular Disorders	Singleton-Merten syndrome	9.86e-05			DDX58,IFIH1	2
Cancer,Gastrointestinal Disease,Organismal Injury and Abnormalities	Advanced malignant gastrointestinal neoplasm	9.88e-05			C1R,CCL2,CD274,CRYBG1,FCGR2A,FCGR3A/FCGR3B,FOXF1,HLA-E,ICAM1,LCN2,LYN,mir-132,PTGS2,PTPRC	14
Cell-To-Cell Signaling and Interaction	Binding of leukemia cell lines	0.000104	Increased	2.77	CCL2,CYBB,HLA-A,ICAM1,ITGAM,ITGB2,TGM2,TLR2	8
Cell Cycle,Cell-To-Cell Signaling and Interaction,Cellular Growth and Proliferation	Contact growth inhibition	0.00011	Increased	2.416	CDKN1A,DDX58,IFI16,IFIH1,IRF1,PTPRC,STAT1	7
Cell-To-Cell Signaling and Interaction,Hematological System Development and Function,Immune Cell Trafficking,Inflammatory Response	Adhesion of phagocytes	0.000111	Increased	2.379	ICAM1,ITGAM,ITGAX,ITGB2,LIPG,TLR2	6
Cellular Development	Maturation of blood cells	0.000111		1.706	CDKN1A,FCGR2B,INHBA,STAT1,TLR2,TNFSF10	6
Cellular Growth and Proliferation	Cytostasis of lymphoma cell lines	0.000111			DDX58,STAT1,TNFSF8	3
Cell-To-Cell Signaling and Interaction,Cellular Movement,Hematological System Development and Function,Immune Cell Trafficking	Recruitment of mononuclear leukocytes	0.000111			CCL2,CCL5,IL6R	3
Cellular Development,Cellular Growth and Proliferation,Connective Tissue Development and Function,Hematological System Development and Function,Hematopoiesis,Organismal Development,Tissue Development	Hematopoiesis of erythroid precursor cells	0.000111			EIF2AK2,IL6R,IRF1	3
Cell Death and Survival	Apoptosis of fibrosarcoma cell lines	0.000113		1.934	CDKN1A,DDX58,EIF2AK2,STAT1,TNFSF10	5
Cellular Development,Cellular Growth and Proliferation	Proliferation of myeloid cells	0.000113		1	CD72,CSF3R,IL6R,LYN,PTPRC	5
Dermatological Diseases and Conditions,Infectious Diseases,Organismal Injury and Abnormalities	Lepromatous leprosy	0.000113			FCER1G,FCGR2A,IL2RG,LY86,TLR2	5
Cellular Development,Cellular Growth and Proliferation	Cell proliferation of tumor cell lines	0.000115		1.055	BATF2,CCL2,CD72,CDKN1A,CSF2RB,CXCL10,DDX58,DEGS2,EDN1,ELF4,FLI1,FOSB,FOSL2,GBP7,HCK,IFI16,IFITM3,IGKC,IL2RG,IL6R,INHBA,IRF1,LCN2,LYN,mir-132,OAS3,PLAC8,PTGS2,PTPN22,RBL1,ROR1,SAMD9L,SOX17,SP110,STAT1,TGM2,TLR2,TNFSF10,TNFSF8,TRIM21,TXNIP,USP18	42
Tissue Development	Growth of epithelial tissue	0.00012		0.999	C3,CCL2,CDKN1A,CXCL10,CYBB,EDN1,EGR3,INHBA,LCN2,mir-132,STAT1,TLR2,TNFSF10,XDH	14
Cancer,Hematological Disease,Immunological Disease,Organismal Injury and Abnormalities	Leukemic tumor	0.000122			B2M,C3,C4A/C4B,CCL2,CD180,CD274,CD86,CDKN1A,CSF2RB,CSF3R,CXCL10,CXCL13,DDX58,DDX60,EIF2AK2,FCER1G,FCGR1A,FCGR2A,FCGR2B,FCGR3A/FCGR3B,FOXF1,GBP2,GBP4,HCK,HLA-A,IGKC,IL1R1,IL2RG,IL6R,IRF1,ITGAM,ITGAX,ITGB2,LYN,PSMB8,PSMB9,PTPRC,ROR1,SP140,TAP2,TLR2,TRIM6-TRIM34,XDH	43
Cancer,Hematological Disease,Immunological Disease,Organismal Injury and Abnormalities	T-cell leukemia	0.000124			B2M,CD274,CD86,CDKN1A,CSF3R,CXCL13,GBP2,HLA-A,IL6R,ITGAM,PTPRC	11
Cellular Movement,Hematological System Development and Function,Immune Cell Trafficking,Inflammatory Response	Transmigration of phagocytes	0.000124		1.954	CCL2,CCL5,ITGAM,ITGAX,ITGB2	5
Cellular Movement,Hair and Skin Development and Function	Cell movement of epithelial cell lines	0.000126		1.777	C3,CCL5,CXCL10,ICAM1,ITGAM,ITGB2,PTGS2,TLR2	8
Cancer,Hematological Disease,Immunological Disease,Organismal Injury and Abnormalities	B-cell leukemia	0.000128			CCL2,CD180,CD86,CDKN1A,CSF3R,CXCL10,FCGR2A,IGKC,ITGB2,LYN,ROR1,SP140,TLR2	13
Cancer,Organismal Injury and Abnormalities,Reproductive System Disease	Genital tumor	0.000128			APOBEC3B,B2M,C1QC,C1R,C1S,C2,C3,C3AR1,C4A/C4B,CASP1,CASP4,CCL2,CCL5,CD180,CD274,CD300C,CD86,CDKN1A,CRYBG1,CSF2RB,CSF3R,CTSH,CTSS,CXCL10,CXCL16,CYBB,DDX58,DDX60,DEGS2,DHX58,DIO2,DNASE1L2,DTX3L,EGR3,EIF2AK2,EPSTI1,FCGR3A/FCGR3B,FGL2,FLI1,FOSL2,GBP2,GPR3,GSDMD,HERC6,HLA-A,HLA-E,HLA-G,ICAM2,IFI16,IFI44,IFIH1,IFIT2,IFIT3,IGKC,IL1R1,IL2RG,INHBA,IRF1,IRF7,ISG15,ITGAM,ITGAX,JCHAIN,KCNK6,LAG3,LCN2,LGALS9B…	118
Cancer,Hematological Disease,Immunological Disease,Organismal Injury and Abnormalities	Adult leukemia	0.00013			B2M,CD274,CD86,CSF3R,HLA-A,IL2RG,IL6R,PTPRC,XDH	9
Cardiovascular System Development and Function,Cellular Development,Cellular Function and Maintenance,Cellular Growth and Proliferation,Organismal Development,Tissue Development	Proliferation of endothelial cells	0.000136		0.266	C3,CCL2,CDKN1A,CXCL10,CYBB,EDN1,EGR3,mir-132,STAT1,TNFSF10,XDH	11
Cardiovascular Disease,Inflammatory Disease,Organismal Injury and Abnormalities	Vasculitis	0.000137			CD86,ICAM1,IL1R1,IL6R,TMEM173	5
Ophthalmic Disease,Organismal Injury and Abnormalities	Age-related macular degeneration	0.000137			C2,C3,CASP1,CCL2,SERPING1	5
Cellular Development,Cellular Growth and Proliferation,Hematological System Development and Function,Hematopoiesis,Tissue Development	Development of hematopoietic progenitor cells	0.000147		-0.064	CDKN1A,CSF2RB,EIF2AK2,IL2RG,IL6R,IRF1	6
Cancer,Hematological Disease,Immunological Disease,Organismal Injury and Abnormalities	Chronic lymphocytic leukemia	0.000149			CCL2,CD180,CD86,CDKN1A,CSF3R,FCGR2A,ITGB2,LYN,ROR1,SP140,TLR2	11
Cellular Function and Maintenance	Endocytosis by kidney cell lines	0.000151			FCGR2A,ITGAM,ITGB2	3
Cancer,Cell Death and Survival,Organismal Injury and Abnormalities,Tumor Morphology	Cell death of lung cancer cells	0.000151			mir-132,PTGS2,TNFSF10	3
Cardiovascular Disease,Inflammatory Disease,Inflammatory Response,Organismal Injury and Abnormalities	Giant cell arteritis	0.000151			CD86,IL1R1,IL6R	3
Cell-mediated Immune Response,Cellular Movement,Hematological System Development and Function,Immune Cell Trafficking	Migration of peripheral T lymphocyte	0.000151			CCL5,CXCL16,ICAM1	3
Cell-To-Cell Signaling and Interaction,Hematological System Development and Function,Immune Cell Trafficking,Inflammatory Response	Activation of CD4+ T-lymphocytes	0.000151			HLA-A,PTPN22,TLR2	3
Inflammatory Disease	Severe inflammatory disorder	0.000152			C3AR1,CSF2RB,CSF3R,FCGR3A/FCGR3B,IL10RA,ITGAM,LCN2,PTGS2,TLR2	9
Cellular Development,Cellular Growth and Proliferation,Hematological System Development and Function,Hematopoiesis,Lymphoid Tissue Structure and Development,Tissue Development	Leukopoiesis	0.000154		1.318	C1QC,CCL2,CDKN1A,CSF2RB,HLA-G,IFI16,IL2RG,INHBA,IRF7,STAT1,TLR2	11
Cellular Compromise,Inflammatory Response	Degranulation of cells	0.000158		1.709	C3,C4A/C4B,FCGR1A,FCGR3A/FCGR3B,LYN,TLR2	6
Infectious Diseases	Flu	0.000158			CYYR1,IFIT2,IFITM3,IRF1,PTGS2,PTPRC	6
Cellular Compromise,Hypersensitivity Response,Inflammatory Response	Degranulation of mast cells	0.000162		1.109	C3,FCGR1A,LYN,TLR2	4
Cell-To-Cell Signaling and Interaction,Hematological System Development and Function,Immune Cell Trafficking,Inflammatory Response	Activation of monocytes	0.000162		0.849	CCL2,CCL5,CD93,TLR2	4
Cellular Development,Cellular Growth and Proliferation,Hematological System Development and Function,Hematopoiesis,Lymphoid Tissue Structure and Development,Tissue Development	Differentiation of phagocytes	0.000173		1.476	C1QC,CCL2,CDKN1A,CSF2RB,IFI16,INHBA,IRF7,TLR2	8
Cell Signaling,Molecular Transport,Vitamin and Mineral Metabolism	Quantity of Ca2+	0.000174		1.566	C3,CCL2,CCL5,CXCL10,EDN1,FCGR2A,FCGR3A/FCGR3B,ITGAM,PTPRC,TRIM21	10
Cancer,Gastrointestinal Disease,Organismal Injury and Abnormalities	Oral squamous cell carcinoma	0.000174			CD274,CTSH,CXCL10,CXCL13,GBP2,INHBA,NPTX2,PTGS2,TGM2,TNFSF10	10
Cancer,Organismal Injury and Abnormalities	Pelvic cancer	0.000175			APOBEC3B,B2M,C1QC,C1R,C1S,C2,C3,C3AR1,C4A/C4B,CASP1,CASP4,CCL2,CCL5,CD180,CD274,CD300C,CD86,CDKN1A,CRYBG1,CSF2RB,CSF3R,CTSH,CTSS,CXCL10,CXCL16,CYBB,DDX58,DDX60,DEGS2,DHX58,DIO2,DNASE1L2,DTX3L,EGR3,EIF2AK2,EPSTI1,FCGR3A/FCGR3B,FGL2,FLI1,FOSB,FOSL2,GBP2,GPR3,GSDMD,HERC6,HLA-A,HLA-E,HLA-G,ICAM1,ICAM2,IFI16,IFI44,IFIH1,IFIT2,IFIT3,IGKC,IL1R1,IL2RG,INHBA,IRF1,IRF7,ISG15,ITGAM,ITGAX,JCHAIN,KCNK6,LAG3,L…	119
Cell-To-Cell Signaling and Interaction,Hematological System Development and Function,Immune Cell Trafficking,Inflammatory Response	Activation of antigen presenting cells	0.00018		0.218	CCL5,CTSH,CTSS,FCGR2B,SERPING1,TLR2	6
Cell Death and Survival	Apoptosis of granulocytes	0.000181		1.982	FCGR1A,ITGAM,ITGB2,LYN,TNFSF10	5
Cellular Movement,Hematological System Development and Function,Immune Cell Trafficking,Inflammatory Response	Chemotaxis of leukocytes	0.000192		1.602	C3,CCL2,CCL5,CD72,CXCL10,CXCL13,HLA-G,IL6R,ITGB2,TLR2	10
Cancer,Organismal Injury and Abnormalities	Growth of tumor	0.000192		0.948	CASP1,CCL2,CD274,CDKN1A,CSF3R,EDN1,IL1R1,INHBA,PTGS2,TNFSF10	10
Cell-To-Cell Signaling and Interaction,Hematological System Development and Function	Aggregation of myeloid cells	0.0002			ICAM1,ITGB2,TLR2	3
Cellular Development,Cellular Growth and Proliferation,Hematological System Development and Function,Hypersensitivity Response,Inflammatory Response,Lymphoid Tissue Structure and Development	Proliferation of mast cells	0.0002			CD72,IL6R,LYN	3
Cell Death and Survival,Embryonic Development	Cell death of embryonic cell lines	0.000201	Increased	2.497	APOBEC3B,CASP1,CASP4,CDKN1A,EIF2AK2,GSDMD,IRF1,LYN,MLKL,TLR2,TNFSF10	11
Cancer,Hematological Disease,Organismal Injury and Abnormalities	Relapsed hematologic cancer	0.000206			CD274,CSF3R,HCK,IL2RG,LYN,PSMB8,PSMB9,PTGS2	8
Gastrointestinal Disease,Hepatic System Disease,Organismal Injury and Abnormalities	Hepatic injury	0.000206			CCL2,CCL5,CD274,CSF2RB,CXCL10,HLA-A,IL2RG,PTPRC	8
Cell Death and Survival,Hematological System Development and Function	Cell viability of granulocytes	0.000213		1.067	ICAM1,ITGB2,LYN,TNFSF8	4
Cell Death and Survival	Cell death of macrophages	0.000213		0.784	CASP4,CCL5,TLR2,TNFSF10	4
Humoral Immune Response,Inflammatory Response	Complement activation	0.000213			C2,C3,C4A/C4B,ROR1	4
Cellular Movement,Hematological System Development and Function,Immune Cell Trafficking,Inflammatory Response	Migration of monocytes	0.000216		1.939	CCL2,CCL5,ITGAM,ITGAX,ITGB2	5
Cell Cycle,Cell-To-Cell Signaling and Interaction,Cellular Growth and Proliferation	Contact growth inhibition of tumor cell lines	0.000219	Increased	2.207	CDKN1A,DDX58,IFI16,IFIH1,IRF1,STAT1	6
Cancer,Organismal Injury and Abnormalities,Renal and Urological Disease	Renal cancer	0.000228			B2M,C1S,CCL2,CD274,CDKN1A,CSF2RB,CSF3R,CXCL16,DDX58,EDN1,EGR3,FCGR1A,GBP2,GBP6,IFI16,IFIT3,IL10RA,IL1R1,IL2RG,IL6R,ITGAX,LGALS9B,RBL1,RNF213,SAMD9L,SERPING1,SIGLEC1,SLFN5,TGM2,TLR2,TNFSF10,UBA7	32
Cancer,Hematological Disease,Organismal Injury and Abnormalities	Recurrent hematologic cancer	0.000233			CD274,CSF3R,HCK,IL2RG,LYN,PSMB8,PSMB9,PTGS2	8
Cancer,Neurological Disease,Organismal Injury and Abnormalities	Central nervous system solid tumor	0.000234			ADCY4,CCL2,CD180,CD274,CD300C,CD93,CDKN1A,CSF2RB,CSF3R,CXCL16,DEPP1,EGR3,FAM111A,FOSL2,GBP2,HLA-A,HLA-E,HLA-G,IFITM3,IL1R1,LSR,MMRN2,NLRC5,OSMR,PLAC8,PLEKHA4,PTGS2,RASAL3,RNF213,SERPING1,SOX17,TNFSF10,TRIM5	33
Cell-To-Cell Signaling and Interaction,Embryonic Development	Binding of embryonic cell lines	0.000235			C3,ICAM1,INHBA,ITGAM,ITGB2	5
Cancer,Hematological Disease,Immunological Disease,Organismal Injury and Abnormalities	B-cell lymphoma	0.000236			B2M,CD180,CD274,CSF3R,CXCL13,FCGR2A,FCGR2B,FCGR3A/FCGR3B,GBP2,HLA-G,ICAM1,IGKC,IL2RG,KLHL6,LIPG,PSMB8,PSMB9,PTGS2,PTPRC,RNF213,ROR1,SP140,TLR2,TNFSF8,XDH	25
Cancer,Organismal Injury and Abnormalities	Pelvic tumor	0.000237			APOBEC3B,B2M,C1QC,C1R,C1S,C2,C3,C3AR1,C4A/C4B,CASP1,CASP4,CCL2,CCL5,CD180,CD274,CD300C,CD86,CDKN1A,CRYBG1,CSF2RB,CSF3R,CTSH,CTSS,CXCL10,CXCL16,CYBB,DDX58,DDX60,DEGS2,DHX58,DIO2,DNASE1L2,DTX3L,EGR3,EIF2AK2,EPSTI1,FCGR3A/FCGR3B,FGL2,FLI1,FOSB,FOSL2,GBP2,GPR3,GSDMD,HERC6,HLA-A,HLA-E,HLA-G,ICAM1,ICAM2,IFI16,IFI44,IFIH1,IFIT2,IFIT3,IGKC,IL1R1,IL2RG,INHBA,IRF1,IRF7,ISG15,ITGAM,ITGAX,JCHAIN,KCNK6,LAG3,L…	120
Cancer,Neurological Disease,Organismal Injury and Abnormalities	Glioma cancer	0.000239			CCL2,CD180,CD274,CD300C,CD93,CDKN1A,CSF2RB,CXCL16,DEPP1,EGR3,FAM111A,GBP2,IL1R1,PLEKHA4,RNF213,SOX17	16
Cancer,Hematological Disease,Immunological Disease,Organismal Injury and Abnormalities	Recurrent multiple myeloma	0.000243			CD274,PSMB8,PSMB9,PTGS2	4
Cellular Function and Maintenance	Ion homeostasis of cells	0.000247	Increased	2.52	C3,C3AR1,CCL2,CCL5,CXCL13,EDN1,FCGR1A,FCGR3A/FCGR3B,ITGB2,PTPRC,SLC11A1,TLR2	12
Cardiovascular Disease,Organismal Injury and Abnormalities	Advanced stage peripheral arterial disease	0.000254			C3AR1,CASP1,CSF2RB,CTSS,ELF4,FCGR1A,LYN,TRIM14	8
Cardiovascular Disease,Hematological Disease,Organismal Injury and Abnormalities	Anemia	0.000254			C3,C3AR1,C4A/C4B,CSF2RB,CSF3R,EDN1,FCGR1A,FCGR2A,FCGR2B,FCGR3A/FCGR3B,ICAM1,IL2RG	12
Gene Expression	Transcription	0.000255	Increased	2.366	CASP1,CDKN1A,CSF2RB,CTSH,CXCL10,DDX58,DTX3L,EDN1,ELF4,FLI1,FOSB,FOSL2,FOXF1,HELZ2,IFI16,IL6R,INHBA,IRF1,IRF7,IRF9,LY9,mir-132,NLRC5,NR4A3,PARP10,PARP14,PARP9,PTPN22,RAMP2,RBL1,SOX17,STAT1,TLR2,TMEM173,TNFSF10,XDH,ZNF366	37
Post-Translational Modification	ADP ribosylation of protein	0.000258			PARP10,PARP14,PARP9	3
Dermatological Diseases and Conditions,Inflammatory Disease,Organismal Injury and Abnormalities	Psoriasiform dermatitis	0.000258			C3AR1,ICAM1,TNFSF8	3
Tissue Morphology	Quantity of cells	0.00026		0.714	CCL2,CDKN1A,EDN1,EIF2AK2,FCGR1A,ICAM1,IL18BP,IL2RG,IL6R,INHBA,ISG15,PTGS2,TNFSF10	13
Cell Cycle	Cell cycle progression	0.00026	Increased	2.324	BAZ1A,CDKN1A,CXCL10,DDX58,EDN1,FLI1,FOSL2,IFI16,IFIH1,INHBA,IRF1,IRF7,LYN,mir-132,NR4A3,PLAC8,PTPRC,RBL1,STAT1,TLR2,TRIM21,UBA7	22
Cancer,Hematological Disease,Immunological Disease,Organismal Injury and Abnormalities	Mature B-cell lymphoma	0.000261			B2M,CD180,CD274,CSF3R,CXCL13,FCGR2A,FCGR2B,FCGR3A/FCGR3B,GBP2,HLA-G,IGKC,IL2RG,PSMB8,PSMB9,PTGS2,PTPRC,ROR1,XDH	18
Cell-To-Cell Signaling and Interaction	Signal transduction	0.000262			C3,CASP1,CCL2,CCL5,CD274,CLEC5A,CXCL10,CXCL13,EDN1,FCGR1A,FCGR2B,IL1R1,INHBA,IRF9,LGALS3BP,LYN,NLRC5,PTPRC,TLR2,TNFSF10,TNFSF8	21
Infectious Diseases,Inflammatory Disease,Organismal Injury and Abnormalities,Respiratory Disease	Severe acute respiratory syndrome	0.000271			C3AR1,CSF2RB,FCGR3A/FCGR3B,IL10RA,ITGAM,LCN2,TLR2	7
Cancer,Gastrointestinal Disease,Organismal Injury and Abnormalities	Metastatic gastrointestinal tract cancer	0.000273			C1R,CCL2,CD274,CRYBG1,FCGR2A,FCGR3A/FCGR3B,FOXF1,HLA-E,ICAM1,LCN2,LYN,mir-132,PTGS2	13
Cancer,Organismal Injury and Abnormalities,Reproductive System Disease	HER2 negative hormone receptor negative breast cancer	0.000274			CD274,CDKN1A,CSF3R,FOSL2,HCK,IRF1,PTGS2,STAT1,TNFSF10	9
Inflammatory Disease	Autoinflammatory disorder	0.000276			CASP1,IL1R1,PSMB8,TMEM173	4
Developmental Disorder,Hereditary Disorder,Immunological Disease,Metabolic Disease,Organismal Injury and Abnormalities	Bare lymphocyte syndrome, type I	0.000294			TAP1,TAP2	2
Cellular Compromise	Injury of mitochondria	0.000294			CDKN1A,TNFSF10	2
Dermatological Diseases and Conditions,Inflammatory Disease,Inflammatory Response,Organismal Injury and Abnormalities	Maculopapular rash	0.000294			HLA-A,HLA-E	2
Cell Death and Survival,Cell Morphology,Hematological System Development and Function,Immunological Disease,Lymphoid Tissue Structure and Development	Loss of T lymphocytes	0.000294			IL1R1,IL2RG	2
Cellular Development,Cellular Growth and Proliferation	Arrest in growth of fibrosarcoma cell lines	0.000294			CDKN1A,STAT1	2
Developmental Disorder,Hereditary Disorder,Immunological Disease,Organismal Injury and Abnormalities	Complement component C1q deficiency	0.000294			C1QA,C1QC	2
Cell Death and Survival	Cell death of antigen presenting cells	0.000301		1.109	CASP4,CCL5,LCN2,TLR2,TNFSF10	5
Cancer,Hematological Disease,Immunological Disease,Organismal Injury and Abnormalities	Chronic leukemia	0.000303			CCL2,CD180,CD86,CDKN1A,CSF2RB,CSF3R,DDX58,FCER1G,FCGR2A,HCK,IL1R1,IL2RG,ITGAX,ITGB2,LYN,ROR1,SP140,TLR2	18
Dermatological Diseases and Conditions,Immunological Disease,Inflammatory Disease,Inflammatory Response,Organismal Injury and Abnormalities	Atopic dermatitis	0.000306			C3,CCL5,CSF2RB,FCER1G,HCK,LYN,OSMR,STAT1,TLR2,TNFSF10,TNFSF8	11
Cancer,Gastrointestinal Disease,Organismal Injury and Abnormalities	Metastatic colorectal cancer	0.00031			C1R,CCL2,CD274,CRYBG1,FCGR2A,FCGR3A/FCGR3B,FOXF1,ICAM1,LCN2,LYN,mir-132,PTGS2	12
Cellular Development,Cellular Growth and Proliferation,Hematological System Development and Function,Hematopoiesis,Lymphoid Tissue Structure and Development,Tissue Development	Hematopoiesis of mononuclear leukocytes	0.000314		1.329	CCL2,CSF2RB,HLA-G,IFI16,IL2RG,INHBA,IRF7,STAT1,TLR2	9
Cell-To-Cell Signaling and Interaction	Adhesion of myeloid cells	0.000316	Increased	2.374	ICAM1,ITGAM,ITGAX,ITGB2,LIPG,TLR2	6
Cancer,Cellular Development,Cellular Growth and Proliferation,Organismal Injury and Abnormalities,Tumor Morphology	Proliferation of tumor cells	0.000325		0.72	CASP1,CD274,CDKN1A,CSF3R,EDN1,IL1R1,INHBA,PTGS2,TNFSF10	9
Cellular Development,Cellular Growth and Proliferation,Hematological System Development and Function,Hematopoiesis,Tissue Development	Hematopoiesis of hematopoietic progenitor cells	0.000326		-0.064	CDKN1A,CSF2RB,EIF2AK2,IL6R,IRF1	5
Dermatological Diseases and Conditions,Organismal Injury and Abnormalities	Chronic small plaque psoriasis	0.000326			CCL2,CXCL10,STAT1	3
Dermatological Diseases and Conditions,Organismal Injury and Abnormalities	Chronic large plaque psoriasis	0.000326			CCL2,CXCL10,STAT1	3
Cellular Movement	Cell movement of myeloid cells	0.000327	Increased	2.933	C3,CCL2,CCL5,CD72,CXCL10,ICAM1,ITGAM,ITGAX,ITGB2,TGM2	10
Cellular Movement,Hematological System Development and Function,Immune Cell Trafficking,Inflammatory Response	Migration of phagocytes	0.000328	Increased	2.413	CCL2,CCL5,CXCL10,ICAM1,ITGAM,ITGAX,ITGB2	7
Cellular Movement,Embryonic Development	Cell movement of embryonic cell lines	0.000344		1.491	C3,CCL5,CXCL10,ICAM1,ITGAM,ITGB2,TLR2	7
Organismal Injury and Abnormalities,Reproductive System Disease	Disorder of pregnancy	0.000345			APOBEC3B,BAZ1A,C1S,C3,C4A/C4B,CSF3R,CXCL10,CXCL13,DEPP1,FCGR1A,FCGR2A,FCGR2B,FCGR3A/FCGR3B,HLA-G,NPTX2,PLEKHA4,PTGS2	17
Cell Death and Survival,Organismal Injury and Abnormalities	Cell death of epithelial cell lines	0.00035		1.983	APOBEC3B,CASP1,CASP4,CDKN1A,EIF2AK2,GSDMD,IRF1,LYN,MLKL,PTGS2,TNFSF10	11
Cell-To-Cell Signaling and Interaction	Adhesion of tumor cell lines	0.000351	Increased	2.685	CCL2,CD274,CXCL10,CYBB,EGR3,ICAM1,ITGAM,ITGAX,ITGB2,STAT1,TGM2,TLR2	12
Cell-To-Cell Signaling and Interaction,Hair and Skin Development and Function	Binding of epithelial cell lines	0.000352			C3,ICAM1,INHBA,ITGAM,ITGB2	5
Cancer,Gastrointestinal Disease,Organismal Injury and Abnormalities	Gastrointestinal tract cancer	0.000353			ADCY4,B2M,BATF2,BAZ1A,C1QC,C1R,C1S,C2,C3,C4A/C4B,CASP1,CASP4,CCL2,CCL5,CD180,CD274,CD72,CD86,CD93,CDKN1A,CH25H,CRYBG1,CSF2RB,CSF3R,CST7,CTSH,CXCL10,CXCL13,CYBB,CYYR1,DDX60,DEGS2,DEPP1,DIO2,DNASE1L2,DOK3,DTX3L,EGR3,EIF2AK2,EPSTI1,FAM111A,FCGR1A,FCGR2A,FCGR2B,FCGR3A/FCGR3B,FLI1,FOSB,FOSL2,FOXF1,GBP2,GBP4,GBP5,GBP6,GBP7,GPR3,GSDMD,HCK,HERC6,HLA-A,HLA-E,HLA-G,HOMER1,ICAM1,IFI16,IFIH1,IFIT1B,IFIT2,IFI…	157
Cell Death and Survival	Apoptosis of T lymphocytes	0.000355		0.764	CCL5,CD274,HLA-G,ICAM1,IL6R,TNFSF10	6
Dermatological Diseases and Conditions,Infectious Diseases,Organismal Injury and Abnormalities	Leprosy	0.000355			FCER1G,FCGR2A,IL1R1,IL2RG,LY86,TLR2	6
Cancer,Organismal Injury and Abnormalities	Embryonal tumor	0.000359			C3,C4A/C4B,CDKN1A,CSF2RB,CSF3R,FCGR1A,FCGR2A,FCGR2B,FCGR3A/FCGR3B,FLI1,IL2RG,LGALS3BP	12
Cellular Movement,Hair and Skin Development and Function	Migration of epithelial cell lines	0.000376	Increased	2	C3,CCL5,ICAM1,ITGAM,ITGB2,PTGS2	6
Infectious Diseases	Infection by Flaviviridae	0.000377		-1	CCL2,CCL5,CXCL10,DDX58,IFITM3,ISG20,PTPRC,RSAD2	8
Cell-To-Cell Signaling and Interaction	Response of mononuclear leukocytes	0.00038		0.68	CCL2,CD93,FCGR2A,IL10RA,TLR2	5
Cell-To-Cell Signaling and Interaction,Renal and Urological System Development and Function	Adhesion of kidney cells	0.00038			C3,CCL2,ICAM1,ITGAM,ITGB2	5
Cancer,Gastrointestinal Disease,Organismal Injury and Abnormalities	Gastrointestinal tumor	0.000381			ADCY4,B2M,BATF2,BAZ1A,C1QC,C1R,C1S,C2,C3,C4A/C4B,CASP1,CASP4,CCL2,CCL5,CD180,CD274,CD72,CD86,CD93,CDKN1A,CH25H,CRYBG1,CSF2RB,CSF3R,CST7,CTSH,CXCL10,CXCL13,CYBB,CYYR1,DDX58,DDX60,DEGS2,DEPP1,DIO2,DNASE1L2,DOK3,DTX3L,EGR3,EIF2AK2,EPSTI1,FAM111A,FCGR1A,FCGR2A,FCGR2B,FCGR3A/FCGR3B,FGL2,FLI1,FOSB,FOSL2,FOXF1,GBP2,GBP4,GBP5,GBP6,GBP7,GPR3,GSDMD,HCK,HERC6,HLA-A,HLA-E,HLA-G,HOMER1,ICAM1,IFI16,IFIH1,IFIT1…	159
Dermatological Diseases and Conditions,Immunological Disease,Organismal Injury and Abnormalities	Vitiligo	0.000392			CASP1,HLA-A,HLA-G,PTPN22	4
Cancer,Hematological Disease,Immunological Disease,Organismal Injury and Abnormalities	Symptomatic multiple myeloma	0.000405			CSF3R,PSMB8,PSMB9	3
Cell-To-Cell Signaling and Interaction,Hematological System Development and Function,Immune Cell Trafficking,Inflammatory Response	Aggregation of phagocytes	0.000405			ICAM1,ITGB2,TLR2	3
Cancer,Gastrointestinal Disease,Organismal Injury and Abnormalities	Stage III colon cancer	0.000405			CD274,PTGS2,PTPRC	3
Cell Morphology	Shape change of granulocytes	0.000405			CCL2,CCL5,ITGB2	3
Cellular Movement	Chemotaxis	0.000427		1.793	C3,C4A/C4B,CCL2,CCL5,CD72,CXCL10,CXCL13,EGR3,HLA-G,IL6R,ITGB2,PTGS2,TLR2	13
Digestive System Development and Function,Gastrointestinal Disease,Hepatic System Development and Function,Hepatic System Disease,Inflammatory Disease,Inflammatory Response,Organ Development,Organismal Injury and Abnormalities,Psychological Disorders	Alcoholic hepatitis	0.000438			CCL2,CSF3R,CXCL10,IL1R1	4
Cellular Growth and Proliferation	Cytostasis	0.000438	Increased	2.766	CDKN1A,DDX58,EIF2AK2,IFI16,IFIH1,IRF1,PTPRC,STAT1,TNFSF8	9
Hematological System Development and Function,Lymphoid Tissue Structure and Development,Tissue Morphology	Quantity of lymphocytes	0.00044			CCL2,ICAM1,IL2RG,IL6R,ISG15	5
Cancer,Hematological Disease,Organismal Injury and Abnormalities	Chronic myeloproliferative neoplasm	0.000464			CCL5,CSF2RB,CSF3R,FCER1G,HCK,IL1R1,IL2RG,LCN2,LYN,PTGS2	10
Cell Death and Survival,Skeletal and Muscular Disorders	Cell death of muscle cells	0.000473		0.923	CASP1,EDN1,TNFSF10,XAF1,XDH	5
Cell-To-Cell Signaling and Interaction,Embryonic Development	Adhesion of embryonic cell lines	0.000487			C3,ICAM1,ITGAM,ITGB2	4
Cancer,Gastrointestinal Disease,Organismal Injury and Abnormalities	Oral cancer	0.000491			CD274,CTSH,CXCL10,CXCL13,GBP2,IFIT2,INHBA,NPTX2,PTGS2,TGM2,TNFSF10	11
Cardiovascular System Development and Function,Embryonic Development,Organ Development,Organismal Development,Tissue Development	Cardiogenesis	0.000492			EDN1,FOXF1,ICAM1,IFI16,SOX17,TBX1,TNFSF10	7
Cell Death and Survival	Cell death of monocyte-derived macrophages	0.000495			CASP4,TLR2,TNFSF10	3
Cell Death and Survival	Cell death of adenocarcinoma cell lines	0.000495			PTGS2,TGM2,TNFSF10	3
Cell Signaling,Small Molecule Biochemistry,Vitamin and Mineral Metabolism	Oscillation of Ca2+	0.000495			ITGAM,ITGB2,TRIM21	3
Cancer,Organismal Injury and Abnormalities,Reproductive System Disease	Prostatic intraepithelial tumor	0.000495			C1R,C3,FCGR3A/FCGR3B,GBP2,IRF1,SERPING1	6
Cellular Movement,Hematological System Development and Function,Immune Cell Trafficking	Migration of granulocytes	0.000508	Increased	2.207	CCL2,CCL5,ICAM1,ITGAM,ITGB2	5
Cancer,Neurological Disease,Organismal Injury and Abnormalities	Glioblastoma	0.000508			CCL2,CD180,CD274,CD300C,CD93,CDKN1A,CSF2RB,CXCL16,DEPP1,EGR3,FAM111A,GBP2,IL1R1,PLEKHA4,SOX17	15
Developmental Disorder,Hereditary Disorder,Metabolic Disease,Organismal Injury and Abnormalities	Inborn error of carbohydrate metabolism	0.000513			C3,C4A/C4B,FCGR1A,FCGR2A,FCGR2B,FCGR3A/FCGR3B,ICAM1	7
Cellular Movement,Renal and Urological System Development and Function	Cell movement of kidney cell lines	0.000536		1.491	C3,CCL5,CXCL10,ICAM1,ITGAM,ITGB2,TLR2	7
Cancer,Organismal Injury and Abnormalities	Cancer	0.000537		1.596	ADCY4,APOBEC3B,ARHGAP45,B2M,BATF2,BAZ1A,C1QA,C1QC,C1R,C1S,C2,C3,C3AR1,C4A/C4B,CASP1,CASP4,CCL2,CCL5,CD180,CD274,CD300C,CD72,CD86,CD93,CDKN1A,CH25H,CLEC5A,CRYBG1,CSF2RB,CSF3R,CST7,CTSH,CTSS,CXCL10,CXCL13,CXCL16,CYBB,CYYR1,DDX58,DDX60,DEGS2,DEPP1,DHX58,DIO2,DNASE1L2,DOK3,DTX3L,EDN1,EGR3,EIF2AK2,ELF4,EPSTI1,FAM111A,FCER1G,FCGR1A,FCGR2A,FCGR2B,FCGR3A/FCGR3B,FGL2,FLI1,FOSB,FOSL2,FOXF1,GBP2,GBP4,GBP5,G…	188
Cell-To-Cell Signaling and Interaction,Hematological System Development and Function,Immune Cell Trafficking,Inflammatory Response	Activation of granulocytes	0.00054		1.067	CCL5,FCGR2A,ITGB2,LGALS3BP	4
Infectious Diseases,Respiratory Disease	Infection of respiratory tract	0.000545			C3AR1,CSF2RB,FCGR3A/FCGR3B,IL10RA,ITGAM,LCN2,PTGS2,TLR2	8
DNA Replication, Recombination, and Repair	Metabolism of DNA	0.000548	Increased	2.18	APOBEC3B,CDKN1A,DNASE1L2,EIF2AK2,FAM111A,INHBA,ISG20,PTGS2,STAT1,TNFSF10	10
Cellular Movement	Dissemination of breast cancer cell lines	0.000584			CCL2,CCL5	2
Cell-To-Cell Signaling and Interaction	Gap junctional intercellular communication of tumor cell lines	0.000584			EDN1,TLR2	2
Inflammatory Disease	Adult onset Still disease	0.000584			ICAM1,IL1R1	2
Hereditary Disorder,Infectious Diseases,Organismal Injury and Abnormalities	Familial atypical mycobacteriosis	0.000584			CYBB,STAT1	2
Cell-To-Cell Signaling and Interaction,Cellular Movement,Hematological System Development and Function,Hypersensitivity Response,Immune Cell Trafficking,Inflammatory Response	Chemoattraction of eosinophils	0.000584			CCL2,CCL5	2
Cell Cycle,Cell-To-Cell Signaling and Interaction,Cellular Growth and Proliferation	Contact growth inhibition of lymphoma cell lines	0.000584			DDX58,STAT1	2

## Sheet: BMDM_diseases_function
Ingenuity pathway analysis to identify the Diseases and functional terms associated with genes upregulated in IRGM depleted cells
Diseases or Functions Annotation	p-Value	Predicted Activation State	Activation z-score	Molecules	# Molecules
Antiviral response	4.16e-23	Increased	2.646	APOBEC3B,BCL3,BIRC3,CCL5,CXCR4,DDX58,DDX60,DTX3L,IFI16,IFI44,IFIH1,IFIT1,IFIT2,IFIT3,IFITM2,IFITM3,IRF7,ISG15,OAS1,OAS2,OAS3,OASL,PARP9,RSAD2,RTP4,SAMHD1,SOCS1,STAT1,TLR3,TRIM5,ZC3H12A	31
Antimicrobial response	2.64e-21	Increased	2.795	APOBEC3B,BCL3,BIRC3,CCL5,CXCR4,DDX58,DDX60,DTX3L,HLA-E,IFI16,IFI44,IFIH1,IFIT1,IFIT2,IFIT3,IFITM2,IFITM3,IRF7,IRGM,ISG15,NOD2,OAS1,OAS2,OAS3,OASL,PARP9,RSAD2,RTP4,SAMHD1,SOCS1,STAT1,TLR3,TLR9,TRIM5,ZC3H12A	35
Systemic autoimmune syndrome	2.83e-19			ADGRG6,BCL2L11,C2,C3AR1,CCL5,CCRL2,CD14,CD274,CD40,CD5,CD69,CD74,CD83,CD86,CEBPB,CIITA,CLEC4E,CSF2RB,CX3CR1,CXCL10,CXCL16,CXCL3,CXCR3,CXCR4,DAXX,ERBB3,FCGR1A,FCGR3A/FCGR3B,FGL2,FOS,FOSB,FPR2,GBP2,GBP6,HAVCR2,HCLS1,HELZ2,HLA-A,HLA-DQA1,HLA-DQB1,ICAM1,ICOSLG/LOC102723996,IFIH1,IFIT1,IL10,IL10RA,IL1B,IL7R,IP6K3,ISG15,JAG2,L1CAM,LGALS3BP,LY6E,LY9,MEFV,MICB,NCF4,NFKBIA,NLRP1,NOD2,NR4A1,NR4A2,OAS1,OAS2…	87
Bacterial Infections	3.08e-17			ADRA1A,CCRL2,CD14,CD274,CD83,CXCL10,CXCR3,ENPP2,FCGR1A,FCGR3A/FCGR3B,GBP2,GBP5,IFI16,IFI44,IFIH1,IFIT1,IFIT2,IFIT3,IFITM3,IL2RG,IRF7,LILRB3,LY86,MXI1,OAS1,OAS2,OAS3,PDE3B,PDE4B,PDE7B,SOCS1,STAT1,TAP1,TLR2,TLR9	35
Rheumatic Disease	1.03e-16			ADGRG6,ADRA1A,C2,C3AR1,CACNA1A,CAMK2B,CCL5,CCRL2,CD274,CD40,CD69,CD72,CD74,CD83,CD86,CEBPB,CIITA,CLEC4E,CSF2RB,CX3CR1,CXCL10,CXCL16,CXCL3,CXCR4,DAXX,FCGR3A/FCGR3B,FGL2,FOS,FOSB,FPR2,GBP2,GBP6,HAVCR2,HCLS1,HELZ2,HGF,HLA-DQA1,HLA-DQB1,HLA-E,ICAM1,ICOSLG/LOC102723996,IFIT1,IL10,IL10RA,IL1B,IL7R,IP6K3,ISG15,JAG2,L1CAM,LY6E,LY9,MEFV,NCF4,NFKBIA,NLRP1,NOD2,NPY,NR4A1,NR4A2,OAS1,OASL,PDE3B,PDE4B,PDE7B,PR…	82
Viral Infection	6.17e-16		-0.538	ADORA2B,ADRA1A,AGO4,ARRDC3,BCL2L11,BCL3,BIRC3,C2,C3AR1,CACNA1A,CAMK2B,CAV2,CCL5,CD14,CD274,CD40,CD69,CD74,CD86,CIITA,CLEC4E,CSF2RB,CXCL10,CXCR3,CXCR4,DAXX,DDX58,F9,FCGR1A,FCGR3A/FCGR3B,FRAT1,GPR162,HAVCR2,HGF,HLA-A,HLA-DQA1,HMCN2,ICAM1,IFIH1,IFIT1,IFIT2,IFIT3,IFITM2,IFITM3,IGF2BP1,IKBKE,IL10,IL10RA,IL1B,IL2RG,ISG15,ITGA4,KCNN4,LY6E,MAP3K9,MICB,NECTIN4,NFKBIA,NLRC5,NLRP1,NMI,OAS1,OAS3,OASL,PARP12,…	95
Inflammation of joint	2.14e-15			ADGRG6,ADRA1A,C2,C3AR1,CACNA1A,CCL5,CCRL2,CD274,CD40,CD69,CD72,CD74,CD83,CD86,CEBPB,CIITA,CLEC4E,CSF2RB,CX3CR1,CXCL10,CXCL3,CXCR4,DAXX,FCGR3A/FCGR3B,FGL2,FOS,FOSB,FPR2,GBP2,GBP6,HAVCR2,HCLS1,HELZ2,HGF,HLA-DQA1,HLA-DQB1,HLA-E,ICAM1,ICOSLG/LOC102723996,IL10,IL10RA,IL1B,IL7R,IP6K3,L1CAM,LY6E,MEFV,NCF4,NFKBIA,NLRP1,NOD2,NPY,NR4A1,NR4A2,PDE3B,PDE4B,PDE7B,PRDM1,RASGRF1,SOCS1,STAT1,TAGAP,TLR2,TLR3,TLR9,…	70
Neoplasia of leukocytes	3.92e-15			ABCG1,ADRA1A,AICDA,AIM2,B3GNT3,BCL2L11,BCL3,BIRC3,CACNB1,CARD11,CAV2,CCL5,CD101,CD14,CD274,CD300E,CD40,CD5,CD69,CD74,CD86,CEBPB,CIITA,CORO2A,CPD,CRYBG1,CSF2RB,CXCL10,CXCL16,CXCR3,CXCR4,DDX58,DNER,DPT,EPSTI1,ERBB3,FAM102A,FCGR1A,FCGR3A/FCGR3B,FGF11,FOS,FYB1,GBP2,GNG4,HCLS1,HGF,HLA-A,HLA-DQA1,ICAM1,IFI44,IFIT2,IFIT3,IKBKE,IL10,IL1B,IL2RG,IL7R,IRF7,ISG15,ITGA4,JAG2,L1CAM,LPCAT2,LY6E,MICB,mir-339,MXI…	103
Binding of blood cells	1.71e-14	Increased	2.712	CCL5,CD14,CD40,CD83,CD86,CXCL10,CXCR3,CXCR4,F9,FCGR1A,FCGR3A/FCGR3B,FPR2,FYB1,HGF,ICAM1,ICOSLG/LOC102723996,IL10,IL1B,IL7R,ITGA4,ITGAL,L1CAM,NPY,NT5E,PLTP,RAP1GAP,SELPLG,STAT1,TLR2,TLR3,TNIP1	31
Tuberculosis	2.33e-14			CD14,CD274,CXCL10,CXCR3,GBP2,GBP5,IFI16,IFI44,IFIH1,IFIT1,IFIT2,IFIT3,IFITM3,IRF7,OAS1,OAS2,OAS3,SOCS1,STAT1,TAP1,TLR2	21
Binding of leukocytes	3.81e-14	Increased	2.709	CCL5,CD14,CD40,CD83,CD86,CXCL10,CXCR3,CXCR4,FCGR1A,FCGR3A/FCGR3B,FPR2,FYB1,HGF,ICAM1,ICOSLG/LOC102723996,IL10,IL1B,IL7R,ITGA4,ITGAL,NPY,NT5E,PLTP,SELPLG,STAT1,TLR2,TLR3,TNIP1	28
Rheumatoid arthritis	6.54e-14			ADGRG6,C2,C3AR1,CCL5,CCRL2,CD274,CD40,CD69,CD74,CD83,CD86,CEBPB,CIITA,CLEC4E,CSF2RB,CX3CR1,CXCL10,CXCL3,CXCR4,DAXX,FCGR3A/FCGR3B,FGL2,FOS,FOSB,FPR2,GBP2,GBP6,HAVCR2,HCLS1,HELZ2,HLA-DQA1,HLA-DQB1,ICAM1,ICOSLG/LOC102723996,IL10,IL10RA,IL1B,IL7R,IP6K3,L1CAM,LY6E,MEFV,NCF4,NFKBIA,NR4A1,NR4A2,PRDM1,RASGRF1,SOCS1,STAT1,TAGAP,TLR2,TLR3,TLR9,TNFRSF1B,TNFSF10,TRAF1,UBE2L6,ZFP36	59
Replication of virus	8.87e-14	Decreased	-2.402	AGO4,BCL2L11,BCL3,BIRC3,CAMK2B,CCL5,CIITA,DAXX,DDX58,FCGR1A,HAVCR2,IFIH1,IFIT1,IFITM2,IFITM3,IKBKE,IL1B,ISG15,LY6E,NECTIN4,NLRC5,NMI,OAS1,OAS3,OASL,PARP12,PIK3R5,RSAD2,SELPLG,SOCS1,STAT1,TAP1,TLR2,TLR9,TNFSF10,TRERF1,TRIM14,TRIM25,TRIM5,TXNIP,UBA7,UBE2L6,ZC3H12A	43
Adhesion of immune cells	1e-13	Increased	2.647	CCL5,CD14,CD83,CXCL10,CXCR3,CXCR4,FCGR1A,FCGR3A/FCGR3B,FPR2,FYB1,HGF,ICAM1,ICOSLG/LOC102723996,IL10,IL1B,IL7R,ITGA4,ITGAL,NPY,NT5E,PLTP,SELPLG,STAT1,TLR2,TLR3,TNIP1	26
Lymphatic system tumor	1.19e-13			ABCG1,ADRA1A,AICDA,AIM2,B3GNT3,BCL2L11,BCL3,BIRC3,CACNB1,CARD11,CAV2,CCL5,CD101,CD14,CD274,CD300E,CD40,CD5,CD69,CD74,CD83,CD86,CEBPB,CIITA,CORO2A,CPD,CRYBG1,CSF2RB,CXCL10,CXCL16,CXCR3,CXCR4,DDX58,DNER,DPT,EPSTI1,FAM102A,FCGR3A/FCGR3B,FGF11,FOS,FYB1,GBP2,GNG4,HCLS1,HGF,HLA-A,HLA-DQA1,HLA-E,ICAM1,IFI44,IFIT2,IFIT3,IKBKE,IL10,IL1B,IL2RG,IL7R,IRF7,ISG15,ITGA4,L1CAM,LPCAT2,LY6E,MICB,mir-339,MXI1,NFKBI…	101
Chronic inflammatory disorder	1.19e-13			ADGRG6,ADORA2B,ADRA1A,C2,C3AR1,CCL5,CCRL2,CD274,CD40,CD69,CD74,CD83,CD86,CEBPB,CIITA,CLEC4E,CSF2RB,CX3CR1,CXCL10,CXCL3,CXCR3,CXCR4,DAXX,DNAAF3,FCGR1A,FCGR3A/FCGR3B,FGL2,FHAD1,FOS,FOSB,FPR2,GBP2,GBP6,HAVCR2,HCLS1,HELZ2,HGF,HLA-DQA1,HLA-DQB1,ICAM1,ICOSLG/LOC102723996,IL10,IL10RA,IL1B,IL2RG,IL7R,IP6K3,IRGM,ITGA4,L1CAM,LY6E,MEFV,NCF4,NFKBIA,NOD2,NR4A1,NR4A2,PDE3B,PDE4B,PDE7B,PRDM1,RASGRF1,SOCS1,STAT1…	74
Polyarticular juvenile rheumatoid arthritis	1.59e-13			CCL5,CD274,CD69,CD74,CD83,CD86,CEBPB,FOS,FOSB,FPR2,HLA-DQA1,IL1B,NCF4,NFKBIA,NR4A1,NR4A2,PRDM1,SOCS1,ZFP36	19
Non-traumatic arthropathy	1.6e-13			ADGRG6,ADRA1A,C2,C3AR1,CACNA1A,CCL5,CCRL2,CD274,CD40,CD69,CD74,CD83,CD86,CEBPB,CIITA,CLEC4E,CSF2RB,CX3CR1,CXCL10,CXCL3,CXCR4,DAXX,FCGR3A/FCGR3B,FGL2,FOS,FOSB,FPR2,GBP2,GBP6,HAVCR2,HCLS1,HELZ2,HGF,HLA-DQA1,HLA-DQB1,ICAM1,ICOSLG/LOC102723996,IL10,IL10RA,IL1B,IL7R,IP6K3,L1CAM,LY6E,MEFV,NCF4,NFKBIA,NR4A1,NR4A2,NT5E,PRDM1,RASGRF1,SOCS1,STAT1,TAGAP,TLR2,TLR3,TLR9,TNFRSF1B,TNFSF10,TRAF1,UBE2L6,ZFP36	63
Lymphocytic neoplasm	1.68e-13			ABCG1,ADRA1A,AICDA,AIM2,B3GNT3,BCL2L11,BCL3,BIRC3,CACNB1,CARD11,CAV2,CCL5,CD101,CD14,CD274,CD300E,CD40,CD5,CD69,CD74,CD86,CEBPB,CIITA,CORO2A,CPD,CRYBG1,CSF2RB,CXCL10,CXCL16,CXCR3,CXCR4,DDX58,DNER,DPT,EPSTI1,FAM102A,FCGR3A/FCGR3B,FGF11,FOS,FYB1,GBP2,GNG4,HCLS1,HGF,HLA-A,HLA-DQA1,ICAM1,IFI44,IFIT2,IFIT3,IKBKE,IL10,IL1B,IL2RG,IL7R,IRF7,ISG15,ITGA4,L1CAM,LPCAT2,LY6E,MICB,mir-339,MXI1,NFKBIA,NFKBIE,NR…	99
Lymphoproliferative disorder	1.82e-13			ABCG1,ADRA1A,AICDA,AIM2,B3GNT3,BCL2L11,BCL3,BIRC3,CACNB1,CARD11,CAV2,CCL5,CD101,CD14,CD274,CD300E,CD40,CD5,CD69,CD74,CD86,CEBPB,CIITA,CORO2A,CPD,CRYBG1,CSF2RB,CXCL10,CXCL16,CXCR3,CXCR4,DDX58,DNER,DPT,EPSTI1,FAM102A,FCGR3A/FCGR3B,FGF11,FOS,FYB1,GBP2,GNG4,HCLS1,HGF,HLA-A,HLA-DQA1,ICAM1,IFI44,IFIT2,IFIT3,IKBKE,IL10,IL1B,IL2RG,IL7R,IRF7,ISG15,ITGA4,L1CAM,LPCAT2,LY6E,MICB,mir-339,MXI1,NFKBIA,NFKBIE,NR…	99
Cell death	2.88e-13	Increased	2.915	ADGRL2,ADORA2B,ADRA1A,AIM2,ALDH1L1,ANK1,APOBEC3B,ARG2,BCL2L11,BCL3,BIRC3,BMF,C3AR1,CACNA1A,CCL5,CD14,CD274,CD40,CD5,CD69,CD74,CEBPB,CIITA,CSF2RB,CX3CR1,CXCR3,CXCR4,DAXX,DDX58,EGR3,ERBB3,FABP3,FCGR1A,FCGR3A/FCGR3B,FKBPL,FOS,FOSB,FRAT1,GLIPR1,GPR132,GPR65,GPR68,HAP1,HAVCR2,HGF,HLA-DQB1,HLA-E,HPN,ICAM1,IFI16,IFIH1,IFIT2,IFIT3,IGF2BP1,IKBKE,IL10,IL11,IL1B,IL7R,ING4,IRF7,IRGM,ISG15,ITGA4,ITGAL,JUNB,KC…	119
Mature T-cell or NK-cell neoplasm	4.09e-13			AIM2,BCL2L11,CARD11,CAV2,CD40,CD5,CD69,CD86,CEBPB,CIITA,CRYBG1,CXCL10,CXCR3,FGF11,GBP2,IFI44,IFIT2,IFIT3,IL2RG,IRF7,ISG15,L1CAM,LPCAT2,MICB,MXI1,NR4A2,NUAK2,OAS1,OAS2,OASL,PIK3R5,PRDM1,RASSF4,REL,RELB,RSAD2,SELPLG,STAT1,TLR2,TLR9,TRERF1,TRIM25	42
Adhesion of blood cells	5.88e-13	Increased	3.009	CCL5,CD14,CD83,CXCL10,CXCR3,CXCR4,FCGR1A,FCGR3A/FCGR3B,FPR2,FYB1,HGF,ICAM1,ICOSLG/LOC102723996,IL10,IL1B,IL7R,ITGA4,ITGAL,L1CAM,NPY,NT5E,PLTP,SELPLG,STAT1,TLR2,TLR3,TNIP1	27
Mature T-cell neoplasm	7.53e-13			AIM2,BCL2L11,CARD11,CAV2,CD40,CD5,CD69,CD86,CEBPB,CIITA,CRYBG1,CXCL10,CXCR3,FGF11,GBP2,IFI44,IFIT2,IFIT3,IL2RG,IRF7,ISG15,L1CAM,MICB,MXI1,NR4A2,NUAK2,OAS1,OAS2,OASL,PIK3R5,PRDM1,RASSF4,REL,RELB,RSAD2,SELPLG,STAT1,TLR2,TLR9,TRERF1,TRIM25	41
Replication of RNA virus	7.82e-13	Decreased	-2.006	AGO4,BCL3,CAMK2B,CCL5,CIITA,DDX58,FCGR1A,HAVCR2,IFIH1,IFIT1,IFITM2,IFITM3,IKBKE,IL1B,ISG15,LY6E,NECTIN4,NLRC5,NMI,OAS1,OAS3,OASL,PARP12,PIK3R5,RSAD2,SELPLG,SOCS1,STAT1,TAP1,TLR2,TLR9,TNFSF10,TRERF1,TRIM14,TRIM25,TRIM5,TXNIP,UBA7,UBE2L6,ZC3H12A	40
T-cell malignant neoplasm	9.26e-13			AIM2,BCL2L11,CARD11,CAV2,CD14,CD274,CD40,CD5,CD69,CD86,CEBPB,CIITA,CRYBG1,CXCL10,CXCR3,FGF11,GBP2,HLA-A,IFI44,IFIT2,IFIT3,IL2RG,IL7R,IRF7,ISG15,L1CAM,MICB,MXI1,NFKBIA,NR4A2,NUAK2,OAS1,OAS2,OASL,PDE7B,PIK3R5,PRDM1,RASSF4,REL,RELB,RSAD2,SELPLG,STAT1,TLR2,TLR9,TRERF1,TRIM25	47
Hematologic cancer of cells	1.01e-12			ABCG1,ADRA1A,AICDA,AIM2,B3GNT3,BCL2L11,BCL3,BIRC3,CACNB1,CARD11,CAV2,CD101,CD14,CD274,CD300E,CD40,CD5,CD69,CD74,CD86,CEBPB,CIITA,CORO2A,CPD,CRYBG1,CSF2RB,CXCL10,CXCL16,CXCR3,CXCR4,DDX58,DNER,DPT,FAM102A,FCGR3A/FCGR3B,FGF11,FYB1,GBP2,GNG4,HCLS1,HGF,HLA-A,HLA-DQA1,ICAM1,IFI44,IFIT2,IFIT3,IKBKE,IL10,IL1B,IL2RG,IL7R,IRF7,ISG15,ITGA4,L1CAM,LPCAT2,LY6E,MICB,mir-339,MXI1,NFKBIA,NFKBIE,NR4A2,NUAK2,OAS1,O…	94
Lymphoid cancer	1.44e-12			ABCG1,ADRA1A,AICDA,AIM2,B3GNT3,BCL2L11,BCL3,BIRC3,CACNB1,CARD11,CAV2,CD101,CD14,CD274,CD300E,CD40,CD5,CD69,CD74,CD86,CEBPB,CIITA,CORO2A,CPD,CRYBG1,CSF2RB,CXCL10,CXCL16,CXCR3,CXCR4,DDX58,DNER,DPT,FAM102A,FCGR3A/FCGR3B,FGF11,FYB1,GBP2,GNG4,HCLS1,HGF,HLA-A,HLA-DQA1,HLA-E,ICAM1,IFI44,IFIT2,IFIT3,IKBKE,IL10,IL1B,IL2RG,IL7R,IRF7,ISG15,ITGA4,L1CAM,LPCAT2,LY6E,MICB,mir-339,MXI1,NFKBIA,NFKBIE,NR4A2,NUAK2,…	95
Lymphocytic cancer	1.52e-12			ABCG1,ADRA1A,AICDA,AIM2,B3GNT3,BCL2L11,BCL3,BIRC3,CACNB1,CARD11,CAV2,CD101,CD14,CD274,CD300E,CD40,CD5,CD69,CD74,CD86,CEBPB,CIITA,CORO2A,CPD,CRYBG1,CSF2RB,CXCL10,CXCL16,CXCR3,CXCR4,DDX58,DNER,DPT,FAM102A,FCGR3A/FCGR3B,FGF11,FYB1,GBP2,GNG4,HCLS1,HGF,HLA-A,HLA-DQA1,ICAM1,IFI44,IFIT2,IFIT3,IKBKE,IL10,IL1B,IL2RG,IL7R,IRF7,ISG15,ITGA4,L1CAM,LPCAT2,LY6E,MICB,mir-339,MXI1,NFKBIA,NFKBIE,NR4A2,NUAK2,OAS1,O…	94
Lymphoma	2.22e-12			ABCG1,ADRA1A,AIM2,B3GNT3,BCL2L11,BCL3,BIRC3,CARD11,CAV2,CD101,CD274,CD40,CD5,CD69,CD86,CEBPB,CIITA,CORO2A,CRYBG1,CSF2RB,CXCL10,CXCL16,CXCR3,CXCR4,DPT,FAM102A,FCGR3A/FCGR3B,FGF11,FYB1,GBP2,GNG4,HCLS1,HGF,HLA-DQA1,ICAM1,IFI44,IFIT2,IFIT3,IKBKE,IL10,IL1B,IL2RG,IRF7,ISG15,L1CAM,LPCAT2,MICB,MXI1,NFKBIA,NFKBIE,NR4A2,NUAK2,OAS1,OAS2,OASL,PIK3R5,POU2F2,PRDM1,PSMB9,RASGRF1,RASSF4,REL,RELB,RNF213,RSAD2,SEL…	76
Replication of vesicular stomatitis virus	2.44e-12	Decreased	-3.149	DDX58,FCGR1A,IFIH1,IFITM2,IFITM3,IKBKE,LY6E,NECTIN4,OAS1,OASL,PARP12,SOCS1,TAP1,TRIM25	14
Apoptosis	2.59e-12		0.937	ADGRL2,ADORA2B,ADRA1A,AIM2,ALDH1L1,APOBEC3B,ARG2,BCL2L11,BCL3,BIRC3,BMF,CCL5,CD14,CD274,CD40,CD5,CD69,CD74,CEBPB,CIITA,CSF2RB,CXCR3,CXCR4,DAXX,DDX58,EGR3,ERBB3,FCGR1A,FCGR3A/FCGR3B,FOS,FOSB,FRAT1,GLIPR1,GPR132,GPR65,HAP1,HGF,HLA-DQB1,HPN,ICAM1,IFI16,IFIH1,IFIT2,IFIT3,IGF2BP1,IKBKE,IL10,IL11,IL1B,IL7R,ING4,ITGA4,KLF11,KLK3,LGALS3BP,LY86,MADD,MEFV,MXI1,NAIP,NFKBIA,NFKBIZ,NLRP1,NMI,NR4A1,NR4A2,NT5E,…	97
Immunodeficiency	4.39e-12			ADRA1A,AICDA,BCL2L11,C2,CARD11,CD40,CIITA,CXCR4,FCGR1A,FCGR3A/FCGR3B,HLA-DQA1,IFIT1,IFITM2,IL10,IL2RG,IL7R,IRF7,ISG15,LY6E,NCF4,NFKBIA,OAS1,RELB,STAT1,TAP1,TLR2,TLR3	27
Cell movement of mononuclear leukocytes	7.33e-12	Increased	4.165	CCL5,CD74,CD86,CXCL10,CXCL16,CXCL3,CXCR3,CXCR4,DPYSL2,ENPP2,FPR2,FYB1,HCLS1,HGF,HLA-A,ICAM1,IL10,IL1B,IL7R,ITGA4,ITGAL,KCNN4,PTPRO,SELPLG,SEMA4D,TLR2,TNFRSF1B	27
T-cell non-Hodgkin lymphoma	9.03e-12			AIM2,BCL2L11,CARD11,CAV2,CD40,CD5,CD69,CD86,CEBPB,CRYBG1,CXCL10,CXCR3,FGF11,IFI44,IFIT2,IFIT3,IL2RG,IRF7,ISG15,L1CAM,MICB,MXI1,NR4A2,NUAK2,OAS1,OAS2,OASL,PIK3R5,PRDM1,RASSF4,REL,RELB,RSAD2,SELPLG,STAT1,TLR2,TLR9,TRERF1,TRIM25	39
Cell movement of leukocytes	1.13e-11	Increased	4.13	CCL5,CD40,CD72,CD74,CD86,CXCL10,CXCL16,CXCL3,CXCR3,CXCR4,DPYSL2,ENPP2,FCGR3A/FCGR3B,FPR2,FYB1,HCLS1,HGF,HLA-A,ICAM1,IL10,IL1B,IL7R,ITGA4,ITGAL,JAML,KCNN4,NPY,PTPRO,SELPLG,SEMA4D,TLR2,TNFRSF1B	32
Migration of lymphatic system cells	1.27e-11	Increased	4.463	CCL5,CD74,CD86,CXCL10,CXCL16,CXCR3,CXCR4,DPYSL2,ENPP2,FYB1,HCLS1,HGF,HLA-A,ICAM1,IL10,IL7R,ITGA4,ITGAL,KCNN4,SELPLG,TGFBI,TNFRSF1B	22
Lymphocyte migration	1.61e-11	Increased	4.365	CCL5,CD74,CD86,CXCL10,CXCL16,CXCR3,CXCR4,DPYSL2,ENPP2,FYB1,HCLS1,HGF,HLA-A,ICAM1,IL10,IL7R,ITGA4,ITGAL,KCNN4,SELPLG,TNFRSF1B	21
Leukocyte migration	2.26e-11	Increased	4.213	CCL5,CD40,CD72,CD74,CD86,CXCL10,CXCL16,CXCL3,CXCR3,CXCR4,DPYSL2,ENPP2,FCGR3A/FCGR3B,FPR2,FYB1,HCLS1,HGF,HLA-A,ICAM1,IL10,IL1B,IL7R,ITGA4,ITGAL,JAML,KCNN4,NPY,PTPRO,SELPLG,SEMA4D,TGFBI,TLR2,TNFRSF1B	33
Psoriasis	3.71e-11			C3AR1,CALHM6,CEBPB,CRYBG1,CXCL10,CXCL3,DDX58,EPSTI1,FCGR3A/FCGR3B,FOS,GBP2,HERC6,HGF,ICAM1,IFI16,IFI44,IFIT1,IFIT3,IL10,IL1B,IRF7,ISG15,ITGAL,JUNB,LGALS3BP,NMI,NR4A2,OAS1,OAS2,OAS3,OASL,PARP9,PDE4B,RSAD2,RTP4,SLAMF7,SOCS1,STAT1,TLR2,TLR3,TLR9,TNIP1,TXNIP,UBE2L6,ZFP36	45
Binding of endothelial cells	4.37e-11	Increased	2.74	CCL5,CD274,CD86,CXCR3,CXCR4,EGR3,F9,HGF,ICAM1,IL1B,ITGA4,ITGAL,JAML,L1CAM,NFKBIA,NPY,NT5E,SELPLG,STAT1,TGFBI,TLR3	21
Non-Hodgkin cutaneous lymphoma	5.26e-11			CD5,CXCL10,CXCR3,GBP2,HLA-DQA1,IFI44,IL10,IL2RG,IRF7,ISG15,MICB,OAS1,OAS2,OASL,RSAD2,SELPLG,STAT1,TLR2,TLR9	19
Binding of lymphatic system cells	5.75e-11	Increased	2.592	CCL5,CD40,CD86,CXCR3,CXCR4,FYB1,HGF,ICAM1,ICOSLG/LOC102723996,IL7R,ITGA4,ITGAL,NPY,NT5E,RAP1GAP,SELPLG,TGFBI	17
Cell death of immune cells	7.95e-11		1.971	BCL2L11,BIRC3,CCL5,CD274,CD40,CD5,CD69,CIITA,CXCR4,FCGR1A,FCGR3A/FCGR3B,GPR132,HGF,ICAM1,IFIH1,IL10,IL1B,IL7R,ITGAL,NFKBIA,SEMA4D,SIGLEC9,TLR2,TLR3,TLR9,TNFRSF1B,TNFSF10,TNFSF8	28
Necrosis	8.46e-11	Increased	2.425	ADGRL2,ADORA2B,AIM2,ALDH1L1,APOBEC3B,BCL2L11,BCL3,BIRC3,BMF,CCL5,CD14,CD274,CD40,CD5,CD69,CD74,CEBPB,CIITA,CSF2RB,CXCR3,CXCR4,DAXX,DDX58,EGR3,ERBB3,FABP3,FCGR1A,FCGR3A/FCGR3B,FKBPL,FOS,FOSB,FRAT1,GLIPR1,GPR132,GPR65,GPR68,HAP1,HGF,HLA-DQB1,HPN,ICAM1,IFI16,IFIH1,IGF2BP1,IKBKE,IL10,IL11,IL1B,IL7R,IRF7,IRGM,ITGA4,ITGAL,JUNB,KLK3,LGALS3BP,MADD,MEFV,MXI1,NAIP,NFKBIA,NFKBIZ,NLRP1,NMI,NPY,NR4A1,NR4A2,NT…	99
Migration of mononuclear leukocytes	8.85e-11	Increased	3.948	CCL5,CD74,CD86,CXCL10,CXCL16,CXCR3,CXCR4,DPYSL2,ENPP2,FYB1,HCLS1,HGF,HLA-A,ICAM1,IL10,IL7R,ITGA4,ITGAL,KCNN4,SELPLG,SEMA4D,TNFRSF1B	22
Non-Hodgkin lymphoma	1.2e-10			ABCG1,AIM2,BCL2L11,BCL3,BIRC3,CARD11,CAV2,CD101,CD274,CD40,CD5,CD69,CD86,CEBPB,CIITA,CORO2A,CRYBG1,CSF2RB,CXCL10,CXCR3,CXCR4,FAM102A,FCGR3A/FCGR3B,FGF11,FYB1,GBP2,GNG4,HCLS1,HGF,HLA-DQA1,ICAM1,IFI44,IFIT2,IFIT3,IKBKE,IL10,IL1B,IL2RG,IRF7,ISG15,L1CAM,MICB,MXI1,NFKBIE,NR4A2,NUAK2,OAS1,OAS2,OASL,PIK3R5,POU2F2,PRDM1,PSMB9,RASGRF1,RASSF4,REL,RELB,RNF213,RSAD2,SELPLG,SOCS1,STAT1,TLR2,TLR9,TNIP1,TRAF1,T…	68
Juvenile arthritis	1.41e-10			CCL5,CD274,CD69,CD74,CD83,CD86,CEBPB,CIITA,FGL2,FOS,FOSB,FPR2,HLA-DQA1,IL1B,LY6E,NCF4,NFKBIA,NOD2,NR4A1,NR4A2,PRDM1,SOCS1,TRAF1,ZFP36	24
Interaction of mononuclear leukocytes	1.62e-10	Increased	3.097	CCL5,CD14,CD40,CD86,CXCR3,CXCR4,FYB1,HGF,ICAM1,ICOSLG/LOC102723996,IL10,IL7R,ITGA4,ITGAL,NPY,NT5E,SELPLG,TLR2	18
Neoplasia of cells	1.89e-10		1.97	ABCG1,ABI3,ADRA1A,AICDA,AIM2,ALDH1L1,APOBEC3B,B3GNT3,BCL2L11,BCL3,BIRC3,CACNA1A,CACNB1,CAMK2B,CAPN5,CARD11,CAV2,CCL5,CD101,CD14,CD274,CD300E,CD40,CD5,CD69,CD74,CD83,CD86,CEBPB,CHN2,CIITA,CLEC4C,CMPK2,CORO2A,CPD,CRYBG1,CSF2RB,CXCL10,CXCL16,CXCL3,CXCR3,CXCR4,CYP27A1,CYTIP,DDX58,DHX58,DNAAF3,DNAH2,DNER,DPEP2,DPT,EGR3,ENPP2,EPSTI1,ERBB3,FAM102A,FAM71B,FCGR1A,FCGR3A/FCGR3B,FCRL5,FGD2,FGF11,FGL2,FHAD1,…	180
T cell migration	2.02e-10	Increased	3.875	CCL5,CD74,CD86,CXCL10,CXCL16,CXCR3,CXCR4,DPYSL2,ENPP2,FYB1,HCLS1,HGF,HLA-A,ICAM1,IL10,KCNN4,SELPLG	17
Interaction of lymphocytes	2.32e-10	Increased	2.893	CCL5,CD40,CD86,CXCR3,CXCR4,FYB1,HGF,ICAM1,ICOSLG/LOC102723996,IL7R,ITGA4,ITGAL,NPY,NT5E,SELPLG,TLR2	16
Blood protein disorder	2.61e-10			ADRA1A,AICDA,BIRC3,CCL5,CD274,CD40,CD5,CIITA,CSF2RB,CXCR4,EPSTI1,FCGR1A,FCGR3A/FCGR3B,FOS,FYB1,GBP2,HCLS1,HGF,HLA-A,HLA-DQA1,IFIT2,IFIT3,IL10,IL1B,L1CAM,LY6E,MXI1,NFKBIE,PDE3B,PDE4B,PDE7B,PNRC1,PRDM1,PSMB9,SLAMF7,TENT5C,TLR2,TLR3	38
Asthma	3.16e-10			ADORA2B,ADRA1A,ARG2,C3AR1,CCL5,CIITA,CX3CR1,CXCL10,FCGR1A,FCGR3A/FCGR3B,HAVCR2,HLA-DQA1,ICAM1,IL10,IL1B,IRAK3,ITGA4,LY6E,NFKBIA,PDE3B,PDE4B,PDE7B,TLR2,TLR9	24
Dermatitis	3.32e-10			BCL3,C3AR1,CARD11,CCL5,CD5,CD74,CSF2RB,CXCR4,DPYSL2,HAVCR2,HLA-A,HLA-DQA1,HLA-DRB5,HLA-E,IL10,IL1B,IL2RG,JUNB,KCNN4,MXI1,NR4A2,PDE4B,PRDM1,SELPLG,SLC39A4,STAT1,TLR2,TLR9,TNFSF10,TNFSF8,ZFP36	31
Inflammation of organ	5.83e-10		0	ADORA2B,ADRA1A,BCL3,C3AR1,CARD11,CCL5,CD274,CD40,CD5,CD74,CD86,CIITA,CNR2,CSF2RB,CXCL10,CXCL16,CXCL3,CXCR3,CXCR4,DDX58,DPYSL2,FCGR1A,FCGR3A/FCGR3B,GBP2,HAVCR2,HGF,HLA-A,HLA-DQA1,HLA-DRB5,HLA-E,ICAM1,ICOSLG/LOC102723996,IL10,IL1B,IL2RG,ITGA4,JUNB,KCNN4,MXI1,NOD2,NR4A2,PDE3B,PDE4B,PDE7B,PRDM1,SELPLG,SLC39A4,SOCS1,STAT1,TLR2,TLR3,TLR9,TNFSF10,TNFSF8,ZFP36	55
Adhesion of endothelial cells	7.16e-10	Increased	2.568	CD274,CXCR3,CXCR4,EGR3,HGF,ICAM1,IL1B,ITGA4,ITGAL,JAML,L1CAM,NFKBIA,NPY,SELPLG,STAT1,TGFBI,TLR3	17
Juvenile rheumatoid arthritis	7.35e-10			CCL5,CD274,CD69,CD74,CD83,CD86,CEBPB,CIITA,FGL2,FOS,FOSB,FPR2,HLA-DQA1,IL1B,LY6E,NCF4,NFKBIA,NR4A1,NR4A2,PRDM1,SOCS1,TRAF1,ZFP36	23
Binding of professional phagocytic cells	9.15e-10		1.701	CCL5,CD14,CD83,CXCL10,FCGR1A,FCGR3A/FCGR3B,ICAM1,ICOSLG/LOC102723996,IL10,IL1B,ITGA4,ITGAL,NPY,PLTP,SELPLG,TLR2	16
Apoptosis of leukocytes	9.68e-10		1.53	BCL2L11,BIRC3,CCL5,CD274,CD40,CD5,CIITA,CXCR4,FCGR1A,FCGR3A/FCGR3B,GPR132,ICAM1,IL10,IL1B,IL7R,SIGLEC9,TLR2,TLR3,TLR9,TNFRSF1B,TNFSF10	21
Inflammatory response	1.13e-09	Increased	2.861	BIRC3,C3AR1,CCL5,CD14,CD72,CD74,CEBPB,CXCL10,CXCL3,CXCR3,CXCR4,FOS,FPR2,GPR68,IL10,IL1B,ITGAL,JAML,LGALS3BP,MEFV,NFKBIA,NMI,PLA2G2E,PREX1,PTPRO,SEMA4D,SIGLEC9,TLR2,TLR9,USP18	30
Binding of lymphocytes	1.24e-09	Increased	2.721	CCL5,CD40,CD86,CXCR3,CXCR4,FYB1,HGF,ICAM1,ICOSLG/LOC102723996,IL7R,ITGA4,ITGAL,NPY,NT5E,SELPLG	15
Quantity of lymphatic system cells	1.41e-09		0.326	CD40,ICAM1,ICOSLG/LOC102723996,IL10,IL1B,IL2RG,ISG15,ITGAL,NFKBIA,NOD2,NPY,TNFRSF1B,TNFSF10	13
Primary immunodeficiency disorder	1.55e-09			ADRA1A,BCL2L11,CIITA,CXCR4,FCGR1A,FCGR3A/FCGR3B,HLA-DQA1,IFIT1,IFITM2,IL10,IL2RG,IL7R,LY6E,NCF4,OAS1,RELB,TAP1,TLR2,TLR3	19
Allergy	2.04e-09			ADORA2B,ADRA1A,BCL3,CARD11,CCL5,CD274,CD74,CSF2RB,CX3CR1,CXCR4,DPYSL2,HAVCR2,HLA-DQA1,HLA-DQB1,HLA-DRB5,HLA-E,IL10,JUNB,MXI1,NR4A2,PDE3B,PDE4B,PDE7B,STAT1,TLR2,TLR9,TNFSF10,TNFSF8,ZFP36	29
Replication of viral replicon	2.48e-09	Decreased	-3.283	CCL5,IFI16,IFIT1,IFITM2,IFITM3,ISG15,OAS1,OAS3,OASL,RSAD2,TNIP1	11
Cutaneous T-cell lymphoma	2.48e-09			CD5,CXCL10,CXCR3,IFI44,IL2RG,IRF7,ISG15,MICB,OAS1,OAS2,OASL,RSAD2,SELPLG,STAT1,TLR2,TLR9	16
Cancer of cells	3.42e-09			ABCG1,ABI3,ADRA1A,AICDA,AIM2,ALDH1L1,APOBEC3B,B3GNT3,BCL2L11,BCL3,BIRC3,CACNA1A,CACNB1,CAMK2B,CAPN5,CARD11,CAV2,CD101,CD14,CD274,CD300E,CD40,CD5,CD69,CD74,CD83,CD86,CEBPB,CHN2,CIITA,CLEC4C,CMPK2,CORO2A,CPD,CRYBG1,CSF2RB,CXCL10,CXCL16,CXCL3,CXCR3,CXCR4,CYP27A1,CYTIP,DDX58,DHX58,DNAAF3,DNAH2,DNER,DPEP2,DPT,EGR3,ENPP2,EPSTI1,ERBB3,FAM102A,FAM71B,FCGR3A/FCGR3B,FCRL5,FGD2,FGF11,FGL2,FHAD1,FYB1,GBP2,GN…	173
Activation of cells	3.95e-09	Increased	3.499	CCL5,CD14,CD40,CD86,CEBPB,CLEC12A,CXCL10,CXCL3,CXCR4,EGR3,FCGR3A/FCGR3B,FPR2,HAVCR2,HGF,HLA-A,ICAM1,IL10,IL11,IL1B,LGALS3BP,NOD2,NT5E,PREX1,SEMA4D,SIGLEC9,STAT1,TLR2,TLR3,TLR9,TNFRSF1B,TNFSF10	31
Binding of DNA	4.9e-09		-0.682	ASS1,BATF2,CD101,CD40,CEBPB,CXCR4,DDX58,FOS,HGF,IFI16,IKBKE,IL10,IL11,IL1B,IRF7,JUNB,NFKBIA,NFKBIE,NFKBIZ,NR4A1,NR4A2,OAS1,PRDM1,PSEN2,REL,RELB,SOCS1,STAT1,ZBTB7C	29
Binding of mononuclear leukocytes	5.59e-09	Increased	2.786	CCL5,CD40,CD86,CXCR3,CXCR4,FYB1,HGF,ICAM1,ICOSLG/LOC102723996,IL10,IL7R,ITGA4,ITGAL,NPY,NT5E,SELPLG	16
Binding of myeloid cells	5.59e-09		1.515	CCL5,CD14,CXCL10,FCGR1A,FCGR3A/FCGR3B,FPR2,ICAM1,ICOSLG/LOC102723996,IL10,IL1B,ITGA4,ITGAL,PLTP,RAP1GAP,SELPLG,TLR2	16
Hematopoiesis of mononuclear leukocytes	8.53e-09	Increased	3.094	CD14,CD40,CD5,CD69,CD74,CSF2RB,HGF,ICOSLG/LOC102723996,IFI16,IL10,IL1B,IL2RG,IL7R,IRF7,JAG2,RELB,SOCS1,STAT1,TLR2,TLR9	20
Response of embryonic cell lines	8.91e-09	Increased	3.257	BIRC3,CD14,DDX58,IFIH1,IRAK3,NOD2,TLR3,TLR9,TRIM14,TRIM25,TRIM5	11
Response of epithelial cell lines	8.91e-09	Increased	3.257	BIRC3,CD14,DDX58,IFIH1,IRAK3,NOD2,TLR3,TLR9,TRIM14,TRIM25,TRIM5	11
Response of kidney cell lines	8.91e-09	Increased	3.257	BIRC3,CD14,DDX58,IFIH1,IRAK3,NOD2,TLR3,TLR9,TRIM14,TRIM25,TRIM5	11
Protein kinase cascade	9.93e-09		1.265	ADORA2B,ADRA1A,BCL3,BIRC3,CARD11,CAV2,CCL5,CD74,IL11,IL1B,NFKBIA,NMI,NOD2,RASSF2,SOCS1,STAT1,TLR9,TNIP1,TNIP3,TRIM25,TRIM5,ZC3H12A,ZFP36	23
Proliferation of immune cells	1.23e-08		0.602	CCL5,CD14,CD274,CD40,CD72,CD74,CD83,CD86,HAVCR2,ICAM1,ICOSLG/LOC102723996,IL10,IL10RA,IL1B,IL2RG,IL7R,ISG15,KCNN4,NFKBIA,SEMA4D,SLAMF7,TLR2,TLR9,TNFRSF1B,TNFSF10	25
Cell movement	1.35e-08	Increased	4.62	ABI3,ARRDC3,CCL5,CCRL2,CD40,CD72,CD74,CD86,CEBPB,CHN2,CNR2,CX3CR1,CXCL10,CXCL16,CXCL3,CXCR3,CXCR4,DDX58,DPYSL2,EGR3,ENPP2,ERBB3,FCGR3A/FCGR3B,FKBPL,FOS,FOSB,FPR2,FYB1,GPR132,HAVCR2,HCLS1,HGF,HLA-A,ICAM1,IFIT2,IFITM3,IGF2BP1,IL10,IL11,IL1B,IL7R,ING4,ITGA4,ITGAL,JAG2,JAML,KCNN4,KLK3,L1CAM,LGALS3BP,MYO1E,NFKBIA,NPY,NR4A1,NR4A2,NUAK2,PARP9,PDE3B,PIK3R5,PREX1,PTN,PTPRO,RAP1GAP,SELPLG,SEMA4D,SLIT1,SPAT…	76
I-kappaB kinase/NF-kappaB cascade	1.43e-08		0.784	BCL3,BIRC3,CARD11,CD74,IL1B,NFKBIA,NOD2,STAT1,TLR9,TNIP1,TNIP3,TRIM25,TRIM5,ZC3H12A	14
Sjögren syndrome	1.57e-08			CD69,CXCL10,CXCR4,GBP2,IFIH1,IFIT3,IFITM2,IFITM3,MICB,STAT1,TLR2,TLR9	12
Proliferation of blood cells	1.62e-08		0.75	CCL5,CD14,CD274,CD40,CD72,CD74,CD83,CD86,CSF2RB,HAVCR2,ICAM1,ICOSLG/LOC102723996,IL10,IL10RA,IL1B,IL2RG,IL7R,ISG15,KCNN4,NFKBIA,PTPRO,SEMA4D,SLAMF7,TLR2,TLR9,TNFRSF1B,TNFSF10	27
Viral life cycle	1.84e-08	Decreased	-3.43	CCL5,IFI16,IFIT1,IFITM2,IFITM3,ISG15,OAS1,OAS3,OASL,RSAD2,TLR3,TNIP1	12
Skin cancer	2.11e-08			ABCG1,ABI3,ABLIM2,ADHFE1,ADRA1A,AICDA,AIM2,AKAP3,ALDH1L1,AMER2,ANK1,ARFGEF3,ARHGAP22,ARRDC3,ASS1,BATF2,BCL2L11,C2,C3AR1,CACNA1A,CACNB1,CAMK2B,CAPN5,CARD11,CATSPERG,CCRL2,CD101,CD274,CD300E,CD300LD,CD40,CD5,CD5L,CD72,CD74,CD86,CDK18,CEACAM16,CEACAM19,CEP85,CHN2,CIITA,CLEC4C,CLEC4E,CMPK2,CNR2,CORO2A,CPD,CREBRF,CSF2RB,CX3CR1,CXCL10,CXCR3,CXorf21,CYP27A1,CYTIP,DDX58,DDX60,DHX58,DNAH2,DNER,DPEP2,DTX3L…	237
Replication of Flaviviridae	2.29e-08	Decreased	-2.116	AGO4,IFIT1,IFITM2,IFITM3,IKBKE,ISG15,OASL,TXNIP,UBA7,UBE2L6,ZC3H12A	11
Binding of vascular endothelial cells	2.97e-08		1.899	CD274,CXCR4,EGR3,F9,HGF,ICAM1,ITGA4,ITGAL,L1CAM,NFKBIA,NPY,NT5E,SELPLG,STAT1,TLR3	15
B-cell neoplasm	3.2e-08			ABCG1,ADRA1A,AICDA,BCL3,BIRC3,CARD11,CCL5,CD101,CD274,CD300E,CD40,CD5,CD69,CD74,CD86,CIITA,CORO2A,CPD,CSF2RB,CXCL10,CXCR4,DDX58,DNER,EPSTI1,FAM102A,FCGR3A/FCGR3B,FOS,FYB1,GBP2,GNG4,HCLS1,HGF,HLA-A,HLA-DQA1,ICAM1,IFIT2,IFIT3,IKBKE,IL10,IL1B,IL2RG,IL7R,ITGA4,L1CAM,LY6E,mir-339,MXI1,NFKBIA,NFKBIE,PDE3B,PDE7B,PKD1L2,PNRC1,POU2F2,PRDM1,PSMB9,RASGRF1,REL,RNF213,SLAMF7,SOCS1,TENT5C,TIMD4,TLR2,TLR9,TNFSF…	69
Lupus erythematosus	3.74e-08			C2,CD40,CD86,CXCL16,FCGR3A/FCGR3B,GBP2,ICAM1,IFIT1,IL10,IL1B,ISG15,JAG2,LY6E,LY9,OAS1,OASL,SAMHD1,SLAMF7,SOCS1,TLR2,TLR9,TNFSF10,TRIM25,ZBP1	24
Quantity of lymphoid cells	4.58e-08		0.599	CD40,ICAM1,ICOSLG/LOC102723996,IL10,IL1B,IL2RG,ISG15,ITGAL,NFKBIA,NOD2,TNFRSF1B	11
Leukopoiesis	5.59e-08	Increased	3.372	CD14,CD40,CD5,CD69,CD74,CSF2RB,HCLS1,HGF,ICOSLG/LOC102723996,IFI16,IL10,IL1B,IL2RG,IL7R,IRF7,JAG2,PRDM1,RELB,SOCS1,STAT1,TLR2,TLR9	22
Activation of neutrophils	5.73e-08		1.912	CCL5,CD14,CXCL3,IL1B,LGALS3BP,PREX1,SIGLEC9,TLR9	8
Systemic lupus erythematosus	6.37e-08			C2,CD40,CD86,CXCL16,FCGR3A/FCGR3B,GBP2,ICAM1,IFIT1,IL10,IL1B,ISG15,JAG2,LY6E,LY9,OAS1,OASL,SLAMF7,SOCS1,TLR2,TLR9,TNFSF10,TRIM25,ZBP1	23
Adhesion of vascular endothelial cells	6.38e-08		1.95	CD274,CXCR4,EGR3,HGF,ICAM1,ITGA4,ITGAL,L1CAM,NFKBIA,NPY,SELPLG,STAT1,TLR3	13
Lymphohematopoietic neoplasia	6.8e-08		1.981	ABCG1,ADRA1A,AICDA,AIM2,B3GNT3,BCL2L11,BCL3,BIRC3,CACNA1A,CACNB1,CARD11,CAV2,CCL5,CD101,CD14,CD274,CD300E,CD40,CD5,CD69,CD74,CD86,CEBPB,CIITA,CORO2A,CPD,CRYBG1,CSF2RB,CXCL10,CXCL16,CXCR3,CXCR4,DAXX,DDX58,DDX60,DNAH2,DNER,DPT,EPSTI1,ERBB3,FAM102A,FCGR1A,FCGR3A/FCGR3B,FGF11,FOS,FYB1,GBP2,GBP4,GJB4,GNG4,HCLS1,HGF,HLA-A,HLA-DQA1,HLA-DQB1,HLA-E,ICAM1,IFI44,IFIT2,IFIT3,IKBKE,IL10,IL1B,IL2RG,IL7R,IRF7,I…	118
Proliferation of lymphatic system cells	6.94e-08		1.256	CCL5,CD14,CD274,CD40,CD74,CD83,CD86,HAVCR2,HGF,ICAM1,ICOSLG/LOC102723996,IL10,IL1B,IL2RG,IL7R,ISG15,KCNN4,NFKBIA,PTPRO,SLAMF7,TLR2,TLR9,TNFRSF1B,TNFSF10	24
Immune response of cells	6.94e-08	Increased	4.375	BIRC3,CD14,CD5L,CXCL10,DDX58,ERBB3,FCGR1A,FCGR3A/FCGR3B,GPR18,HGF,IFIH1,IL10,IL1B,IRF7,KLK3,STAT1,TIMD4,TLR2,TLR3,TLR9,TRIM14,TRIM25,TRIM5,UBE2L6	24
Cell movement of hematopoietic progenitor cells	7.36e-08		1.782	CCL5,CXCL10,CXCR3,CXCR4,HCLS1,HGF,ICAM1,ITGA4,SELPLG	9
Interaction of T lymphocytes	7.94e-08	Increased	3.244	CCL5,CD86,CXCR3,CXCR4,FYB1,HGF,IL7R,ITGA4,ITGAL,NPY,SELPLG,TLR2	12
Proliferation of mononuclear leukocytes	8.48e-08		0.61	CCL5,CD14,CD274,CD40,CD74,CD83,CD86,HAVCR2,ICAM1,ICOSLG/LOC102723996,IL10,IL10RA,IL1B,IL2RG,IL7R,ISG15,KCNN4,NFKBIA,SLAMF7,TLR2,TLR9,TNFRSF1B,TNFSF10	23
Binding of tumor cell lines	8.97e-08	Increased	2.627	CD14,CD274,CXCL10,CXCL3,CXCR3,CXCR4,CYTIP,EGR3,ERBB3,F9,FOS,FXYD5,FYB1,HGF,HLA-A,ICAM1,IL1B,ITGA4,ITGAL,JUNB,KLK3,L1CAM,LGALS3BP,NFKBIA,RAP1GAP,SELPLG,STAT1,SUSD3,TLR2	29
Sepsis	9.06e-08			ACOD1,ADRA1A,BCL2L11,CD14,FCGR1A,FCGR3A/FCGR3B,IL10,IL1B,ITGA4,ITGAL,NFKBIA,PDE3B,PDE4B,PDE7B,RELB,TNFRSF1B,TNNI3	17
Apoptosis of tumor cell lines	9.34e-08		1.346	ADGRL2,ADORA2B,AIM2,ALDH1L1,BCL2L11,BCL3,BIRC3,BMF,CD14,CD40,CEBPB,CSF2RB,CXCR3,CXCR4,DAXX,DDX58,EGR3,ERBB3,FCGR1A,FOS,FOSB,GLIPR1,GPR132,GPR65,HAP1,HGF,HLA-DQB1,HPN,IFI16,IGF2BP1,IKBKE,IL10,IL11,IL1B,ITGA4,KLK3,LGALS3BP,MADD,MXI1,NAIP,NFKBIA,NFKBIZ,NLRP1,NR4A1,NR4A2,OAS3,PARP14,PDE4B,PRDM1,PSEN2,PTPRO,REL,RELB,SOCS1,STAT1,TLR2,TLR3,TNFRSF1B,TNFSF10,TRAF1,TRIM25,UBA7,USP18,XAF1,ZFP36	65
Hematopoietic neoplasm	9.44e-08		1.981	ABCG1,ADRA1A,AICDA,AIM2,B3GNT3,BCL2L11,BCL3,BIRC3,CACNA1A,CACNB1,CARD11,CAV2,CCL5,CD101,CD14,CD274,CD300E,CD40,CD5,CD69,CD74,CD86,CEBPB,CIITA,CORO2A,CPD,CRYBG1,CSF2RB,CXCL10,CXCL16,CXCR3,CXCR4,DAXX,DDX58,DDX60,DNAH2,DNER,DPT,EPSTI1,ERBB3,FAM102A,FCGR1A,FCGR3A/FCGR3B,FGF11,FOS,FYB1,GBP2,GBP4,GJB4,GNG4,HCLS1,HGF,HLA-A,HLA-DQA1,HLA-DQB1,ICAM1,IFI44,IFIT2,IFIT3,IKBKE,IL10,IL1B,IL2RG,IL7R,IRF7,ISG15,I…	117
Lymphohematopoietic cancer	1.25e-07			ABCG1,ADRA1A,AICDA,AIM2,B3GNT3,BCL2L11,BCL3,BIRC3,CACNA1A,CACNB1,CARD11,CAV2,CCL5,CD101,CD14,CD274,CD300E,CD40,CD5,CD69,CD74,CD86,CEBPB,CIITA,CORO2A,CPD,CRYBG1,CSF2RB,CXCL10,CXCL16,CXCR3,CXCR4,DAXX,DDX58,DDX60,DNAH2,DNER,DPT,EPSTI1,ERBB3,FAM102A,FCGR1A,FCGR3A/FCGR3B,FGF11,FOS,FYB1,GBP2,GBP4,GJB4,GNG4,HCLS1,HGF,HLA-A,HLA-DQA1,HLA-DQB1,HLA-E,ICAM1,IFI44,IFIT2,IFIT3,IKBKE,IL10,IL1B,IL2RG,IL7R,IRF7,I…	116
Replication of Hepatitis C virus	1.32e-07		-1.906	AGO4,IFIT1,IFITM2,IFITM3,IKBKE,ISG15,TXNIP,UBA7,UBE2L6,ZC3H12A	10
Proliferation of lymphocytes	1.44e-07		0.88	CCL5,CD14,CD274,CD40,CD74,CD83,CD86,HAVCR2,ICAM1,ICOSLG/LOC102723996,IL10,IL1B,IL2RG,IL7R,ISG15,KCNN4,NFKBIA,SLAMF7,TLR2,TLR9,TNFRSF1B,TNFSF10	22
Multiple Sclerosis	1.62e-07	Increased	2.813	ADORA2B,ADRA1A,CNR2,CXCR3,EPSTI1,FCGR1A,FCGR3A/FCGR3B,HAVCR2,HLA-DQA1,HLA-DQB1,IFIT1,IL10,IL7R,IRF7,IRGM,ISG15,ITGA4,LY6E,OAS1,OAS3,RSAD2,TLR2	22
Cell movement of T lymphocytes	1.62e-07	Increased	3.51	CCL5,CD74,CD86,CXCL10,CXCL16,CXCR3,CXCR4,ENPP2,FYB1,HGF,HLA-A,ICAM1,SELPLG	13
Hematologic cancer	1.68e-07			ABCG1,ADRA1A,AICDA,AIM2,B3GNT3,BCL2L11,BCL3,BIRC3,CACNA1A,CACNB1,CARD11,CAV2,CCL5,CD101,CD14,CD274,CD300E,CD40,CD5,CD69,CD74,CD86,CEBPB,CIITA,CORO2A,CPD,CRYBG1,CSF2RB,CXCL10,CXCL16,CXCR3,CXCR4,DAXX,DDX58,DDX60,DNAH2,DNER,DPT,EPSTI1,ERBB3,FAM102A,FCGR1A,FCGR3A/FCGR3B,FGF11,FOS,FYB1,GBP2,GBP4,GJB4,GNG4,HCLS1,HGF,HLA-A,HLA-DQA1,HLA-DQB1,ICAM1,IFI44,IFIT2,IFIT3,IKBKE,IL10,IL1B,IL2RG,IL7R,IRF7,ISG15,I…	115
Cell death of antigen presenting cells	1.86e-07		0.912	BIRC3,CCL5,CD40,IL10,IL1B,TLR2,TLR3,TLR9,TNFRSF1B,TNFSF10	10
Quantity of blood cells	2.03e-07		0.069	CD40,CD83,FCGR1A,ICAM1,ICOSLG/LOC102723996,IL10,IL1B,IL2RG,ISG15,ITGAL,NFKBIA,NOD2,TNFRSF1B	13
Atopy	2.04e-07			ADRA1A,BCL3,CARD11,CCL5,CD74,CSF2RB,CX3CR1,CXCR4,DPYSL2,HAVCR2,HLA-DQA1,HLA-DRB5,IL10,JUNB,MXI1,NR4A2,PDE4B,STAT1,TLR2,TLR9,TNFSF10,TNFSF8,ZFP36	23
Apoptosis of lymphocytes	2.49e-07		0.827	BCL2L11,CCL5,CD274,CD40,CD5,CIITA,CXCR4,FCGR3A/FCGR3B,GPR132,ICAM1,IL10,IL7R,TNFRSF1B,TNFSF10	14
Hypersensitive reaction	2.56e-07			ADRA1A,BCL3,CARD11,CCL5,CD74,CSF2RB,CXCR4,DPYSL2,HAVCR2,HLA-A,HLA-DQA1,HLA-DRB5,IL10,JUNB,LGALS3BP,MXI1,NR4A2,PDE4B,STAT1,TLR2,TLR9,TNFSF10,TNFSF8,ZFP36	24
Migration of cells	2.57e-07	Increased	4.668	ABI3,ARRDC3,CCL5,CCRL2,CD40,CD72,CD74,CD86,CEBPB,CHN2,CNR2,CXCL10,CXCL16,CXCL3,CXCR3,CXCR4,DDX58,DPYSL2,EGR3,ENPP2,ERBB3,FCGR3A/FCGR3B,FKBPL,FOS,FPR2,FYB1,HAVCR2,HCLS1,HGF,HLA-A,ICAM1,IFIT2,IFITM3,IL10,IL11,IL1B,IL7R,ING4,ITGA4,ITGAL,JAML,KCNN4,KLK3,L1CAM,LGALS3BP,NFKBIA,NPY,NR4A1,NR4A2,PARP9,PIK3R5,PREX1,PTN,PTPRO,RAP1GAP,SELPLG,SEMA4D,SPATA13,STAT1,STMN3,TGFBI,TLR2,TLR9,TNFRSF1B,TNFSF10,ZC3H12A	66
Quantity of leukocytes	2.82e-07		-0.118	CD40,CD83,FCGR1A,ICAM1,ICOSLG/LOC102723996,IL10,IL2RG,ISG15,ITGAL,NFKBIA,NOD2,TNFRSF1B	12
Inflammation of absolute anatomical region	3.13e-07		0	ADORA2B,ADRA1A,C3AR1,CCL5,CD274,CD40,CD86,CIITA,CNR2,CSF2RB,CXCL10,CXCL3,CXCR3,DDX58,FCGR1A,FCGR3A/FCGR3B,GBP2,HGF,HLA-DQA1,ICAM1,ICOSLG/LOC102723996,IL10,IL1B,IL2RG,ITGA4,KCNN4,NOD2,PDE3B,PDE4B,PDE7B,SOCS1,STAT1,TLR2,TLR3,TLR9	35
Activation of leukocytes	3.46e-07	Increased	2.806	CCL5,CD14,CD40,CD86,CXCL3,FCGR3A/FCGR3B,HAVCR2,HLA-A,IL10,IL1B,LGALS3BP,NOD2,NT5E,PREX1,SEMA4D,SIGLEC9,TLR2,TLR3,TLR9,TNFRSF1B,TNFSF10	21
Cell movement of PBMCs	3.53e-07		1.311	CCL5,CXCL10,CXCL16,CXCR3,CXCR4,FPR2,FYB1,ICAM1,IL10,TLR2	10
Replication of Herpesviridae	3.59e-07	Decreased	-2.121	BCL2L11,DDX58,IFIH1,IL1B,OAS1,OASL,PARP12,RSAD2	8
Binding of antigen presenting cells	3.59e-07		0.456	CD14,CD83,FCGR1A,ICAM1,IL10,ITGA4,ITGAL,NPY	8
Malignant genitourinary solid tumor	3.82e-07			ABLIM2,ADGRG6,ADORA2B,ADRA1A,AHRR,AICDA,AIM2,ALDH1L1,ANK1,APOBEC3B,ARFGEF3,ARG2,ARHGAP22,ARRDC3,ASS1,B3GNT3,BCL2L11,BIRC3,C2,C3AR1,CACNA1A,CACNB1,CAMK2B,CAPN5,CARD11,CATSPERG,CCL5,CD101,CD14,CD274,CD300E,CD5,CD5L,CD69,CD74,CD83,CD86,CDK18,CEBPB,CEP85,CHN2,CIITA,CLEC12A,CMPK2,CNR2,CPD,CREBRF,CRYBG1,CSF2RB,CXCL10,CXCL16,CXCR3,CXCR4,CYTIP,DAXX,DDX58,DDX60,DHX58,DNAH2,DNER,DPT,DTX3L,EGR3,ENPP2,EPSTI1…	261
Signal transduction	4.03e-07			ADRA1A,BIRC3,CAMK2B,CAPN5,CCL5,CD101,CD14,CD274,CD74,CD83,CORO2A,CXCL10,CXCR3,CXCR4,DPYSL2,ENPP2,ERBB3,FCGR1A,FGF11,FPR2,FYB1,GEM,GPR65,GPR85,HCLS1,IL1B,IL7R,LGALS3BP,LILRB3,LY6E,MADD,NLRC5,NOD2,NR4A1,PDE7B,RASGRF1,SIRPB1,TLR2,TLR3,TNFSF10,TNFSF8	41
Communication of cells	4.07e-07		-0.369	ADRA1A,BIRC3,CAMK2B,CAPN5,CCL5,CD101,CD14,CD274,CD74,CD83,CORO2A,CXCL10,CXCR3,CXCR4,DPYSL2,ENPP2,ERBB3,FCGR1A,FGF11,FPR2,FYB1,GEM,GPR65,GPR85,HCLS1,HGF,IL1B,IL2RG,IL7R,LGALS3BP,LILRB3,LY6E,MADD,NLRC5,NOD2,NR4A1,PDE7B,RASGRF1,SIRPB1,TLR2,TLR3,TNFSF10,TNFSF8	43
Quantity of lymphocytes	4.11e-07		0.266	CD40,ICAM1,ICOSLG/LOC102723996,IL10,IL2RG,ISG15,ITGAL,NFKBIA,NOD2,TNFRSF1B	10
Binding of T lymphocytes	4.7e-07	Increased	3.086	CCL5,CD86,CXCR3,CXCR4,FYB1,HGF,IL7R,ITGA4,ITGAL,NPY,SELPLG	11
Cell death of lymphocytes	5.27e-07		0.596	BCL2L11,CCL5,CD274,CD40,CD5,CIITA,CXCR4,FCGR3A/FCGR3B,GPR132,ICAM1,IL10,IL7R,ITGAL,TNFRSF1B,TNFSF10	15
Communication	5.35e-07		-0.369	ADRA1A,BIRC3,CAMK2B,CAPN5,CCL5,CD101,CD14,CD274,CD74,CD83,CORO2A,CXCL10,CXCR3,CXCR4,DPYSL2,ENPP2,ERBB3,FCGR1A,FGF11,FPR2,FYB1,GEM,GPR65,GPR85,GRAP,HCLS1,HGF,IL1B,IL2RG,IL7R,KLF10,LGALS3BP,LILRB3,LY6E,MADD,NLRC5,NOD2,NR4A1,PDE7B,RASGRF1,SIRPB1,TLR2,TLR3,TNFSF10,TNFSF8	45
Mobilization of Ca2+	5.55e-07		1.239	ADRA1A,C3AR1,CCL5,CD40,CD5,CLEC4C,CNR2,CX3CR1,CXCR3,CXCR4,FCGR1A,FCGR3A/FCGR3B,FPR2,GPR132,HLA-A,NPY,RGS17,TLR2,TLR3	19
Cell death of phagocytes	5.58e-07		1.3	BIRC3,CCL5,CD40,CXCR4,IL10,IL1B,SIGLEC9,TLR2,TLR3,TLR9,TNFRSF1B,TNFSF10	12
Immediate hypersensitivity	5.6e-07			ADRA1A,BCL3,CARD11,CCL5,CD74,CSF2RB,CXCR4,DPYSL2,HAVCR2,HLA-DQA1,HLA-DRB5,IL10,JUNB,MXI1,NR4A2,PDE4B,STAT1,TLR2,TLR9,TNFSF10,TNFSF8,ZFP36	22
Apoptosis of phagocytes	6.04e-07		1.564	BIRC3,CCL5,CD40,CXCR4,IL10,IL1B,SIGLEC9,TLR2,TLR3,TLR9,TNFSF10	11
Lymphopoiesis	7.4e-07	Increased	2.362	CD14,CD40,CD5,CD69,ICOSLG/LOC102723996,IL10,IL1B,IL2RG,IL7R,JAG2,RELB,SOCS1,STAT1,TLR9	14
Binding of dendritic cells	7.95e-07		0.528	CD83,ICAM1,IL10,ITGA4,ITGAL,NPY	6
Cell movement of peripheral blood lymphocytes	8.32e-07	Increased	2.224	CCL5,CXCL10,CXCL16,CXCR3,CXCR4,FYB1,ICAM1	7
Atopic dermatitis	9.13e-07			BCL3,CARD11,CCL5,CD74,CSF2RB,CXCR4,DPYSL2,HAVCR2,HLA-DQA1,HLA-DRB5,IL10,JUNB,MXI1,NR4A2,PDE4B,STAT1,TLR2,TLR9,TNFSF10,TNFSF8,ZFP36	21
Multiple myeloma	9.26e-07			ADRA1A,BIRC3,CCL5,CD274,CIITA,CSF2RB,CXCR4,EPSTI1,FOS,HGF,HLA-A,HLA-DQA1,IFIT2,IFIT3,IL10,IL1B,LY6E,PNRC1,PRDM1,PSMB9,SLAMF7,TENT5C	22
Quantity of T lymphocytes	1.04e-06		-0.015	ICAM1,ICOSLG/LOC102723996,IL10,IL2RG,ITGAL,NFKBIA,NOD2,TNFRSF1B	8
Innate immune response	1.1e-06		1.982	CCL5,DDX58,IFIH1,IRF7,IRGM,NLRC5,NOD2,TLR2,TLR3,TLR9,TRIM14,TRIM25,TRIM5	13
Adhesion of tumor cell lines	1.1e-06	Increased	2.43	CD274,CXCL10,CXCR3,CXCR4,CYTIP,EGR3,ERBB3,FOS,FXYD5,FYB1,HGF,ICAM1,ITGA4,ITGAL,JUNB,KLK3,L1CAM,NFKBIA,RAP1GAP,SELPLG,STAT1,SUSD3,TLR2	23
Cell movement of phagocytes	1.19e-06	Increased	3.399	CCL5,CD40,CD72,CXCL10,CXCL3,CXCR3,CXCR4,FPR2,HGF,ICAM1,IL10,IL1B,ITGA4,ITGAL,JAML,NPY,PTPRO,SELPLG,SEMA4D	19
Activation of endothelial cells	1.38e-06	Increased	2.228	CD14,CXCL10,FPR2,HGF,IL11,IL1B,TLR2	7
Plasma cell dyscrasia	1.41e-06			ADRA1A,BIRC3,CCL5,CD274,CD5,CIITA,CSF2RB,CXCR4,EPSTI1,FOS,FYB1,GBP2,HCLS1,HGF,HLA-A,HLA-DQA1,IFIT2,IFIT3,IL10,IL1B,L1CAM,LY6E,MXI1,NFKBIE,PNRC1,PRDM1,PSMB9,SLAMF7,TENT5C	29
Relapsed multiple sclerosis	1.44e-06	Increased	2.813	ADORA2B,ADRA1A,EPSTI1,FCGR1A,FCGR3A/FCGR3B,IFIT1,IRF7,ISG15,ITGA4,LY6E,OAS1,OAS3,RSAD2	13
Synthesis of eicosanoid	1.82e-06		1.275	CCL5,CD14,CD40,CD74,CD83,IL10,IL1B,KLF11,NFKBIA,PLA2G5,SIGLEC9,SOCS1,TLR2,TNFSF10	14
Quantity of cells	2.02e-06		0.645	CACNA1A,CD40,CD83,CEBPB,FCGR1A,HFE,HGF,HPN,ICAM1,ICOSLG/LOC102723996,IL10,IL11,IL1B,IL2RG,ISG15,ITGAL,JUNB,KLK3,NFKBIA,NOD2,NPY,NR4A1,TNFRSF1B,TNFSF10	24
Cell death of myeloid dendritic cells	2.05e-06			CD40,IL10,TNFRSF1B,TNFSF10	4
Inflammatory Bowel Disease	2.19e-06			ADORA2B,CD274,CD40,CD86,CIITA,CSF2RB,CXCL10,CXCL3,FHAD1,GBP2,HLA-DQA1,ICAM1,ICOSLG/LOC102723996,IL10,IL10RA,IL1B,IRGM,ITGA4,LY6E,NOD2,PDE4B,SOCS1,TLR2,TNFSF8	24
Migration of peripheral blood lymphocytes	2.21e-06		1.98	CCL5,CXCL10,CXCL16,CXCR3,CXCR4,ICAM1	6
Adhesion of mononuclear leukocytes	2.37e-06	Increased	2.527	CXCR3,CXCR4,FYB1,HGF,ICAM1,ICOSLG/LOC102723996,IL10,IL7R,ITGA4,ITGAL,SELPLG	11
Inflammation of gastrointestinal tract	2.39e-06			ADORA2B,CD40,CD86,CIITA,CXCL10,CXCL3,GBP2,HLA-DQA1,ICAM1,ICOSLG/LOC102723996,IL10,IL1B,ITGA4,NOD2,PDE4B,SOCS1,TLR2,TLR9	18
Apoptosis of antigen presenting cells	2.61e-06		1.188	BIRC3,CCL5,CD40,IL10,TLR2,TLR3,TLR9,TNFSF10	8
Lymphoreticular neoplasm	2.85e-06			ABCG1,ADRA1A,AIM2,B3GNT3,BCL2L11,BCL3,BIRC3,CACNA1A,CARD11,CAV2,CCL5,CD101,CD14,CD274,CD40,CD5,CD69,CD74,CD86,CEBPB,CIITA,CORO2A,CRYBG1,CSF2RB,CXCL10,CXCL16,CXCR3,CXCR4,DAXX,DDX60,DNAH2,DPT,ERBB3,FAM102A,FCGR3A/FCGR3B,FGF11,FYB1,GBP2,GBP4,GJB4,GNG4,HCLS1,HGF,HLA-DQA1,HLA-DQB1,ICAM1,IFI44,IFIT2,IFIT3,IKBKE,IL10,IL1B,IL2RG,IRF7,ISG15,KLF10,L1CAM,LPCAT2,LY6E,MICB,MTMR11,MXI1,MYO1E,NFKBIA,NFKBIE,NR4A…	98
Melanoma	2.86e-06			ABCG1,ABI3,ABLIM2,ADHFE1,ADRA1A,AICDA,AKAP3,ALDH1L1,AMER2,ANK1,ARFGEF3,ARHGAP22,ARRDC3,ASS1,BATF2,BCL2L11,BMF,C2,C3AR1,CACNA1A,CACNB1,CAMK2B,CAPN5,CARD11,CATSPERG,CCRL2,CD101,CD274,CD300E,CD300LD,CD40,CD5L,CD69,CD72,CD74,CD86,CDK18,CEACAM16,CEACAM19,CEP85,CFAP126,CHN2,CIITA,CLEC4C,CLEC4E,CMPK2,CNR2,CORO2A,CPD,CREBRF,CSF2RB,CX3CR1,CXCL16,CXorf21,CYP27A1,CYTIP,DAXX,DDX58,DDX60,DNAH2,DNER,DPEP2,DPYS…	250
Infection of lymphocytes	2.99e-06		-0.049	CCL5,CD40,HAVCR2,ITGA4,SAMHD1,TLR2	6
Synthesis of prostaglandin	3.03e-06		0.862	CD14,CD40,CD74,CD83,IL10,IL1B,KLF11,NFKBIA,PLA2G5,SIGLEC9,SOCS1,TNFSF10	12
Activation of phagocytes	3.31e-06	Increased	2.092	CCL5,CD14,CXCL3,HAVCR2,IL10,IL1B,LGALS3BP,PREX1,SIGLEC9,TLR2,TLR9,TNFRSF1B	12
Adhesion of lymphatic system cells	3.39e-06	Increased	2.92	CXCR3,CXCR4,FYB1,HGF,ICOSLG/LOC102723996,IL7R,ITGA4,ITGAL,SELPLG,TGFBI	10
Mature B-cell neoplasm	3.4e-06			ABCG1,ADRA1A,AICDA,BIRC3,CARD11,CCL5,CD101,CD274,CD300E,CD40,CD5,CD69,CD74,CD86,CIITA,CORO2A,CPD,CSF2RB,CXCR4,DDX58,DNER,EPSTI1,FAM102A,FCGR3A/FCGR3B,FOS,FYB1,GBP2,GNG4,HCLS1,HGF,HLA-A,HLA-DQA1,IFIT2,IFIT3,IKBKE,IL10,IL1B,IL2RG,ITGA4,L1CAM,LY6E,MXI1,NFKBIE,PDE3B,PDE7B,PKD1L2,PNRC1,POU2F2,PRDM1,PSMB9,RASGRF1,REL,SLAMF7,SOCS1,TENT5C,TIMD4,TLR2,TLR9,TNIP1,TRAF1,TRERF1	61
Migration of PBMCs	3.42e-06		1.076	CCL5,CXCL10,CXCL16,CXCR3,CXCR4,ICAM1,IL10	7
Lepromatous leprosy	3.65e-06			CCRL2,CD14,CD83,IL2RG,LILRB3,LY86,MXI1,TLR2	8
Gastroenteritis	3.72e-06			ADORA2B,CD40,CD86,CIITA,CXCL10,CXCL3,GBP2,HLA-DQA1,ICAM1,ICOSLG/LOC102723996,IL10,IL1B,ITGA4,NOD2,PDE4B,SOCS1,TLR2,TLR9	18
Endometriosis	3.8e-06			ABCG1,AHRR,APOBEC3B,CAV2,CEBPB,CXCL10,CXCR3,CXCR4,FOS,FPR2,GBP2,GRAP,HGF,HLA-DQA1,ICAM1,IL10,IL11,IL2RG,ITGAL,JUNB,NR4A1,RASGRF1,REL,RELB,TGFBI,TNFRSF1B,ZFP36	27
Cell-cell adhesion of leukocytes	3.98e-06			CCL5,ICAM1,ITGA4,ITGAL,NT5E,TNIP1	6
Cell death of tumor cell lines	4.25e-06		1.946	ADGRL2,ADORA2B,AIM2,ALDH1L1,BCL2L11,BCL3,BIRC3,BMF,CD14,CD40,CEBPB,CSF2RB,CXCR3,CXCR4,DAXX,DDX58,EGR3,ERBB3,FCGR1A,FKBPL,FOS,FOSB,GLIPR1,GPR132,GPR65,GPR68,HAP1,HGF,HLA-DQB1,HPN,IFI16,IGF2BP1,IKBKE,IL10,IL11,IL1B,IRGM,ITGA4,JUNB,KLK3,LGALS3BP,MADD,MEFV,MXI1,NAIP,NFKBIA,NFKBIZ,NLRP1,NPY,NR4A1,NR4A2,NT5E,OAS3,PARP14,PDE4B,PRDM1,PSEN2,PTPRO,REL,RELB,SOCS1,STAT1,TLR2,TLR3,TNFRSF1B,TNFSF10,TRAF1,TRIM2…	72
Cell proliferation of T lymphocytes	4.31e-06		0.597	CCL5,CD14,CD274,CD74,CD83,CD86,HAVCR2,ICAM1,ICOSLG/LOC102723996,IL10,IL1B,IL2RG,IL7R,KCNN4,NFKBIA,TNFRSF1B,TNFSF10	17
Apoptosis of hematopoietic cell lines	4.35e-06		1.578	BCL2L11,BIRC3,CCL5,CD40,CD69,DAXX,IFIH1,NFKBIA,TLR2,TNFRSF1B,TNFSF10	11
Cutaneous melanoma	4.47e-06			ABCG1,ABI3,ABLIM2,ADHFE1,ADRA1A,AICDA,AKAP3,ALDH1L1,AMER2,ANK1,ARFGEF3,ARHGAP22,ARRDC3,ASS1,BATF2,C2,C3AR1,CACNA1A,CACNB1,CAMK2B,CAPN5,CARD11,CATSPERG,CCRL2,CD101,CD274,CD300E,CD300LD,CD40,CD5L,CD72,CD74,CD86,CDK18,CEACAM16,CEACAM19,CEP85,CHN2,CIITA,CLEC4C,CLEC4E,CMPK2,CNR2,CORO2A,CPD,CREBRF,CSF2RB,CX3CR1,CXorf21,CYP27A1,CYTIP,DDX58,DDX60,DNAH2,DNER,DPEP2,DTX3L,ENPP2,ENPP6,ERBB3,F9,FAM102A,FAM71B…	217
Enteritis	4.56e-06			ADORA2B,CD40,CD86,CIITA,CXCL10,CXCL3,GBP2,HLA-DQA1,ICAM1,ICOSLG/LOC102723996,IL10,IL1B,ITGA4,NOD2,PDE4B,SOCS1,TLR2	17
Binding of granulocytes	4.76e-06		1.585	CCL5,CXCL10,FCGR3A/FCGR3B,FPR2,ICAM1,IL1B,ITGA4,PLTP,SELPLG,TLR2	10
Granuloma	4.77e-06			ABCG1,CCL5,CD14,CD69,CD86,CIITA,CX3CR1,HLA-DQA1,LY6E,MEFV,NCF4,NOD2,PDE4B,TLR9	14
Chemotaxis	4.93e-06	Increased	2.939	CCL5,CD72,CD74,CX3CR1,CXCL10,CXCL3,CXCR3,CXCR4,EGR3,FPR2,GPR132,HGF,IL10,IL1B,ITGAL,JAG2,JAML,KCNN4,L1CAM,NR4A1,PTPRO,SEMA4D,SLIT1,TLR2	24
Cell death of dendritic cells	5.13e-06		1.399	CD40,IL10,IL1B,TLR3,TLR9,TNFRSF1B,TNFSF10	7
Recruitment of leukocytes	5.22e-06	Increased	2.219	CCL5,CXCR3,CXCR4,IL1B,SELPLG,TNFRSF1B	6
B cell cancer	5.25e-06			ABCG1,AICDA,BCL3,BIRC3,CARD11,CD101,CD274,CD40,CD5,CD69,CD74,CD86,CIITA,CORO2A,CXCL10,CXCR4,FAM102A,FCGR3A/FCGR3B,FYB1,GBP2,GNG4,HCLS1,HGF,HLA-DQA1,ICAM1,IKBKE,IL10,IL1B,IL2RG,IL7R,ITGA4,L1CAM,mir-339,MXI1,NFKBIA,NFKBIE,PDE3B,PDE7B,POU2F2,PRDM1,PSMB9,RASGRF1,REL,RNF213,SOCS1,TLR2,TLR9,TNFSF8,TNIP1,TRAF1,TRERF1	51
Cell movement of monocytes	5.57e-06	Increased	2.741	CCL5,CXCL10,CXCL3,CXCR4,FPR2,HGF,IL10,IL1B,ITGA4,ITGAL,PTPRO,SEMA4D	12
Inflammation of body cavity	5.6e-06			ADORA2B,ADRA1A,C3AR1,CCL5,CD274,CD40,CD86,CIITA,CSF2RB,CXCL10,CXCL3,CXCR3,DDX58,FCGR1A,FCGR3A/FCGR3B,GBP2,HGF,HLA-DQA1,ICAM1,ICOSLG/LOC102723996,IL10,IL1B,IL2RG,ITGA4,NOD2,PDE3B,PDE4B,PDE7B,SOCS1,TLR2,TLR9	31
Transmigration of cells	5.8e-06	Increased	2.193	CCL5,CD86,CXCL3,CXCR3,CXCR4,ICAM1,IL1B,ITGA4,L1CAM,NPY,RAP1GAP	11
Activation of mononuclear leukocytes	6e-06	Increased	2.852	CCL5,CD14,CD40,CD86,FCGR3A/FCGR3B,HLA-A,IL10,IL1B,NOD2,NT5E,SEMA4D,TLR2,TLR3,TLR9,TNFSF10	15
Encephalitis	6.22e-06		-1	CD40,CNR2,FCGR1A,FCGR3A/FCGR3B,IL10,STAT1,TLR3	7
Recruitment of cells	6.22e-06	Increased	2.433	CCL5,CXCR3,CXCR4,HGF,IL1B,SELPLG,TNFRSF1B	7
Antiphospholipid syndrome	6.8e-06			C3AR1,CD14,ISG15,LGALS3BP,NCF4,OAS2,STAT1,TLR9	8
Severe inflammatory disorder	6.8e-06			BCL3,C3AR1,CLEC4E,CSF2RB,FCGR3A/FCGR3B,FRAT1,HLA-DQA1,IL10,IL10RA,ITGA4,NFKBIA,PDE3B,PDE4B,PDE7B,TLR2	15
Benign pelvic disease	8.29e-06			ABCG1,ADRA1A,AHRR,APOBEC3B,CAV2,CEBPB,CXCL10,CXCR3,CXCR4,DPT,FOS,FPR2,GBP2,GRAP,HGF,HLA-DQA1,ICAM1,IFIH1,IFIT1,IFIT3,IL10,IL11,IL2RG,ITGAL,JUNB,NR4A1,NR4A2,PSEN2,RASGRF1,REL,RELB,TGFBI,TNFRSF1B,XAF1,ZFP36	35
Familial inflammatory bowel disease	9.29e-06			IL10,IL10RA,IRGM,NOD2	4
Breast or colorectal cancer	9.69e-06			ABI3,ABLIM2,ADGRG6,ADRA1A,AHRR,AICDA,AIM2,ALDH1L1,AMER2,ANK1,APOBEC3B,ARFGEF3,ASS1,B3GNT3,B3GNT8,BATF2,BCL2L11,BCL3,BDH2,C2,CACNA1A,CAPN5,CARD11,CATSPERG,CCL5,CD274,CD5,CD5L,CD69,CD86,CEACAM16,CEACAM19,CEBPB,CHST3,CIITA,CLEC12A,CMPK2,CNR2,CPD,CRYBG1,CSF2RB,CX3CR1,CXCL10,CXCR3,CXCR4,CYP27A1,DAXX,DDX60,DHX58,DNAH2,DPEP2,DPT,DPYSL2,DTX3L,EGR3,ENPP2,ENPP6,EPSTI1,ERBB3,F9,FAM214A,FCGR1A,FCGR3A/FCGR3B,…	221
Cell movement of peripheral T lymphocyte	9.95e-06	Increased	2.213	CCL5,CXCL16,CXCR4,FYB1,ICAM1	5
Maturation of dendritic cells	1.07e-05		0.449	CD40,CD83,IL10,IL1B,STAT1,TLR2,TNFSF10	7
Acute hepatitis	1.09e-05			CD274,HGF,IL10,PDE3B,PDE4B,PDE7B	6
Severe combined immunodeficiency	1.27e-05			CIITA,CXCR4,FCGR1A,FCGR3A/FCGR3B,IL2RG,IL7R,TAP1	7
Ulcerative colitis	1.28e-05			ADORA2B,CD40,CD86,CIITA,CXCL10,CXCL3,GBP2,HLA-DQA1,ICAM1,IL10,IL1B,ITGA4,NOD2,PDE4B,SOCS1,TLR2	16
Relapsing-remitting multiple sclerosis	1.29e-05	Increased	2.813	ADORA2B,ADRA1A,EPSTI1,IFIT1,IRF7,ISG15,ITGA4,LY6E,OAS1,OAS3,RSAD2	11
Synthesis of prostaglandin E2	1.33e-05		0.884	CD14,CD40,CD83,IL10,IL1B,KLF11,PLA2G5,SIGLEC9,SOCS1,TNFSF10	10
Migration of hematopoietic progenitor cells	1.37e-05		1.172	CCL5,CXCR4,HCLS1,HGF,ICAM1,ITGA4	6
Pelvic cancer	1.43e-05			ABLIM2,ADRA1A,AHRR,ALDH1L1,AMER2,ANK1,APOBEC3B,ARFGEF3,ARG2,ARHGAP22,ARRDC3,ASS1,B3GNT3,BCL2L11,BIRC3,C2,C3AR1,CACNA1A,CACNB1,CAMK2B,CAPN5,CARD11,CCL5,CD101,CD14,CD274,CD300E,CD5L,CD69,CD74,CD83,CD86,CDK18,CEACAM19,CEP85,CHN2,CIITA,CLEC12A,CNR2,CPD,CREBRF,CRYBG1,CSF2RB,CXCL10,CXCL16,CXCR3,CXCR4,CYTIP,DDX58,DDX60,DHX58,DNAH2,DNER,DPT,DTX3L,EGR3,ENPP2,EPSTI1,ERBB3,F9,FAM214A,FAM71B,FCGR3A/FCGR3B,FC…	224
Leprosy	1.46e-05			CCRL2,CD14,CD83,CXCR3,ENPP2,IL2RG,LILRB3,LY86,MXI1,TLR2	10
Adhesion of lymphocytes	1.47e-05	Increased	2.744	CXCR3,CXCR4,FYB1,HGF,ICOSLG/LOC102723996,IL7R,ITGA4,ITGAL,SELPLG	9
Adhesion of phagocytes	1.64e-05		1.026	ICAM1,ICOSLG/LOC102723996,IL10,IL1B,ITGAL,NPY,PLTP,SELPLG,TLR2	9
Function of leukocytes	1.7e-05		0.14	CCL5,CD274,HLA-E,IL10,IL2RG,TLR2	6
Homing of epithelial cell lines	1.7e-05		1.756	CCL5,CXCL10,CXCR4,FPR2,L1CAM,TLR2	6
Homing of embryonic cell lines	1.7e-05		1.756	CCL5,CXCL10,CXCR4,FPR2,L1CAM,TLR2	6
Cellular homeostasis	1.7e-05	Increased	3.03	BCL2L11,BMF,C3AR1,CACNA1A,CCL5,CD101,CD40,CD5,CD69,CXCL3,CXCR3,CXCR4,FCGR1A,FCGR3A/FCGR3B,FPR2,GPR132,GPR18,HFE,HGF,ICAM1,ICOSLG/LOC102723996,IL10,IL1B,IL2RG,IL7R,IRGM,JAG2,KCNN4,L1CAM,MEFV,NFKBIA,NOD2,NR4A1,NT5E,OAS1,RGS2,SOCS1,ST14,TLR2,TNFSF10,TRIM5,ZC3H12A	42
Cell movement of myeloid cells	1.78e-05	Increased	3.434	CCL5,CD72,CXCL10,CXCL3,CXCR3,CXCR4,FPR2,HGF,ICAM1,IL10,IL1B,ITGA4,ITGAL,JAML,PTPRO,SELPLG,SEMA4D	17
Apoptosis of leukocyte cell lines	1.83e-05		1.858	BCL2L11,CCL5,CD40,CD69,IFIH1,NFKBIA,TLR2,TNFRSF1B,TNFSF10	9
Activation of vascular endothelial cells	1.89e-05	Increased	2	CD14,FPR2,HGF,IL1B,TLR2	5
Abdominal carcinoma	2.22e-05			ABCG1,ABI3,ABLIM2,ADHFE1,ADORA2B,ADRA1A,AHRR,AICDA,AIM2,AKAP3,ALDH1L1,AMER2,ANK1,ARFGEF3,ARG2,ARHGAP22,ARHGAP27,ARRDC3,ASS1,B3GNT3,B3GNT8,BATF2,BCL2L11,BCL3,BDH2,BIRC3,C2,C3AR1,CACNA1A,CACNB1,CALHM6,CAMK2B,CAPN5,CAPNS2,CARD11,CATSPERG,CCRL2,CD101,CD14,CD274,CD300E,CD5,CD5L,CD69,CD72,CD74,CD86,CDK18,CEACAM16,CEACAM19,CEBPB,CEP85,CFAP126,CHN2,CHST3,CIITA,CLEC12A,CLEC4E,CMPK2,CNR2,CORO2A,CPD,CREBRF,…	334
Shock Response	2.23e-05			ADRA1A,CD14,CIITA,CXCL10,FCGR1A,FCGR3A/FCGR3B,HLA-DQA1,IL10,IL1B,LY6E,PDE3B,PDE4B,PDE7B,TLR2	14
Adhesion of T lymphocytes	2.29e-05	Increased	2.789	CXCR3,CXCR4,FYB1,HGF,IL7R,ITGA4,ITGAL,SELPLG	8
Pelvic tumor	2.3e-05			ABLIM2,ADRA1A,AHRR,ALDH1L1,AMER2,ANK1,APOBEC3B,ARFGEF3,ARG2,ARHGAP22,ARRDC3,ASS1,B3GNT3,BCL2L11,BIRC3,C2,C3AR1,CACNA1A,CACNB1,CAMK2B,CAPN5,CARD11,CCL5,CD101,CD14,CD274,CD300E,CD5L,CD69,CD74,CD83,CD86,CDK18,CEACAM19,CEP85,CHN2,CIITA,CLEC12A,CNR2,CPD,CREBRF,CRYBG1,CSF2RB,CXCL10,CXCL16,CXCR3,CXCR4,CYTIP,DDX58,DDX60,DHX58,DNAH2,DNER,DPT,DTX3L,EGR3,ENPP2,EPSTI1,ERBB3,F9,FAM214A,FAM71B,FCGR3A/FCGR3B,FC…	226
Stimulation of cells	2.31e-05		1.577	CARD11,CCL5,CD274,CD40,CD83,HGF,ICOSLG/LOC102723996,IL10,IL1B,TLR2	10
Cell-cell adhesion	2.39e-05		-0.342	CCL5,CD274,CXCR3,HGF,ICAM1,ITGA4,ITGAL,JAML,NT5E,RAP1GAP,SUSD3,TNIP1	12
Cell viability of lymphoma cell lines	2.5e-05		1.624	BCL2L11,CEBPB,CXCR4,IL10,NFKBIA,POU2F2,REL,RELB,TNFSF8	9
Primary biliary cirrhosis	2.53e-05			CD86,CXCR4,HGF,HLA-DQB1,IL7R,JAG2,NR4A1,TLR3,TLR9,TNFSF10	10
Cell movement of monocyte-derived dendritic cells	2.55e-05		1.371	CCL5,CD40,CXCL10,CXCR3,CXCR4,NPY	6
Binding of interferon-stimulated response element	2.7e-05			DDX58,IKBKE,IL1B,PRDM1	4
Cell viability of leukocytes	2.76e-05		1.51	CD40,CXCR4,HGF,ICAM1,IL10,IL1B,SEMA4D,TLR3,TLR9,TNFSF8	10
Cell death of myeloma cell lines	2.76e-05		-0.354	BCL2L11,CD40,CXCR3,IL1B,NR4A1,PARP14,PRDM1,REL,RELB,TNFSF10	10
Hypoproteinemia	2.78e-05			FCGR1A,FCGR3A/FCGR3B,PDE3B,PDE4B,PDE7B,TLR2,TLR3	7
Primary antiphospholipid antibody syndrome	2.78e-05			C3AR1,CD14,ISG15,LGALS3BP,NCF4,OAS2,STAT1	7
Type I interferon response	2.88e-05			DDX58,IFIH1,TLR3	3
Cell death of fibrosarcoma cell lines	2.91e-05		0.828	BCL2L11,BIRC3,DDX58,NFKBIZ,REL,STAT1,TNFSF10,TRAF1	8
Homing of kidney cell lines	3.08e-05		1.756	CCL5,CXCL10,CXCR4,FPR2,L1CAM,TLR2	6
Septic shock	3.15e-05			ADRA1A,CD14,CIITA,FCGR1A,FCGR3A/FCGR3B,HLA-DQA1,IL10,IL1B,LY6E,PDE3B,PDE4B,PDE7B,TLR2	13
Serous adenocarcinoma	3.16e-05			ABLIM2,AHRR,B3GNT3,CACNA1A,CAMK2B,CD274,CD300E,CEP85,CIITA,CREBRF,CSF2RB,DNAH2,DPT,ENPP2,ERBB3,FGL2,GDF9,GEM,GLDC,HGF,HLA-DQA1,IFIH1,IFITM2,IGF2BP1,ISG15,JAG2,L1CAM,LIPE,LY6E,LY86,MICB,P2RY14,PREX1,PTN,RGS2,RGSL1,SLC39A4,SLFN5,STAT1,TLR9,TMEM176B,TNFAIP2,TNIP1,TNNI3,TXNIP,UBA7,USP18	47
Carcinoma	3.22e-05			ABCG1,ABI3,ABLIM2,ADHFE1,ADORA2B,ADRA1A,AHRR,AICDA,AIM2,AKAP3,ALDH1L1,ALDOC,AMER2,ANK1,APOBEC3B,ARFGEF3,ARG2,ARHGAP22,ARHGAP27,ARRDC3,ASS1,B3GNT3,B3GNT8,BATF2,BCL2L11,BCL3,BDH2,BIRC3,C2,C3AR1,CACNA1A,CACNB1,CALHM6,CAMK2B,CAPN5,CAPNS2,CARD11,CATSPERG,CCRL2,CD101,CD14,CD274,CD300E,CD5,CD5L,CD69,CD72,CD74,CD83,CD86,CDK18,CEACAM16,CEACAM19,CEBPB,CEP85,CFAP126,CHN2,CHST3,CIITA,CLEC12A,CLEC4C,CLEC4E,CM…	346
Acne	3.27e-05			C3AR1,CD14,GPR65,ICAM1,IL10,IL1B,ITGA4,NAIP,SELPLG,TLR2	10
Synthesis of nitric oxide	3.27e-05		0.846	ARG2,ASS1,CEBPB,IL1B,NFKBIA,SOCS1,STAT1,TNFRSF1B,TNFSF10,ZC3H12A	10
Differentiation of regulatory T lymphocytes	3.31e-05	Increased	2.2	CD69,ICOSLG/LOC102723996,IL10,IL1B,SOCS1	5
Proliferation of naive lymphocytes	3.31e-05		0.372	CD40,ICAM1,ICOSLG/LOC102723996,IL10,SLAMF7	5
Infection of T lymphocytes	3.31e-05		-0.318	CCL5,HAVCR2,ITGA4,SAMHD1,TLR2	5
Wiskott-Aldrich syndrome	3.31e-05			FCGR1A,FCGR3A/FCGR3B,IFIT1,IFITM2,OAS1	5
Epileptic seizure	3.34e-05			ANKRD37,ARRDC3,CD83,CXCR4,EGR3,FCGR1A,FCGR3A/FCGR3B,FOS,FOSB,IL1B,JUNB,KLF10,NR4A1,RGS2,ZFP36	15
Activation of lymphocytes	3.35e-05	Increased	2.504	CCL5,CD40,CD86,FCGR3A/FCGR3B,HLA-A,IL10,NOD2,NT5E,SEMA4D,TLR2,TLR3,TLR9,TNFSF10	13
Non-melanoma solid tumor	3.41e-05	Increased	2.77	ABCG1,ABI3,ABLIM2,ADHFE1,ADORA2B,ADRA1A,AHRR,AICDA,AIM2,AKAP3,ALDH1L1,ALDOC,AMER2,ANK1,APOBEC3B,ARFGEF3,ARG2,ARHGAP22,ARHGAP27,ARRDC3,ASS1,B3GNT3,B3GNT8,BATF2,BCL2L11,BCL3,BDH2,BIRC3,BMF,C2,C3AR1,CACNA1A,CACNB1,CALHM6,CAMK2B,CAPN5,CAPNS2,CARD11,CATSPERG,CAV2,CCRL2,CD101,CD14,CD274,CD300E,CD40,CD5,CD5L,CD69,CD72,CD74,CD83,CD86,CDK18,CEACAM16,CEACAM19,CEBPB,CEP85,CFAP126,CHN2,CHST3,CIITA,CLEC12A,CL…	350
Severe acute respiratory syndrome	3.61e-05			BCL3,C3AR1,CLEC4E,CSF2RB,FCGR3A/FCGR3B,FRAT1,HLA-DQA1,IL10RA,ITGA4,NFKBIA,TLR2	11
Autosomal recessive immunodeficiency	3.61e-05			AICDA,C2,CARD11,CD40,CIITA,FCGR3A/FCGR3B,IL7R,IRF7,ISG15,NCF4,TAP1	11
Infection of leukocytes	3.7e-05		0.223	CCL5,CD40,CXCR4,HAVCR2,ITGA4,SAMHD1,TLR2	7
Apoptosis of fibrosarcoma cell lines	3.7e-05		0.266	BCL2L11,BIRC3,DDX58,REL,STAT1,TNFSF10,TRAF1	7
Intermediate disease stage peripheral arterial disease	3.78e-05			C3AR1,CD83,CSF2RB,CXCR4,CYTIP,FCGR1A,FCGR3A/FCGR3B,FYB1,HCLS1,ITGA4,NR4A2,PLTP,TMEM176B	13
Chemotaxis of connective tissue cells	4.18e-05		1.969	CXCL10,CXCR3,HGF,IL1B	4
Migration of peripheral T lymphocyte	4.18e-05		1.98	CCL5,CXCL16,CXCR4,ICAM1	4
Nonhematologic malignant neoplasm	4.36e-05		0.588	ABCG1,ABI3,ABLIM2,ADHFE1,ADORA2B,ADRA1A,AHRR,AICDA,AIM2,AKAP3,ALDH1L1,ALDOC,AMER2,ANK1,APOBEC3B,ARFGEF3,ARG2,ARHGAP22,ARHGAP27,ARRDC3,ASS1,B3GNT3,B3GNT8,BATF2,BCL2L11,BCL3,BDH2,BIRC3,BMF,C2,C3AR1,CACNA1A,CACNB1,CALHM6,CAMK2B,CAPN5,CAPNS2,CARD11,CATSPERG,CCRL2,CD101,CD14,CD274,CD300E,CD300LD,CD40,CD5,CD5L,CD69,CD72,CD74,CD83,CD86,CDK18,CEACAM16,CEACAM19,CEBPB,CEP85,CFAP126,CHN2,CHST3,CIITA,CLEC12A…	356
Apoptosis of myeloid cells	4.47e-05		1.203	BIRC3,CCL5,CXCR4,FCGR1A,IL10,IL1B,SIGLEC9,TLR2,TNFSF10	9
Transmigration of leukocytes	4.57e-05	Increased	2.332	CCL5,CD86,CXCL3,CXCR3,ICAM1,IL1B,ITGA4,NPY	8
Migration of phagocytes	4.82e-05	Increased	2.051	CCL5,CD40,CXCL10,CXCL3,CXCR4,HGF,ICAM1,IL1B,ITGA4,NPY,SEMA4D	11
Cell movement of embryonic cell lines	5.17e-05	Increased	2.147	CCL5,CCRL2,CXCL10,CXCR4,FOS,FPR2,HGF,ICAM1,L1CAM,NR4A1,TLR2	11
Function of mononuclear leukocytes	5.45e-05		0	CD274,HLA-E,IL10,IL2RG,TLR2	5
Inflammation of liver	5.66e-05			CCL5,CD274,CSF2RB,CXCL10,CXCR3,DDX58,FCGR1A,FCGR3A/FCGR3B,GBP2,HGF,HLA-DQA1,IL10,IL2RG,PDE3B,PDE4B,PDE7B	16
Mature B-cell lymphoma	5.83e-05			BIRC3,CARD11,CD101,CD274,CD40,CD5,CD69,CIITA,CORO2A,CXCR4,FCGR3A/FCGR3B,FYB1,GBP2,HCLS1,HGF,HLA-DQA1,IKBKE,IL10,IL1B,IL2RG,L1CAM,MXI1,NFKBIE,POU2F2,PRDM1,PSMB9,RASGRF1,REL,SOCS1,TNIP1	30
Aggregation of myeloid cells	6.17e-05		1.982	ICAM1,ITGAL,SELPLG,TLR2	4
Immunoglobulin deficiency	6.2e-05			AICDA,CD40,FCGR1A,FCGR3A/FCGR3B,TLR2,TLR3	6
Stimulation of T lymphocytes	6.2e-05			CARD11,CD274,CD40,CD83,ICOSLG/LOC102723996,IL10	6
Chemotaxis of phagocytes	6.37e-05	Increased	2.224	CCL5,CD72,CXCL10,CXCL3,CXCR3,CXCR4,FPR2,IL10,IL1B,ITGAL,JAML,PTPRO,SEMA4D	13
Pervasive developmental disorder	6.71e-05			ABLIM2,ADGRL2,ADRA1A,ANK1,CAMK2B,CORO2A,FCGR1A,FCGR3A/FCGR3B,GBP2,GPR85,IFITM2,IFITM3,MAP3K9,PELI3,TAP1	15
Chemotaxis of myeloid cells	6.73e-05	Increased	2.567	CCL5,CD72,CXCL10,CXCL3,CXCR3,CXCR4,FPR2,IL10,IL1B,ITGAL,JAML,PTPRO,SEMA4D	13
Ileal Crohn disease	7.1e-05			ICOSLG/LOC102723996,ITGA4,NOD2	3
Apoptosis of myeloid dendritic cells	7.1e-05			CD40,IL10,TNFSF10	3
Infection of respiratory tract	7.12e-05			ADRA1A,BCL3,C3AR1,CLEC4E,CSF2RB,FCGR3A/FCGR3B,FRAT1,HLA-DQA1,IL10,IL10RA,ITGA4,NFKBIA,TLR2	13
Binding of neutrophils	7.13e-05		1.335	CXCL10,FCGR3A/FCGR3B,ICAM1,IL1B,PLTP,SELPLG,TLR2	7
Tumorigenesis of tissue	7.15e-05		0.132	ABCG1,ABI3,ABLIM2,ADHFE1,ADORA2B,ADRA1A,AHRR,AICDA,AIM2,AKAP3,ALDH1L1,ALDOC,AMER2,ANK1,APOBEC3B,ARFGEF3,ARG2,ARHGAP22,ARHGAP27,ARRDC3,ASS1,B3GNT3,B3GNT8,BATF2,BCL2L11,BCL3,BDH2,BIRC3,C2,C3AR1,CACNA1A,CACNB1,CALHM6,CAMK2B,CAPN5,CAPNS2,CARD11,CATSPERG,CCL5,CCRL2,CD101,CD14,CD274,CD300E,CD5,CD5L,CD69,CD72,CD74,CD83,CD86,CDK18,CEACAM16,CEACAM19,CEBPB,CEP85,CFAP126,CHN2,CHST3,CIITA,CLEC12A,CLEC4C,CLEC…	347
Cancer	7.2e-05	Increased	2.963	ABCG1,ABI3,ABLIM2,ADGRG6,ADGRL2,ADHFE1,ADORA2B,ADRA1A,AHRR,AICDA,AIM2,AKAP3,ALDH1L1,ALDOC,AMER2,ANK1,APOBEC3B,ARFGEF3,ARG2,ARHGAP22,ARHGAP27,ARRDC3,ASS1,B3GNT3,B3GNT8,BATF2,BCL2L11,BCL3,BDH2,BIRC3,BMF,C2,C3AR1,CACNA1A,CACNB1,CALHM6,CAMK2B,CAPN5,CAPNS2,CARD11,CATSPERG,CAV2,CCL5,CCRL2,CD101,CD14,CD274,CD300E,CD300LD,CD40,CD5,CD5L,CD69,CD72,CD74,CD83,CD86,CDK18,CEACAM16,CEACAM19,CEBPB,CEP85,CFAP126,…	363
Apoptosis of cervical cancer cell lines	7.53e-05		0.73	ADGRL2,BCL2L11,DAXX,FOS,GPR132,IKBKE,IL1B,MADD,NAIP,NFKBIA,NFKBIZ,NR4A1,NR4A2,PSEN2,REL,STAT1,TNFRSF1B,TNFSF10,UBA7,ZFP36	20
Adhesion of myeloid cells	7.62e-05		1.058	FPR2,ICAM1,ICOSLG/LOC102723996,IL10,IL1B,ITGA4,PLTP,SELPLG,TLR2	9
Severe sepsis	7.71e-05			ADRA1A,BCL2L11,CD14,FCGR1A,FCGR3A/FCGR3B,PDE3B,PDE4B,PDE7B	8
Uterine serous papillary cancer	7.74e-05			B3GNT3,DPT,ENPP2,ERBB3,FGL2,GEM,ISG15,L1CAM,MICB,P2RY14,PTN,RGS2,STAT1,TNFAIP2,TNIP1,TNNI3	16
Prostate cancer	7.98e-05			ADRA1A,AHRR,ALDH1L1,ANK1,ARFGEF3,ARHGAP22,ARRDC3,ASS1,BCL2L11,C2,C3AR1,CACNA1A,CACNB1,CAMK2B,CARD11,CCL5,CD101,CD14,CD274,CD69,CD74,CD86,CDK18,CIITA,CPD,CRYBG1,CSF2RB,CXCL16,CXCR3,CXCR4,CYTIP,DDX60,DHX58,DTX3L,EPSTI1,ERBB3,FAM214A,FAM71B,FCGR3A/FCGR3B,FCRL5,FGD2,FHAD1,FNDC7,FOS,GBP2,GLIPR1,GPR155,GPRC5C,HERC6,HGF,HLA-DQA1,HPN,IFI44,IFIH1,IFIT2,IGF2BP1,IKBKE,IL10,IL1B,IL7R,ING4,INSL6,IP6K3,IRF7,IS…	136
Quantity of metal	8.08e-05	Increased	2.424	ADRA1A,CCL5,CD5,CXCL10,CXCL3,CXCR3,CXCR4,FCGR3A/FCGR3B,FPR2,GPR68,HFE,HGF,IL1B,L1CAM,NPY,PLA2G5	16
Ischemic cardiomyopathy	8.3e-05			ADORA2B,CACNB1,CIITA,HLA-DQA1,ICAM1,IL1B,PDE3B,PDE4B,PDE7B	9
Monocytopoiesis	8.3e-05	Increased	2.578	CD40,CD74,CSF2RB,HGF,IFI16,IL10,IL7R,IRF7,TLR2	9
Genital tract cancer	8.32e-05			ABLIM2,ADORA2B,ADRA1A,AHRR,ALDH1L1,ANK1,APOBEC3B,ARFGEF3,ARG2,ARHGAP22,ARRDC3,ASS1,B3GNT3,BCL2L11,C2,C3AR1,CACNA1A,CACNB1,CAMK2B,CAPN5,CARD11,CCL5,CD101,CD14,CD274,CD300E,CD5L,CD69,CD74,CD83,CD86,CDK18,CEP85,CHN2,CIITA,CLEC12A,CNR2,CPD,CREBRF,CRYBG1,CSF2RB,CXCL10,CXCL16,CXCR3,CXCR4,CYTIP,DDX58,DDX60,DHX58,DNAH2,DNER,DPT,DTX3L,EGR3,ENPP2,EPSTI1,ERBB3,F9,FAM214A,FAM71B,FCGR3A/FCGR3B,FCRL5,FGD2,FGL2…	214
Activation of T lymphocytes	8.41e-05		1.921	CCL5,CD40,CD86,HLA-A,IL10,NT5E,TLR2,TLR3,TLR9,TNFSF10	10
Apoptosis of macrophages	8.51e-05		0.365	BIRC3,CCL5,IL10,TLR2,TNFSF10	5
Replication of Influenza virus	8.65e-05		0.284	BCL3,CAMK2B,DDX58,IFITM2,IFITM3,IKBKE,ISG15,NLRC5,NMI,OAS3,PIK3R5,RSAD2,SELPLG,STAT1,TNFSF10,TRERF1,TRIM14,UBA7	18
Abdominal cancer	8.78e-05			ABCG1,ABI3,ABLIM2,ADHFE1,ADORA2B,ADRA1A,AHRR,AICDA,AIM2,AKAP3,ALDH1L1,AMER2,ANK1,APOBEC3B,ARFGEF3,ARG2,ARHGAP22,ARHGAP27,ARRDC3,ASS1,B3GNT3,B3GNT8,BATF2,BCL2L11,BCL3,BDH2,BIRC3,C2,C3AR1,CACNA1A,CACNB1,CALHM6,CAMK2B,CAPN5,CAPNS2,CARD11,CATSPERG,CCL5,CCRL2,CD101,CD14,CD274,CD300E,CD5,CD5L,CD69,CD72,CD74,CD83,CD86,CDK18,CEACAM16,CEACAM19,CEBPB,CEP85,CFAP126,CHN2,CHST3,CIITA,CLEC12A,CLEC4E,CMPK2,CNR2…	340
Apoptosis of monocyte-derived macrophages	8.78e-05		1.091	BIRC3,IL10,TLR2,TNFSF10	4
Proliferation of cancer cells	8.85e-05	Increased	2.708	CD274,CD40,CXCR4,FOS,GLDC,HGF,HPN,IL10,IL1B,KLK3,NR4A2,TLR9,TNFSF10	13
Apoptosis of T lymphocytes	9.02e-05		1.094	CCL5,CD274,CIITA,CXCR4,GPR132,ICAM1,IL7R,TNFRSF1B,TNFSF10	9
Malignant neoplasm of male genital organ	9.25e-05			ADORA2B,ADRA1A,AHRR,ALDH1L1,ANK1,ARFGEF3,ARHGAP22,ARRDC3,ASS1,BCL2L11,C2,C3AR1,CACNA1A,CACNB1,CAMK2B,CARD11,CCL5,CD101,CD14,CD274,CD69,CD74,CD86,CDK18,CIITA,CPD,CRYBG1,CSF2RB,CXCL16,CXCR3,CXCR4,CYTIP,DDX60,DHX58,DTX3L,EPSTI1,ERBB3,FAM214A,FAM71B,FCGR3A/FCGR3B,FCRL5,FGD2,FHAD1,FNDC7,FOS,GBP2,GLIPR1,GPR155,GPRC5C,HERC6,HGF,HLA-DQA1,HPN,IFI44,IFIH1,IFIT2,IGF2BP1,IKBKE,IL10,IL1B,IL7R,ING4,INSL6,IP6K3…	137
Quantity of Ca2+	9.31e-05	Increased	2.912	ADRA1A,CCL5,CD5,CXCL10,CXCL3,CXCR3,CXCR4,FCGR3A/FCGR3B,FPR2,GPR68,HGF,IL1B,L1CAM,NPY,PLA2G5	15
Marginal zone cell lymphoma	9.39e-05			BIRC3,CARD11,CD5,CD69,CXCR4,IL10,IL1B,NFKBIE	8
Adenocarcinoma	9.86e-05			ABCG1,ABI3,ABLIM2,ADHFE1,ADORA2B,ADRA1A,AHRR,AICDA,AIM2,AKAP3,ALDH1L1,ALDOC,AMER2,ANK1,APOBEC3B,ARFGEF3,ARG2,ARHGAP22,ARHGAP27,ARRDC3,ASS1,B3GNT3,B3GNT8,BATF2,BCL2L11,BCL3,BDH2,BIRC3,C2,C3AR1,CACNA1A,CACNB1,CALHM6,CAMK2B,CAPN5,CAPNS2,CARD11,CATSPERG,CD101,CD14,CD274,CD300E,CD5L,CD69,CD72,CD74,CD86,CDK18,CEACAM16,CEACAM19,CEBPB,CEP85,CFAP126,CHN2,CHST3,CIITA,CLEC12A,CLEC4E,CMPK2,CNR2,CORO2A,CPD,CR…	321
Binding of endothelial cell lines	0.000102		0.655	CXCL10,IL10,KLK3,NT5E,PLA2G5,SELPLG,TLR2	7
Cytosis	0.000104			ANK1,BCL2L11,CARD11,ERBB3,FCGR1A,FCGR3A/FCGR3B,IL10,IL1B,IL7R,JAG2,PDE4B,PDE7B,TNFSF10	13
Activation of myeloid cells	0.000106	Increased	2.183	CCL5,CD14,CXCL3,IL1B,LGALS3BP,PREX1,SIGLEC9,TLR2,TLR9	9
Chemotaxis of leukocytes	0.000107	Increased	2.263	CCL5,CD72,CD74,CXCL10,CXCL3,CXCR3,CXCR4,FPR2,IL10,IL1B,ITGAL,JAML,PTPRO,SEMA4D,TLR2	15
Abdominal adenocarcinoma	0.000114			ABCG1,ABI3,ABLIM2,ADHFE1,ADORA2B,ADRA1A,AHRR,AICDA,AIM2,AKAP3,ALDH1L1,AMER2,ANK1,ARFGEF3,ARG2,ARHGAP22,ARHGAP27,ARRDC3,ASS1,B3GNT3,B3GNT8,BATF2,BCL2L11,BCL3,BDH2,BIRC3,C2,C3AR1,CACNA1A,CACNB1,CALHM6,CAMK2B,CAPN5,CAPNS2,CARD11,CATSPERG,CD101,CD14,CD274,CD300E,CD5L,CD69,CD72,CD74,CD86,CDK18,CEACAM16,CEACAM19,CEBPB,CEP85,CFAP126,CHN2,CHST3,CIITA,CLEC12A,CLEC4E,CMPK2,CNR2,CORO2A,CPD,CREBRF,CSF2RB,CX3…	316
Migration of antigen presenting cells	0.000114		1.232	CCL5,CD40,CXCL10,CXCR4,IL10,IL1B,NPY	7
Stimulation of blood cells	0.000114		0.849	CARD11,CD274,CD40,CD83,ICOSLG/LOC102723996,IL10,IL1B	7
Migration of dendritic cells	0.000114		1.932	CCL5,CD40,CXCL10,CXCR4,IL1B,NPY	6
Infection by RNA virus	0.000116	Increased	2.002	C2,CACNA1A,CAV2,CCL5,CD14,CD74,CD86,CSF2RB,CXCL10,CXCR3,CXCR4,DDX58,FCGR1A,FCGR3A/FCGR3B,HAVCR2,HLA-A,HMCN2,IFITM2,IFITM3,IL10,IL2RG,ITGA4,KCNN4,MAP3K9,MICB,NLRP1,PARP9,PDE3B,PDE4B,PDE7B,PKD1L2,PNRC1,PPM1N,PSEN2,RSAD2,SAMHD1,STAT1,STKLD1,TLR2,TLR3,TNFRSF1B,TNFSF10,TRIM5	43
Transactivation	0.000119		1.797	AHRR,CARD11,CD40,CD86,CEBPB,CIITA,CYTIP,DDX58,FOS,FOSB,FRAT1,HMCN2,IFI16,IFIH1,IL1B,JUNB,NFKBIA,NFKBIE,NR4A2,SELPLG,STAT1,TNFRSF1B,TNFSF10,ZFP36	24
Genital tumor	0.000121			ABLIM2,ADORA2B,ADRA1A,AHRR,ALDH1L1,ANK1,APOBEC3B,ARFGEF3,ARG2,ARHGAP22,ARRDC3,ASS1,B3GNT3,BCL2L11,C2,C3AR1,CACNA1A,CACNB1,CAMK2B,CAPN5,CARD11,CCL5,CD101,CD14,CD274,CD300E,CD5L,CD69,CD74,CD83,CD86,CDK18,CEP85,CHN2,CIITA,CLEC12A,CNR2,CPD,CREBRF,CRYBG1,CSF2RB,CXCL10,CXCL16,CXCR3,CXCR4,CYTIP,DDX58,DDX60,DHX58,DNAH2,DNER,DPT,DTX3L,EGR3,ENPP2,EPSTI1,ERBB3,F9,FAM214A,FAM71B,FCGR3A/FCGR3B,FCRL5,FGD2,FGL2…	216
Replication of Murine herpesvirus 4	0.000121	Decreased	-2	DDX58,IFIH1,OAS1,PARP12	4
Progressive motor neuropathy	0.000122	Increased	2.813	ADORA2B,ADRA1A,CCL5,CD74,CNR2,CXCR3,EPSTI1,FABP3,FCGR1A,FCGR3A/FCGR3B,HAVCR2,HLA-DQA1,HLA-DQB1,IFIT1,IL10,IL1B,IL7R,IRF7,IRGM,ISG15,ITGA4,LY6E,NR4A2,OAS1,OAS3,PDE4B,RRAD,RSAD2,STAP1,TLR2	30
Binding of eosinophils	0.000128	Increased	2.19	CCL5,ICAM1,IL1B,ITGA4,SELPLG	5
Chemotaxis of embryonic cell lines	0.000128		1.455	CCL5,CXCL10,CXCR4,FPR2,TLR2	5
Chemotaxis of epithelial cell lines	0.000128		1.455	CCL5,CXCL10,CXCR4,FPR2,TLR2	5
Apoptosis of dendritic cells	0.000128			CD40,IL10,TLR3,TLR9,TNFSF10	5
Differentiation of myeloid leukocytes	0.000129	Increased	2.93	CD40,CD74,CSF2RB,HCLS1,HGF,IFI16,IL10,IL7R,IRF7,PRDM1,TLR2	11
Binding of leukemia cell lines	0.000129		1.834	CD14,CXCR4,CYTIP,FYB1,HLA-A,ICAM1,ITGA4,ITGAL,RAP1GAP,SELPLG,TLR2	11
Malignant solid tumor	0.000131		1.905	ABCG1,ABI3,ABLIM2,ADGRG6,ADHFE1,ADORA2B,ADRA1A,AHRR,AICDA,AIM2,AKAP3,ALDH1L1,ALDOC,AMER2,ANK1,APOBEC3B,ARFGEF3,ARG2,ARHGAP22,ARHGAP27,ARRDC3,ASS1,B3GNT3,B3GNT8,BATF2,BCL2L11,BCL3,BDH2,BIRC3,BMF,C2,C3AR1,CACNA1A,CACNB1,CALHM6,CAMK2B,CAPN5,CAPNS2,CARD11,CATSPERG,CAV2,CCL5,CCRL2,CD101,CD14,CD274,CD300E,CD300LD,CD40,CD5,CD5L,CD69,CD72,CD74,CD83,CD86,CDK18,CEACAM16,CEACAM19,CEBPB,CEP85,CFAP126,CHN2,CH…	361
Genitourinary carcinoma	0.000131			ABLIM2,ADORA2B,ADRA1A,AHRR,ALDH1L1,ANK1,ARFGEF3,ARG2,ARHGAP22,ARRDC3,B3GNT3,BCL2L11,C2,C3AR1,CACNA1A,CACNB1,CAMK2B,CAPN5,CARD11,CD101,CD14,CD274,CD300E,CD5L,CD74,CD86,CDK18,CEP85,CHN2,CIITA,CLEC12A,CNR2,CPD,CREBRF,CRYBG1,CSF2RB,CXCL10,CXCL16,CXCR3,CYTIP,DDX58,DDX60,DHX58,DNAH2,DNER,DPT,DTX3L,EGR3,ENPP2,EPSTI1,ERBB3,F9,FAM214A,FAM71B,FCGR1A,FCRL5,FGD2,FGL2,FHAD1,FNDC7,FOS,FOSB,FPR2,FXYD5,GBP2,GBP6…	214
Activation of dendritic cells	0.000132		1.387	HAVCR2,IL10,IL1B,TLR2,TLR9,TNFRSF1B	6
T cell development	0.000135	Increased	2.215	CD5,CD69,ICOSLG/LOC102723996,IL10,IL1B,IL2RG,IL7R,JAG2,SOCS1	9
Polarization of helper T lymphocytes	0.00014			IL1B,NPY,TLR2	3
Proliferation of memory B cells	0.00014			CD40,IL10,SLAMF7	3
Binding of lymphoma cell lines	0.000149		0.824	CXCL3,EGR3,HGF,ICAM1,IL1B,JUNB,NFKBIA,SELPLG	8
Transactivation of RNA	0.000151	Increased	2.177	AHRR,CARD11,CD40,CD86,CEBPB,CIITA,CYTIP,DDX58,FOS,FOSB,FRAT1,HMCN2,IFI16,IFIH1,IL1B,JUNB,NFKBIA,NFKBIE,NR4A2,SELPLG,STAT1,TNFRSF1B,TNFSF10	23
Synthesis of lipid	0.000151	Increased	2.17	CCL5,CD14,CD40,CD74,CD83,CNR2,ENPP2,FOS,FPR2,GBGT1,HGF,IL10,IL1B,KLF11,NFKBIA,PLA2G5,RGS2,SIGLEC9,SLC27A1,SOCS1,TLR2,TNFSF10,TRERF1	23
Myelopoiesis of leukocytes	0.000158	Increased	2.754	CD40,CD74,CSF2RB,HCLS1,HGF,IFI16,IL10,IL7R,IRF7,TLR2	10
Proliferation of smooth muscle cells	0.000158		0.089	CCL5,CXCL16,FOS,HGF,IL10,IL1B,KLF11,NR4A1,NR4A2,TLR2	10
Hyper-igm immunodeficiency syndrome	0.000162			AICDA,CD40,FCGR1A,FCGR3A/FCGR3B	4
Aggregation of phagocytes	0.000162		1.98	ICAM1,ITGAL,SELPLG,TLR2	4
Primary sclerosing cholangitis	0.000173			BIRC3,CXCR4,IL10,ITGA4,NR4A1,TNFSF10	6
Production of HIV-1	0.000173		0.123	CD14,IL10,RSAD2,TLR2,TLR9,ZC3H12A	6
Dengue fever	0.000173			CCL5,CD69,F9,IL10,IL1B,TNFRSF1B	6
B-cell lymphoma	0.000173			ABCG1,BCL3,BIRC3,CARD11,CD101,CD274,CD40,CD5,CD69,CIITA,CORO2A,CXCR4,FAM102A,FCGR3A/FCGR3B,FYB1,GBP2,GNG4,HCLS1,HGF,HLA-DQA1,ICAM1,IKBKE,IL10,IL1B,IL2RG,L1CAM,MXI1,NFKBIA,NFKBIE,POU2F2,PRDM1,PSMB9,RASGRF1,REL,RNF213,SOCS1,TLR2,TNFSF8,TNIP1,TRAF1,TRERF1	41
Polarization of cells	0.000178		1.937	CCL5,CXCL10,DPYSL2,IL10,IL1B,ITGA4,NPY,TLR2	8
Dermatomyositis	0.00018			CAV2,CIITA,CXCL10,FCGR1A,FCGR3A/FCGR3B,GBP2,HLA-DQA1,IFIT3,LY6E,TGFBI	10
Female genital tract serous carcinoma	0.000181			B3GNT3,CACNA1A,CD274,DPT,ENPP2,ERBB3,FGL2,GEM,HGF,IFITM2,ISG15,JAG2,L1CAM,MICB,P2RY14,PTN,RGS2,SLC39A4,STAT1,TMEM176B,TNFAIP2,TNIP1,TNNI3,TXNIP	24
Accumulation of cyclic AMP	0.000183		-1.31	ADORA2B,CNR2,FPR2,GPR132,HPN,IFITM3,RGS2,SLC31A2,STMN3	9
Apoptosis of endocrine cells	0.000185		-0.128	BCL2L11,IL10,IL1B,NFKBIA,NMI	5
Cell proliferation of tumor cell lines	0.000188		1.092	ADORA2B,AIM2,ALDH1L1,ARRDC3,ASS1,BATF2,BCL2L11,BCL3,CD40,CD72,CD74,CEBPB,CHN2,CNR2,CSF2RB,CXCL10,CXCR3,CXCR4,DDX58,ERBB3,FOS,FOSB,FPR2,GDF3,GLDC,GLIPR1,GNG4,HFE,HGF,HPN,IFI16,IFITM3,IGF2BP1,IKBKE,IL10,IL11,IL1B,IL2RG,ING4,JAG2,JUNB,KLF10,L1CAM,LILRB3,MADD,MXI1,NECTIN4,NFKBIA,NPY,NR4A1,NR4A2,OAS3,PRDM1,PSEN2,PTN,PTPRO,RAP1GAP,RASSF4,REL,RRAD,SEMA4D,SOCS1,STAT1,STMN3,TLR2,TNFSF10,TNFSF8,TXNIP,USP18…	70
Proliferation of PBMCs	0.000196		-1.104	CD274,CD83,ICOSLG/LOC102723996,IL10,IL10RA,TLR9,TNFSF10	7
Lymphocytic leukemia	0.000201			AICDA,BCL3,BIRC3,CACNB1,CARD11,CD14,CD274,CD300E,CD40,CD5,CD74,CD86,CIITA,CPD,CXCL10,DDX58,DNER,GBP2,HLA-A,HLA-DQA1,IL10,IL1B,IL7R,ITGA4,LY6E,mir-339,NFKBIA,PDE3B,PDE4B,PDE7B,PKD1L2,PRDM1,REL,TIMD4,TLR2,TLR9	36
Neuromuscular disease	0.000206	Increased	2.813	ADORA2B,ADRA1A,CAMK2B,CCL5,CD74,CIITA,CNR2,CXCR3,EPSTI1,FCGR1A,FCGR3A/FCGR3B,GPRC5C,HAP1,HAVCR2,HLA-DQA1,HLA-DQB1,IFIT1,IL10,IL1B,IL7R,IRF7,IRGM,ISG15,ITGA4,LY6E,NPY,NR4A1,NR4A2,OAS1,OAS3,PCDH7,PDE4B,PLA2G2E,PLSCR4,PSMB9,RAP1GAP,RELB,RSAD2,STAP1,TLR2	40
Cirrhosis of liver	0.00021			CD86,CXCR4,GBP2,HGF,HLA-DQA1,HLA-DQB1,IL7R,JAG2,LY6E,NR4A1,NT5E,TLR3,TLR9,TNFSF10	14
Chemotaxis of monocytes	0.000211	Increased	2.365	CCL5,CXCL10,CXCR4,FPR2,IL10,IL1B,ITGAL,PTPRO	8
Transmigration of T lymphocytes	0.000213	Increased	2	CCL5,CD86,CXCR3,ICAM1	4
Acute alcoholic hepatitis	0.000213			IL10,PDE3B,PDE4B,PDE7B	4
Binding of B lymphocytes	0.000213			CD40,CD86,CXCR4,ICOSLG/LOC102723996	4
Urinary tract tumor	0.000218			ADORA2B,AHRR,ANK1,APOBEC3B,ARFGEF3,ARG2,BIRC3,CARD11,CD274,CIITA,CREBRF,CRYBG1,CSF2RB,CXCL16,CXCR3,DDX58,EGR3,ERBB3,FCGR1A,FCRL5,FOS,FOSB,GBP2,GBP6,GPR132,GPR65,GPR68,HCLS1,HGF,HLA-DQA1,HLA-DQB1,HLA-DRB5,ICAM1,IFI16,IFIT3,IL10,IL10RA,IL2RG,ITGA4,L1CAM,LILRB3,LY6E,MXI1,N4BP2L1,NANOS1,NECTIN4,NFKBIA,NFKBIZ,NLRC5,NOD2,PDE4B,PIK3R5,PSMB9,RAP1GAP,REL,RNF213,SELPLG,SLFN5,ST14,STXBP3,TLR2,TNFSF10,TXNIP,…	65
Chemotaxis of kidney cell lines	0.00022		1.455	CCL5,CXCL10,CXCR4,FPR2,TLR2	5
Allergic rhinitis	0.000239			ADORA2B,ADRA1A,HAVCR2,IL10,PDE3B,PDE4B,PDE7B	7
Sequestration of transcription factor activity	0.000241			MXI1,NFKBIA,NFKBIE	3
Stimulation of hepatoma cell lines	0.000241			CCL5,HGF,IL1B	3
Cell movement of carcinoma cell lines	0.000243		1.669	CCL5,CXCL3,CXCR4,DDX58,ERBB3,HGF,IFIT2,IGF2BP1,IL1B,ITGA4,L1CAM,NFKBIA,PTN,RAP1GAP,TGFBI,TLR2	16
Infection by DNA virus	0.000246		0.106	CCL5,CD274,CD40,CSF2RB,CXCL10,F9,FCGR1A,FCGR3A/FCGR3B,IL2RG,STAT1,TLR3	11
Replication of Influenza A virus	0.000248		0.083	BCL3,CAMK2B,DDX58,IFITM2,IFITM3,IKBKE,ISG15,NLRC5,NMI,OAS3,PIK3R5,RSAD2,SELPLG,STAT1,TRERF1,TRIM14,UBA7	17
Glucose metabolism disorder	0.00025			ABCG1,ADORA2B,ADRA1A,BCL2L11,CACNA1A,CACNB1,CCL5,CNR2,CREBRF,CXCR4,ERBB3,FCGR1A,FCGR3A/FCGR3B,FOS,HFE,HGF,HLA-A,HLA-DQA1,HLA-DQB1,HPN,IFIH1,IFIT1,IL10,IL1B,IL7R,KLF10,KLF11,LIPE,MICB,OAS1,PDE3B,PDE4B,PDE7B,PSMB9,PTPRO,STAT1,TAP1,TLR2,TLR9	39
Urinary tract cancer	0.000254			ADORA2B,AHRR,ANK1,APOBEC3B,ARFGEF3,ARG2,BIRC3,CARD11,CD274,CIITA,CREBRF,CRYBG1,CSF2RB,CXCL16,CXCR3,DDX58,EGR3,ERBB3,FCGR1A,FCRL5,FOS,FOSB,GBP2,GBP6,GPR68,HCLS1,HGF,HLA-DQA1,HLA-DQB1,HLA-DRB5,ICAM1,IFI16,IFIT3,IL10,IL10RA,IL2RG,ITGA4,L1CAM,LILRB3,LY6E,MXI1,N4BP2L1,NANOS1,NECTIN4,NFKBIA,NFKBIZ,NLRC5,NOD2,PDE4B,PIK3R5,PSMB9,RAP1GAP,REL,RNF213,SELPLG,SLFN5,ST14,STXBP3,TLR2,TNFSF10,TXNIP,UBA7,ZBTB7C	63
Abdominal neoplasm	0.000269		1.342	ABCG1,ABI3,ABLIM2,ADHFE1,ADORA2B,ADRA1A,AHRR,AICDA,AIM2,AKAP3,ALDH1L1,AMER2,ANK1,ANKRD37,APOBEC3B,ARFGEF3,ARG2,ARHGAP22,ARHGAP27,ARRDC3,ASS1,B3GNT3,B3GNT8,BATF2,BCL2L11,BCL3,BDH2,BIRC3,C2,C3AR1,CACNA1A,CACNB1,CALHM6,CAMK2B,CAPN5,CAPNS2,CARD11,CATSPERG,CCL5,CCRL2,CD101,CD14,CD274,CD300E,CD40,CD5,CD5L,CD69,CD72,CD74,CD83,CD86,CDK18,CEACAM16,CEACAM19,CEBPB,CEP85,CFAP126,CHN2,CHST3,CIITA,CLEC12A,CLEC…	350
Arteriosclerosis	0.00027			ABCG1,ADORA2B,BIRC3,CACNB1,CD14,CORO2A,FOS,FOSB,HGF,ICAM1,IL1B,ITGAL,JUNB,PDE3B,PDE4B,PDE7B,RSAD2,SOCS1,ST14,TLR2,TNFSF10,ZFP36	22
Severe alcoholic hepatitis	0.000275			IL10,PDE3B,PDE4B,PDE7B	4
X-linked agammaglobulinemia	0.000275			FCGR1A,FCGR3A/FCGR3B,TLR2,TLR3	4
MAPKKK cascade	0.00028	Increased	2.449	ADRA1A,CAV2,CCL5,CD74,IL11,IL1B,TLR9,TRIM5,ZFP36	9
Infection by lentivirus	0.000289	Increased	2.123	C2,CACNA1A,CAV2,CCL5,CD14,CD74,CD86,CSF2RB,CXCR4,FCGR1A,FCGR3A/FCGR3B,HAVCR2,HLA-A,HMCN2,IL10,IL2RG,ITGA4,KCNN4,MAP3K9,MICB,NLRP1,PARP9,PDE3B,PDE4B,PDE7B,PKD1L2,PNRC1,PPM1N,PSEN2,SAMHD1,STAT1,TLR2,TLR3,TNFRSF1B,TNFSF10,TRIM5	36
Cell death of lymphoma cell lines	0.000289	Increased	2.083	BCL2L11,BIRC3,BMF,CD40,CXCR4,GPR65,IL10,NAIP,NFKBIA,PDE4B,PRDM1,STAT1,TNFSF10	13
Adhesion of granulocytes	0.00029		1.369	FPR2,ICAM1,IL1B,ITGA4,PLTP,SELPLG,TLR2	7
Cell movement of dendritic cells	0.00029		1.813	CCL5,CD40,CXCL10,CXCR3,CXCR4,IL1B,NPY	7
Cell death of cervical cancer cell lines	0.000302		1.507	ADGRL2,BCL2L11,DAXX,FOS,GPR132,IKBKE,IL1B,IRGM,JUNB,MADD,NAIP,NFKBIA,NFKBIZ,NR4A1,NR4A2,PSEN2,REL,STAT1,TNFRSF1B,TNFSF10,UBA7,ZFP36	22
Genitourinary adenocarcinoma	0.000311			ABLIM2,ADORA2B,ADRA1A,AHRR,ALDH1L1,ANK1,ARFGEF3,ARG2,ARHGAP22,ARRDC3,B3GNT3,BCL2L11,C2,C3AR1,CACNA1A,CACNB1,CAMK2B,CAPN5,CARD11,CD101,CD14,CD274,CD300E,CD5L,CD74,CD86,CDK18,CEP85,CHN2,CIITA,CLEC12A,CPD,CREBRF,CSF2RB,CXCL16,CXCR3,CYTIP,DDX58,DDX60,DHX58,DNAH2,DNER,DPT,DTX3L,EGR3,ENPP2,EPSTI1,ERBB3,F9,FAM214A,FAM71B,FCGR1A,FCRL5,FGD2,FGL2,FHAD1,FNDC7,FOS,FPR2,FXYD5,GBP2,GBP6,GDF9,GDPD3,GEM,GLDC,GPR…	197
Flux of Ca2+	0.000312		1.508	CCL5,CD101,CD40,CXCL3,CXCR4,FCGR1A,FCGR3A/FCGR3B,FPR2,GPR132,IL10,RGS2,TLR2	12
Binding of protein binding site	0.000312		0.843	BATF2,CD40,CEBPB,FOS,HGF,IL10,IL11,IL1B,NFKBIA,NFKBIZ,STAT1,ZBTB7C	12
Cell-cell contact	0.000327		1.276	CCL5,CD274,CEACAM16,CXCR3,CXCR4,HGF,ICAM1,ING4,ITGA4,ITGAL,JAML,NT5E,RAP1GAP,SUSD3,TNFAIP2,TNIP1	16
Peripheral arterial disease	0.000329			C3AR1,CD83,CSF2RB,CXCR4,CYTIP,FCGR1A,FCGR3A/FCGR3B,FYB1,HCLS1,ITGA4,NR4A2,PDE3B,PLTP,TMEM176B,TRIM14	15
Localized cutaneous leishmaniasis	0.000348			CSF2RB,PDE3B,PDE4B,PDE7B	4
Differentiation of naive lymphocytes	0.000348			CD40,ICOSLG/LOC102723996,IL10,IL1B	4
Formation of blood vessel	0.000349			ICAM1,IFI16,IL1B,KLF10,KLF11,NR4A2,TNFSF10	7
Development of malignant tumor	0.000353			ABI3,ABLIM2,ADHFE1,ADORA2B,ADRA1A,AHRR,AIM2,ALDH1L1,ALDOC,AMER2,ANK1,APOBEC3B,ARFGEF3,ARG2,ARHGAP22,ARRDC3,ASS1,B3GNT3,B3GNT8,BATF2,BCL2L11,BCL3,BDH2,C2,C3AR1,CACNA1A,CAMK2B,CAPN5,CARD11,CATSPERG,CD274,CD300E,CD5L,CD69,CD74,CD86,CEACAM16,CEACAM19,CEP85,CHN2,CHST3,CIITA,CLEC12A,CNR2,CPD,CREBRF,CSF2RB,CX3CR1,CXCR3,CYP27A1,DAXX,DDX58,DDX60,DNAH2,DNER,DPEP2,DTX3L,EGR3,ENPP2,ENPP6,ERBB3,F9,FAM102A,FAM…	241
Growth of epithelial tissue	0.000356		0.411	CXCL10,CXCR3,CXCR4,EGR3,FPR2,HGF,HPN,IL10,IL11,IL1B,ING4,ITGA4,KLK3,NR4A1,NR4A2,PTN,STAT1,TLR2,TNFSF10,ZFP36	20
Peripheral T-cell lymphoma	0.000361			CARD11,CAV2,CD5,CD69,IFI44,IFIT2,IFIT3,ISG15,NR4A2,NUAK2,TRERF1,TRIM25	12
Release of nitrite	0.000378			IL1B,NFKBIA	2
Migration of cortical neurons	0.000378			HGF,PREX1	2
Chills	0.000378			CD14,IL1B	2
Singleton-Merten syndrome	0.000378			DDX58,IFIH1	2
Replication of human T-lymphotropic virus type 1	0.000378			CIITA,SOCS1	2
Proliferation of naive B cells	0.000381			CD40,IL10,SLAMF7	3
Adhesion of dendritic cells	0.000381			ICAM1,ITGAL,NPY	3
Migration of lymphoblasts	0.000381			CCL5,HCLS1,ICAM1	3
Breast or ovarian cancer	0.000396			ABLIM2,ADGRG6,AHRR,AICDA,AIM2,ALDH1L1,ANK1,APOBEC3B,ARFGEF3,ARG2,BCL2L11,C2,CACNA1A,CAMK2B,CARD11,CATSPERG,CD274,CD300E,CD5,CD69,CEBPB,CEP85,CMPK2,CREBRF,CSF2RB,CXCL10,CXCL16,CXCR3,CXCR4,DAXX,DHX58,DNAH2,DPT,EGR3,ENPP2,EPSTI1,ERBB3,FAM71B,FCRL5,FGF11,FNDC7,FOS,FOSB,FPR2,GBP2,GDF9,GLDC,GPR132,GPR65,GPR85,HCLS1,HFE,HGF,HLA-DQA1,HLA-DRB5,HLA-E,HPN,IFIH1,IFIT1,IFITM2,IGF2BP1,IKBKE,IL10,IL1B,IL2RG,ING…	139
Benign oral disorder	0.000417			CD69,CXCL10,CXCR4,FCGR1A,FCGR3A/FCGR3B,GBP2,GPR68,HLA-A,HLA-DQA1,IFIH1,IFIT3,IFITM2,IFITM3,IL10,MICB,STAT1,TLR2,TLR9	18
Seizures	0.000444			ANKRD37,ARRDC3,CACNA1A,CD83,CXCR4,EGR3,FCGR1A,FCGR3A/FCGR3B,FOS,FOSB,GPR162,IL1B,JUNB,KLF10,NR4A1,RGS2,ZFP36	17
Phagocytosis of cells	0.000446	Increased	2.768	CD14,CD5L,CXCL10,FCGR1A,FCGR3A/FCGR3B,GPR18,HGF,IL1B,IRF7,TIMD4	10
Solid tumor	0.000453	Increased	2.81	ABCG1,ABI3,ABLIM2,ADGRG6,ADHFE1,ADORA2B,ADRA1A,AHRR,AICDA,AIM2,AKAP3,ALDH1L1,ALDOC,AMER2,ANK1,ANKRD37,APOBEC3B,ARFGEF3,ARG2,ARHGAP22,ARHGAP27,ARRDC3,ASS1,B3GNT3,B3GNT8,BATF2,BCL2L11,BCL3,BDH2,BIRC3,BMF,C2,C3AR1,CACNA1A,CACNB1,CALHM6,CAMK2B,CAPN5,CAPNS2,CARD11,CATSPERG,CAV2,CCL5,CCRL2,CD101,CD14,CD274,CD300E,CD300LD,CD40,CD5,CD5L,CD69,CD72,CD74,CD83,CD86,CDK18,CEACAM16,CEACAM19,CEBPB,CEP85,CFAP126…	365
Invasion of cells	0.00047		1.555	ARRDC3,BATF2,CD14,CD74,CEBPB,CXCR3,CXCR4,DDX58,DPYSL2,ENPP2,EPSTI1,ERBB3,FOS,FXYD5,HAVCR2,HGF,HPN,IFIT2,IFITM3,IL11,IL1B,ITGA4,JUNB,KLK3,L1CAM,NFKBIA,NOD2,NR4A1,NUAK2,RAP1GAP,SLFN5,ST14,STAT1,TGFBI,TLR9,TNFSF10,UBE2L6,ZFP36	38
Proliferation of endothelial cells	0.00048		-0.095	CXCL10,CXCR3,EGR3,FPR2,HGF,IL10,IL1B,ING4,ITGA4,KLK3,NR4A1,NR4A2,PTN,STAT1,TNFSF10	15
Migration of embryonic cell lines	0.000495		1.744	CCL5,CCRL2,FOS,FPR2,HGF,ICAM1,L1CAM,NR4A1	8
Proliferation of myeloma cell lines	0.000497		1.219	BCL3,CD40,CEBPB,CXCL10,HGF,IL11,TNFSF10	7
Digestive organ tumor	0.000499			ABCG1,ABI3,ABLIM2,ADHFE1,ADORA2B,ADRA1A,AHRR,AICDA,AIM2,AKAP3,ALDH1L1,AMER2,ANK1,ANKRD37,ARFGEF3,ARHGAP22,ARHGAP27,ARRDC3,ASS1,B3GNT3,B3GNT8,BATF2,BCL2L11,BCL3,BDH2,BIRC3,C2,C3AR1,CACNA1A,CACNB1,CALHM6,CAMK2B,CAPN5,CAPNS2,CARD11,CATSPERG,CCL5,CCRL2,CD101,CD14,CD274,CD300E,CD40,CD5,CD5L,CD69,CD72,CD74,CD83,CD86,CDK18,CEACAM16,CEACAM19,CEBPB,CEP85,CFAP126,CHN2,CHST3,CIITA,CLEC12A,CLEC4C,CLEC4E,CMPK…	338
Atherosclerosis	0.000519			ABCG1,ADORA2B,BIRC3,CACNB1,CD14,CORO2A,FOS,FOSB,HGF,ICAM1,IL1B,ITGAL,JUNB,PDE3B,PDE4B,PDE7B,RSAD2,SOCS1,ST14,TLR2,ZFP36	21
Adhesion of eosinophils	0.000534		1.969	ICAM1,IL1B,ITGA4,SELPLG	4
Binding of STAT binding site	0.000534		1.954	CD40,IL10,IL11,IL1B	4
Systemic inflammatory response syndrome	0.000534			CD14,IL10,IL1B,ITGAL	4
Binding of peripheral blood lymphocytes	0.000534		1.091	CXCR4,FYB1,ITGAL,NT5E	4
Acute mountain sickness	0.000534			ADORA2B,PDE3B,PDE4B,PDE7B	4
Replication of Retroviridae	0.000536		-0.133	CCL5,CIITA,HAVCR2,IL1B,SOCS1,TLR2,TLR9,TNFSF10,TRIM5	9
Frequency of tumor	0.000537			ABI3,ABLIM2,ADHFE1,ADORA2B,ADRA1A,AHRR,AIM2,ALDH1L1,ALDOC,AMER2,ANK1,APOBEC3B,ARFGEF3,ARG2,ARHGAP22,ARRDC3,ASS1,B3GNT3,B3GNT8,BATF2,BCL2L11,BCL3,BDH2,C2,C3AR1,CACNA1A,CAMK2B,CAPN5,CARD11,CATSPERG,CD274,CD300E,CD5L,CD69,CD74,CD86,CEACAM16,CEACAM19,CEP85,CHN2,CHST3,CIITA,CLEC12A,CNR2,CPD,CREBRF,CSF2RB,CX3CR1,CXCR3,CYP27A1,DAXX,DDX58,DDX60,DNAH2,DNER,DPEP2,DPT,DTX3L,EGR3,ENPP2,ENPP6,ERBB3,F9,FAM102A…	242
Colony formation of prostate cancer cell lines	0.000545		-1.091	BCL2L11,HPN,IFI16,NFKBIA,RRAD	5
Progressive neurological disorder	0.000548	Increased	2.813	ADORA2B,ADRA1A,CACNA1A,CCL5,CD74,CNR2,CXCR3,EPSTI1,FABP3,FCGR1A,FCGR3A/FCGR3B,HAVCR2,HLA-DQA1,HLA-DQB1,IFIT1,IL10,IL1B,IL7R,IRF7,IRGM,ISG15,ITGA4,LY6E,NR4A2,OAS1,OAS3,PDE4B,RRAD,RSAD2,STAP1,TLR2	31
B-cell leukemia	0.000552			AICDA,BCL3,BIRC3,CARD11,CD40,CD74,CD86,CXCL10,HLA-DQA1,IL10,IL1B,IL7R,ITGA4,mir-339,PDE3B,PDE7B,TLR2,TLR9	18
Colorectal cancer	0.000554			ABI3,ABLIM2,ADRA1A,AHRR,AIM2,ALDH1L1,AMER2,ANK1,ARFGEF3,ASS1,B3GNT3,B3GNT8,BATF2,BCL2L11,BCL3,BDH2,C2,CACNA1A,CAPN5,CARD11,CATSPERG,CCL5,CD274,CD5L,CD69,CD86,CEACAM16,CEACAM19,CHST3,CIITA,CLEC12A,CNR2,CPD,CRYBG1,CSF2RB,CX3CR1,CXCL10,CXCR3,CYP27A1,DAXX,DDX60,DNAH2,DPEP2,DPT,DPYSL2,DTX3L,ENPP2,ENPP6,ERBB3,F9,FAM214A,FCGR1A,FCGR3A/FCGR3B,FGD2,FHAD1,FOS,FPR2,GALNT12,GBP4,GDF3,GLDC,GLIPR1,GNG4,GPR132,…	176
Cell movement of tumor cell lines	0.000563	Increased	2.997	ARRDC3,CCL5,CD40,CEBPB,CHN2,CNR2,CXCL10,CXCL3,CXCR4,DDX58,DPYSL2,ENPP2,ERBB3,FKBPL,FOSB,FPR2,FYB1,GPR132,HAVCR2,HGF,IFIT2,IFITM3,IGF2BP1,IL1B,ING4,ITGA4,JAG2,KCNN4,L1CAM,LGALS3BP,NFKBIA,PIK3R5,PREX1,PTN,RAP1GAP,SELPLG,SEMA4D,STAT1,STMN3,SUSD3,TGFBI,TLR2,TNFSF10	43
Release of L-amino acid	0.000563			CXCR4,IL1B,TLR2	3
Transport of HIV-1	0.000563			CXCR4,NFKBIA,TLR2	3
Incidence of tumor	0.000564			ABI3,ABLIM2,ADHFE1,ADORA2B,ADRA1A,AHRR,AIM2,ALDH1L1,ALDOC,AMER2,ANK1,APOBEC3B,ARFGEF3,ARG2,ARHGAP22,ARRDC3,ASS1,B3GNT3,B3GNT8,BATF2,BCL2L11,BCL3,BDH2,C2,C3AR1,CACNA1A,CAMK2B,CAPN5,CARD11,CATSPERG,CD274,CD300E,CD5L,CD69,CD74,CD86,CEACAM16,CEACAM19,CEP85,CHN2,CHST3,CIITA,CLEC12A,CNR2,CPD,CREBRF,CSF2RB,CX3CR1,CXCR3,CYP27A1,DAXX,DDX58,DDX60,DNAH2,DNER,DPEP2,DPT,DTX3L,EGR3,ENPP2,ENPP6,ERBB3,F9,FAM102A…	242
HIV infection	0.000565	Increased	2.33	C2,CACNA1A,CAV2,CCL5,CD14,CD74,CD86,CSF2RB,CXCR4,FCGR1A,FCGR3A/FCGR3B,HAVCR2,HLA-A,HMCN2,IL10,IL2RG,ITGA4,KCNN4,MAP3K9,MICB,NLRP1,PARP9,PDE3B,PDE4B,PDE7B,PKD1L2,PNRC1,PPM1N,PSEN2,SAMHD1,STAT1,TLR2,TLR3,TNFRSF1B,TNFSF10	35
Peripheral vascular disease	0.000574			ADRA1A,C3AR1,CACNB1,CD83,CSF2RB,CXCL16,CXCR4,CYTIP,FABP3,FCGR1A,FCGR3A/FCGR3B,FYB1,HCLS1,ITGA4,NPY,NR4A2,PDE3B,PDE4B,PDE7B,PLTP,TMEM176B,TNNI3,TRIM14	23
Monoclonal gammopathy of undertermined significance	0.000613			CIITA,CXCR4,GBP2,HLA-DQA1,IL10,LY6E	6
Cell-cell adhesion of tumor cell lines	0.000613		-0.342	CD274,CXCR3,HGF,ICAM1,RAP1GAP,SUSD3	6
Cell proliferation of lymphoma cell lines	0.000619		0.879	ADORA2B,CD40,CXCR4,IL10,JAG2,JUNB,PRDM1,REL,STAT1,TNFSF8	10
Alcoholic hepatitis	0.000623			CXCL10,IL10,PDE3B,PDE4B,PDE7B	5
Angiogenesis	0.00063		1.257	CD40,CXCL10,CXCR3,CXCR4,EGR3,FPR2,HGF,ICAM1,IFI16,IL10,IL1B,ING4,ITGA4,KLF10,KLF11,KLK3,NR4A1,NR4A2,PDE3B,PLXDC1,PTN,RNF213,STAT1,TGFBI,TNFSF10,ZC3H12A	26
Vasculogenesis	0.000633		1.294	CXCL10,CXCR3,CXCR4,EGR3,FPR2,HGF,ICAM1,IFI16,IL10,IL1B,ING4,ITGA4,KLF10,KLF11,KLK3,NR4A1,NR4A2,PLXDC1,PTN,STAT1,TGFBI,TNFSF10	22
Apoptosis of islet cells	0.00065		0.422	BCL2L11,IL1B,NFKBIA,NMI	4
Function of lymphocytes	0.00065			CD274,HLA-E,IL2RG,TLR2	4
Cell rolling of leukocytes	0.00065		0.747	FCGR3A/FCGR3B,ICAM1,ITGA4,SELPLG	4
Viral hepatitis	0.000654			CCL5,CD274,CSF2RB,CXCL10,CXCR3,DDX58,FCGR1A,FCGR3A/FCGR3B,HGF,IL10,IL2RG	11
Infection by Flaviviridae	0.000654		-0.927	CCL5,CXCL10,CXCR3,DDX58,IFITM2,IFITM3,IL10,PDE3B,PDE4B,PDE7B,RSAD2	11
Cell movement of epithelial cell lines	0.000688	Increased	2.448	CCL5,CCRL2,CXCL10,CXCR4,FPR2,HGF,ICAM1,L1CAM,TGFBI,TLR2	10
Response of phagocytes	0.00069	Increased	2.186	CD14,CXCL10,FCGR3A/FCGR3B,GPR18,HGF,TLR2,TLR3	7
Cell movement of antigen presenting cells	0.000701		1.37	CCL5,CD40,CXCL10,CXCR3,CXCR4,IL10,IL1B,NPY	8
Crohn disease	0.00071			ADORA2B,CD86,CIITA,CSF2RB,FHAD1,GBP2,HLA-DQA1,ICOSLG/LOC102723996,IL10,IRGM,ITGA4,NOD2,PDE4B,TLR2,TNFSF8	15
Cell death of leukemia cell lines	0.000736		1.774	BCL2L11,BIRC3,CSF2RB,CXCR4,EGR3,FCGR1A,GPR68,HGF,IL1B,ITGA4,LGALS3BP,MEFV,NFKBIA,REL,SOCS1,TLR2,TNFSF10,UBA7,USP18	19
Apoptosis of lymphoma cell lines	0.000753		1.802	BCL2L11,BIRC3,BMF,CD40,CXCR4,GPR65,NFKBIA,PDE4B,PRDM1,STAT1,TNFSF10	11
Bronchiectasis	0.000782			ADORA2B,PDE3B,PDE4B,PDE7B	4
Contrast induced nephropathy	0.000782			ADORA2B,PDE3B,PDE4B,PDE7B	4
Migration of neurons	0.000782			HGF,L1CAM,NR4A2,PREX1	4
Gastrointestinal carcinoma	0.000788			ABCG1,ABI3,ABLIM2,ADHFE1,ADORA2B,ADRA1A,AHRR,AICDA,AIM2,AKAP3,ALDH1L1,AMER2,ANK1,ARFGEF3,ARHGAP22,ARHGAP27,ARRDC3,ASS1,B3GNT3,B3GNT8,BATF2,BCL2L11,BCL3,BDH2,BIRC3,C2,CACNA1A,CACNB1,CALHM6,CAMK2B,CAPN5,CAPNS2,CARD11,CATSPERG,CD101,CD274,CD300E,CD5L,CD69,CD72,CD74,CD83,CD86,CDK18,CEACAM16,CEACAM19,CEBPB,CFAP126,CHST3,CIITA,CLEC12A,CLEC4E,CMPK2,CNR2,CORO2A,CPD,CREBRF,CRYBG1,CSF2RB,CX3CR1,CXCL10,CXCL…	283
B-cell non-Hodgkin lymphoma	0.000791			ABCG1,BCL3,BIRC3,CARD11,CD101,CD274,CD40,CD5,CD69,CIITA,CORO2A,CXCR4,FAM102A,FCGR3A/FCGR3B,FYB1,GBP2,GNG4,HCLS1,HGF,HLA-DQA1,IKBKE,IL10,IL1B,IL2RG,L1CAM,MXI1,NFKBIE,POU2F2,PRDM1,PSMB9,RASGRF1,REL,RNF213,SOCS1,TLR2,TNIP1,TRAF1,TRERF1	38
Cytostasis of lymphoma cell lines	0.000792			DDX58,STAT1,TNFSF8	3
Transendothelial migration of dendritic cells	0.000792			CCL5,IL1B,NPY	3
Recruitment of mononuclear leukocytes	0.000792			CCL5,CXCR3,TNFRSF1B	3
Binding of mast cells	0.000792			ICAM1,IL1B,ITGAL	3
Anoikis of breast cell lines	0.000792			BCL2L11,BMF,CEBPB	3
Nonalcoholic steatohepatitis	0.000804			GBP2,HLA-DQA1,PDE3B,PDE4B,PDE7B	5
Polarization of blood cells	0.000804	Increased	2.213	CXCL10,IL10,IL1B,NPY,TLR2	5
Hypereosinophilia	0.000804			CD40,CD5,CXCR4,RELB,TNFSF8	5
Production of virus	0.000807		-0.185	CD14,IFIH1,IL10,RSAD2,TLR2,TLR9,ZC3H12A	7
Infection by hepatitis B virus	0.000807			CCL5,CD274,CSF2RB,CXCL10,FCGR1A,FCGR3A/FCGR3B,IL2RG	7
Expression of RNA	0.000851	Increased	2.217	BCL3,CD40,CD74,CD86,CEBPB,CIITA,CREBRF,CSF2RB,CXCL10,CXCR4,DAXX,DDX58,DHX58,DTX3L,FOS,FOSB,FPR2,HAVCR2,HCLS1,HELZ2,HGF,IFI16,IGF2BP1,IKBKE,IL10,IL11,IL1B,ING4,IRF7,JUNB,KLF10,KLF11,L1CAM,LY9,MXI1,NANOS1,NFKBIA,NLRC5,NOD2,NR4A1,NR4A2,PARP14,PARP9,POU2F2,PRDM1,RASGRF1,REL,RELB,SELPLG,SEMA4D,SLC31A2,SOCS1,STAT1,TLR2,TLR3,TLR9,TNFRSF1B,TNFSF10,TNIP1,TRERF1,ZC3H12A,ZFP36,ZNF263	63
Colorectal tumor	0.000852			ABI3,ABLIM2,ADRA1A,AHRR,AIM2,ALDH1L1,AMER2,ANK1,ARFGEF3,ASS1,B3GNT3,B3GNT8,BATF2,BCL2L11,BCL3,BDH2,C2,CACNA1A,CAPN5,CARD11,CATSPERG,CCL5,CD274,CD5L,CD69,CD86,CEACAM16,CEACAM19,CHST3,CIITA,CLEC12A,CNR2,CPD,CRYBG1,CSF2RB,CX3CR1,CXCL10,CXCR3,CYP27A1,DAXX,DDX60,DNAH2,DPEP2,DPT,DPYSL2,DTX3L,ENPP2,ENPP6,ERBB3,F9,FAM214A,FCGR1A,FCGR3A/FCGR3B,FGD2,FHAD1,FOS,FPR2,GALNT12,GBP4,GDF3,GLDC,GLIPR1,GNG4,GPR132,…	177
Development of carcinoma	0.000854			ABI3,ABLIM2,ADHFE1,ADORA2B,ADRA1A,AHRR,AIM2,ALDH1L1,ALDOC,AMER2,ANK1,APOBEC3B,ARFGEF3,ARG2,ARHGAP22,ARRDC3,ASS1,B3GNT3,B3GNT8,BATF2,BCL2L11,BCL3,BDH2,C2,C3AR1,CACNA1A,CAMK2B,CAPN5,CARD11,CATSPERG,CD274,CD300E,CD5L,CD69,CD74,CD86,CEACAM16,CEACAM19,CEP85,CHN2,CHST3,CIITA,CLEC12A,CNR2,CPD,CREBRF,CSF2RB,CX3CR1,CXCR3,CYP27A1,DAXX,DDX58,DDX60,DNAH2,DNER,DPEP2,DTX3L,EGR3,ENPP2,ENPP6,ERBB3,F9,FAM102A,FAM…	237
Cytotoxicity of lymphocytes	0.00087	Increased	2.599	CCL5,CD69,FCGR1A,FCGR3A/FCGR3B,HAVCR2,HLA-E,TNFSF10	7
High grade lymphocytic cancer	0.000874			BIRC3,CARD11,CD101,CD274,CD40,CD5,CIITA,CORO2A,HGF,HLA-DQA1,ICAM1,IKBKE,IL10,IL2RG,NFKBIE,POU2F2,PRDM1,RASGRF1,REL,SOCS1,TNIP1	21
Gastrointestinal tumor	0.000878			ABCG1,ABI3,ABLIM2,ADHFE1,ADORA2B,ADRA1A,AHRR,AICDA,AIM2,AKAP3,ALDH1L1,AMER2,ANK1,ARFGEF3,ARHGAP22,ARHGAP27,ARRDC3,ASS1,B3GNT3,B3GNT8,BATF2,BCL2L11,BCL3,BDH2,BIRC3,C2,CACNA1A,CACNB1,CALHM6,CAMK2B,CAPN5,CAPNS2,CARD11,CATSPERG,CCL5,CD101,CD274,CD300E,CD5,CD5L,CD69,CD72,CD74,CD83,CD86,CDK18,CEACAM16,CEACAM19,CEBPB,CFAP126,CHST3,CIITA,CLEC12A,CLEC4E,CMPK2,CNR2,CORO2A,CPD,CREBRF,CRYBG1,CSF2RB,CX3CR1,CX…	297
Chemotaxis of mononuclear leukocytes	0.000888	Increased	2.134	CCL5,CD74,CXCL10,CXCR4,FPR2,IL10,IL1B,ITGAL,PTPRO,TLR2	10
Growth of hematological system tumor	0.000908		1.969	CD274,CD40,HGF,IL1B,TLR9	5
Phagocytosis of neutrophils	0.000932		1.715	CXCL10,FCGR3A/FCGR3B,GPR18,HGF	4
Radiculopathy	0.000932			CACNA1A,PDE3B,PDE4B,PDE7B	4
Proliferation of neuroblastoma cell lines	0.000938		0.012	CXCR4,HFE,HGF,MXI1,NPY,RAP1GAP,TNFSF10	7
Lichen planus	0.000969			CD74,FOLR2,HLA-A,HLA-DQB1,HLA-E,IFIT1,IFITM2,IFITM3	8
Adult T cell leukemia	0.00098			CARD11,CD14,CD274,CD5,CD86,HLA-A,NFKBIA,PDE7B,PRDM1,REL	10
Differentiation of phagocytes	0.00098	Increased	2.766	CD40,CD74,CSF2RB,HGF,IFI16,IL10,IL7R,IRF7,PRDM1,TLR2	10
DNA repair-deficiency disorder	0.00101			ADRA1A,CD274,CIITA,CXCR4,FCGR1A,FCGR3A/FCGR3B,IL2RG,IL7R,TAP1	9
Colorectal carcinoma	0.00102			ABI3,ABLIM2,ADRA1A,AHRR,AIM2,ALDH1L1,AMER2,ANK1,ARFGEF3,ASS1,B3GNT3,B3GNT8,BATF2,BCL2L11,BCL3,BDH2,C2,CACNA1A,CAPN5,CARD11,CATSPERG,CD274,CD5L,CD69,CD86,CEACAM16,CEACAM19,CHST3,CIITA,CLEC12A,CNR2,CPD,CSF2RB,CX3CR1,CXCR3,CYP27A1,DAXX,DDX60,DNAH2,DPEP2,DTX3L,ENPP6,ERBB3,F9,FAM214A,FCGR1A,FGD2,FHAD1,FOS,FPR2,GALNT12,GBP4,GDF3,GLDC,GLIPR1,GNG4,GPR132,GPR162,GPR171,GPR65,GPR68,HAVCR2,HCLS1,HFE,HGF,HLA…	156
Primary Sjögren syndrome	0.00102			IFITM2,IFITM3,MICB,TLR2,TLR9	5
Sarcoidosis	0.00103			ABCG1,CCL5,CD14,CD69,CX3CR1,NOD2,PDE4B,TLR9	8
Chronic obstructive pulmonary disease	0.00103			ADORA2B,ADRA1A,CCL5,CD69,HLA-DQA1,IL10,IL1B,PDE3B,PDE4B,PDE7B,PLTP	11
Glioma cancer	0.00106			CD14,CD274,CIITA,CSF2RB,CXCL16,EGR3,ENPP2,GBP2,GLDC,GLIPR1,HFE,HGF,HLA-DQA1,IL10,IL1B,LY6E,MXI1,PLEKHA4,RAPGEF5,RNF213,SHTN1,TGFBI,TNFRSF1B	23
Binding of memory T lymphocytes	0.00107			CCL5,CD86,HGF	3
Apoptosis of prostate cancer cell lines	0.00108		1.159	BCL2L11,BCL3,BIRC3,FOS,GLIPR1,HGF,HPN,KLK3,NFKBIA,NR4A1,TLR3,TNFSF10	12
Central nervous system cancer	0.00109			B3GNT3,CD14,CD274,CIITA,CSF2RB,CXCL16,DPT,EGR3,ENPP2,ERBB3,GBP2,GLDC,GLIPR1,HFE,HGF,HLA-DQA1,IL10,IL1B,LY6E,MXI1,NUAK2,PLEKHA4,PRDM1,RAPGEF5,RASGRF1,RNF213,SHTN1,SOCS1,TGFBI,TNFRSF1B	30
Quantity of granulocytes	0.0011			FCGR1A,IL10,NFKBIA,TNFRSF1B	4
Endotoxemia	0.0011			ADRA1A,PDE3B,PDE4B,PDE7B	4
Proliferation of CD34+ progenitor-derived connective tissue-type mast cells	0.00112			CD72,SEMA4D	2
Polarization of Th3 cells	0.00112			IL1B,TLR2	2
Proliferation of type 3 innate lymphoid cells	0.00112			IL1B,TLR2	2
Maculopapular rash	0.00112			HLA-A,HLA-E	2
Hyper-IgM syndrome type 2	0.00112			AICDA,CD40	2
Differentiation of peripheral B lymphocytes	0.00112			STAT1,TLR9	2
Replication of SARS coronavirus	0.00112			IFITM2,IFITM3	2
Transendothelial migration of melanoma cell lines	0.00112			L1CAM,RAP1GAP	2
Chemotaxis of hepatic stellate cells	0.00112			CXCL10,CXCR3	2
Migration of cytotoxic type 1 T lymphocytes	0.00112			CXCL10,CXCR3	2
Experimental autoimmune encephalomyelitis	0.00112			CD40,IL10	2
Aggregation of hematopoietic progenitor cells	0.00112			CXCL10,CXCR3	2
Familial Crohn disease	0.00112			IRGM,NOD2	2
Chemotaxis of CD34+ progenitor-derived connective tissue-type mast cells	0.00112			CD72,SEMA4D	2
Cell death of duct cancer cell lines	0.00112			BCL2L11,TNFSF10	2
Cell death of sarcoma cell lines	0.00112		1.692	ADORA2B,BCL2L11,BIRC3,BMF,DDX58,IGF2BP1,IL1B,NFKBIA,NFKBIZ,REL,STAT1,TNFRSF1B,TNFSF10,TRAF1	14
Acute coronary event	0.00113			ADORA2B,ADRA1A,CACNB1,FCGR1A,FCGR3A/FCGR3B,HGF,PDE3B,PDE4B,PDE7B,TLR2,TNNI3	11
Synthesis of glycosaminoglycan	0.00114			CD40,CHST3,HGF,IL1B,XYLT2	5
Differentiation of B lymphocytes	0.00114		1.295	CD14,CD40,IL10,STAT1,TLR9	5
Adhesion of leukemia cell lines	0.00117		1.431	CYTIP,FYB1,ICAM1,ITGA4,ITGAL,RAP1GAP,SELPLG,TLR2	8
Activation of antigen presenting cells	0.00117		1.715	CCL5,HAVCR2,IL10,IL1B,TLR2,TLR9,TNFRSF1B	7
High-grade lymphoma	0.00117			BIRC3,CARD11,CD101,CD274,CD40,CD5,CIITA,CORO2A,HGF,HLA-DQA1,ICAM1,IKBKE,IL10,IL2RG,NFKBIE,POU2F2,PRDM1,RASGRF1,REL,SOCS1,TNIP1	21
Tumorigenesis of epithelial neoplasm	0.0012			ABI3,ABLIM2,ADHFE1,ADORA2B,ADRA1A,AHRR,AIM2,ALDH1L1,ALDOC,AMER2,ANK1,APOBEC3B,ARFGEF3,ARG2,ARHGAP22,ARRDC3,ASS1,B3GNT3,B3GNT8,BATF2,BCL2L11,BCL3,BDH2,C2,C3AR1,CACNA1A,CAMK2B,CAPN5,CARD11,CATSPERG,CD274,CD300E,CD5L,CD69,CD74,CD86,CEACAM16,CEACAM19,CEP85,CHN2,CHST3,CIITA,CLEC12A,CNR2,CPD,CREBRF,CSF2RB,CX3CR1,CXCR3,CYP27A1,DAXX,DDX58,DDX60,DNAH2,DNER,DPEP2,DPT,DTX3L,EGR3,ENPP2,ENPP6,ERBB3,F9,FAM102A…	238
Estrogen receptor-negative breast cancer	0.00121			CD274,FOS,HPN,IL1B,JUNB,L1CAM,NT5E,PRDM1,STAT1,TGFBI,TNFRSF1B,TNFSF10	12
Occlusion of artery	0.00122			ABCG1,ADORA2B,ADRA1A,BIRC3,CACNB1,CD14,CORO2A,FOS,FOSB,HGF,ICAM1,IL1B,ITGAL,JUNB,PDE3B,PDE4B,PDE7B,RSAD2,SOCS1,ST14,TLR2,ZFP36	22
Aggressive mature B-cell lymphoma	0.00124			BIRC3,CARD11,CD101,CD274,CD40,CD5,CIITA,CORO2A,HGF,HLA-DQA1,IKBKE,IL10,IL2RG,NFKBIE,POU2F2,PRDM1,RASGRF1,REL,SOCS1,TNIP1	20
Concentration of cyclic AMP	0.00124		0.053	ADGRG6,ADORA2B,CD40,CXCR4,GPR18,IL1B,PDE3B,RGS2	8
Cell proliferation of vascular endothelial cells	0.00125		0.54	EGR3,FPR2,HGF,IL1B,ING4,ITGA4,KLK3,NR4A1,NR4A2,PTN	10
Chemotaxis of dendritic cells	0.00128		0.821	CCL5,CXCL10,CXCR3,CXCR4,IL1B	5
Response of mononuclear leukocytes	0.00128		0.197	CD14,IL10,IL10RA,KLK3,TLR2,TLR3	6
Langerhans cell histiocytosis	0.00128			ERBB3,FCGR1A,FCGR3A/FCGR3B,IL7R,JAG2,TNFSF10	6
Behcet disease	0.00129			ICAM1,MEFV,NOD2,PDE4B	4
Cell viability of B lymphocytes	0.00129			CD40,IL10,SEMA4D,TLR9	4
Migration of leukocyte cell lines	0.00129		1	CCL5,CXCL3,ICAM1,SEMA4D	4
Necrosis of prostate cancer cell lines	0.00129		0.822	BCL2L11,BCL3,BIRC3,CEBPB,FOS,GLIPR1,HGF,HPN,KLK3,NFKBIA,NR4A1,TLR3,TNFSF10	13
Damage of liver	0.00131			CCL5,CD274,CSF2RB,CXCL10,CXCR3,HGF,HLA-A,IL10,IL2RG,TNFSF10	10
Tauopathy	0.00131			ADGRL2,ADRA1A,ALDH1L1,BCL2L11,CAMK2B,CD14,CD74,CIITA,CNR2,CXCL10,CXCL16,CXCR4,DPYSL2,FCGR1A,FCGR3A/FCGR3B,GBP2,HFE,HLA-DQA1,ICAM1,IL10,IL1B,LY6E,NAIP,NPTX1,NPY,NR4A2,PDE3B,PLTP,PREX1,PSEN2	30
Contact growth inhibition	0.00131		0.943	DDX58,ERBB3,IFI16,IFIH1,ING4,MXI1,REL,STAT1	8
Adult leukemia	0.00134			CARD11,CD14,CD274,CD5,CD86,HLA-A,IL2RG,NFKBIA,PDE7B,PRDM1,REL	11
Development of digestive organ tumor	0.00134			ABI3,ABLIM2,ADHFE1,ADRA1A,AHRR,AIM2,ALDH1L1,AMER2,ANK1,ARFGEF3,ASS1,B3GNT3,B3GNT8,BATF2,BCL2L11,BCL3,BDH2,C2,CACNA1A,CAPN5,CARD11,CATSPERG,CD274,CD5L,CD69,CD86,CEACAM16,CEACAM19,CHST3,CIITA,CLEC12A,CNR2,CPD,CSF2RB,CX3CR1,CXCR3,CYP27A1,DAXX,DDX60,DNAH2,DPEP2,DTX3L,EGR3,ENPP6,ERBB3,F9,FAM102A,FAM214A,FCGR1A,FCRL5,FGD2,FHAD1,FOS,FPR2,GALNT12,GBP4,GDF3,GEM,GLDC,GLIPR1,GNG4,GPR132,GPR162,GPR171,GPR65,…	170
Apoptosis of myeloma cell lines	0.00134		0.005	BCL2L11,CXCR3,NR4A1,PARP14,PRDM1,RELB,TNFSF10	7
Colorectal adenocarcinoma	0.00136			ABI3,ABLIM2,ADRA1A,AHRR,AIM2,ALDH1L1,AMER2,ANK1,ARFGEF3,ASS1,B3GNT3,B3GNT8,BATF2,BCL2L11,BCL3,BDH2,C2,CACNA1A,CAPN5,CARD11,CATSPERG,CD274,CD5L,CD69,CD86,CEACAM16,CEACAM19,CHST3,CIITA,CLEC12A,CNR2,CPD,CSF2RB,CX3CR1,CXCR3,CYP27A1,DAXX,DDX60,DNAH2,DPEP2,DTX3L,ENPP6,ERBB3,F9,FAM214A,FCGR1A,FGD2,FHAD1,FOS,FPR2,GALNT12,GBP4,GDF3,GLDC,GLIPR1,GNG4,GPR162,GPR171,GPR65,GPR68,HAVCR2,HCLS1,HFE,HGF,HLA-A,ICOS…	152
Dementia	0.00139			ADGRL2,ADRA1A,ALDH1L1,BCL2L11,CACNA1A,CACNB1,CAMK2B,CD14,CD74,CIITA,CNR2,CXCL10,CXCL16,CXCR4,DPYSL2,FCGR1A,FCGR3A/FCGR3B,GBP2,HFE,HLA-DQA1,ICAM1,IL10,IL1B,LY6E,NAIP,NPTX1,NPY,PDE3B,PLTP,PREX1,PSEN2	31
Cell movement of cancer cells	0.00139		1.387	CXCR4,HGF,ITGA4,L1CAM,PARP9,STAT1	6
Gonadal tumor	0.00139			ABLIM2,ADORA2B,AHRR,ALDH1L1,ARG2,BCL2L11,CACNA1A,CAMK2B,CD274,CD300E,CEP85,CIITA,CREBRF,CSF2RB,CXCL10,CXCL16,CXCR3,CXCR4,DNAH2,ENPP2,ERBB3,FAM71B,FOS,FPR2,GBP2,GDF9,GLDC,GPR132,GPR65,GPRC5C,HCLS1,HGF,HLA-DQA1,HLA-E,IFIH1,IFITM2,IGF2BP1,IL10,IL1B,IRF7,JAG2,JUNB,LIPE,LSR,LY86,MTUS2,MYO1E,NCF4,OAS3,PDE3B,PHF11,PIK3R5,PKD1L2,PRDM1,PREX1,RGSL1,SIRPB1,SLC39A4,SLFN5,SLIT1,ST14,STAT1,TAGAP,TAP1,TLR9,TMEM…	73

## Sheet: HT29_diseases_function
Ingenuity pathway analysis to identify the Diseases and functional terms associated with genes upregulated in IRGM depleted cells
© 2000-2019 QIAGEN. All rights reserved.
Categories	Diseases or Functions Annotation	p-Value	Predicted Activation State	Activation z-score	Molecules	# Molecules
Cell Signaling	Replication of viral replicon	3.86e-14	Decreased	-4.523	APOBEC3F,APOBEC3G,BST2,C19orf66,IFI16,IFIT1,IFIT5,IFITM1,IFITM3,ISG15,ISG20,MX1,OAS1,OAS3,OASL,PARP10,PLSCR1,PROX1,RSAD2,SLPI,TRIM6	21
Antimicrobial Response,Inflammatory Response	Antiviral response	6.57e-14	Increased	2.236	APOBEC3F,APOBEC3G,APOBEC3H,BST2,C19orf66,DDIT4,DDX58,DDX60,IFI16,IFI44,IFI44L,IFIH1,IFIT1,IFIT2,IFIT3,IFIT5,IFITM1,IFITM3,ISG15,ISG20,MX1,MX2,NT5C3A,OAS1,OAS2,OAS3,OASL,PARP9,PLSCR1,RSAD2,RTP4,SAMHD1,STAT2,TLR3,TRIM22,TRIM6	36
Cell Signaling	Viral life cycle	6.24e-13	Decreased	-4.824	APOBEC3F,APOBEC3G,APOBEC3H,BST2,C19orf66,IFI16,IFIT1,IFIT5,IFITM1,IFITM3,ISG15,ISG20,MX1,OAS1,OAS3,OASL,PARP10,PLSCR1,PROX1,RSAD2,SLPI,TLR3,TLR4,TRIM6	24
Antimicrobial Response,Inflammatory Response	Antimicrobial response	1.49e-10	Increased	2.236	APOBEC3F,APOBEC3G,APOBEC3H,BST2,C19orf66,DDIT4,DDX58,DDX60,HIST1H2BG,HIST1H2BJ,IFI16,IFI44,IFI44L,IFIH1,IFIT1,IFIT2,IFIT3,IFIT5,IFITM1,IFITM3,ISG15,ISG20,MX1,MX2,NT5C3A,OAS1,OAS2,OAS3,OASL,PARP9,PLSCR1,RSAD2,RTP4,SAMHD1,SLPI,STAT2,TLR3,TLR4,TRIM22,TRIM6	40
Cancer,Organismal Injury and Abnormalities	Cancer	1.04e-07		1.873	ABCA12,ABCA5,ABCA7,ABCB1,ABCC4,ABCD1,ACAP1,ACAP3,ACOXL,ACSL1,ACSS2,ACY3,ADAM8,ADAMTS13,ADAMTS14,ADAMTS6,ADAMTSL4,ADAMTSL5,ADCY9,ADGRB2,AGBL2,AGER,AGXT,AHNAK2,AHRR,AHSA2P,AIFM3,AJM1,AK1,ALDH1A1,ALDH1A2,ALDH1L2,ALDH8A1,ALDOC,ALS2CL,AMDHD2,ANKFN1,ANKHD1/ANKHD1-EIF4EBP3,ANKRD20A5P,ANKRD24,ANKRD30B,ANKRD65,ANO8,ANO9,ANXA1,ANXA13,ANXA6,AP1S2,APBB2,APBB3,APOBEC3F,APOBEC3G,APOBEC3H,APOBR,APOL1,APOL2,APOL…	1026
Cancer,Organismal Injury and Abnormalities	Nonhematologic malignant neoplasm	1.1e-07		0.895	ABCA12,ABCA5,ABCA7,ABCB1,ABCC4,ABCD1,ACAP1,ACAP3,ACOXL,ACSL1,ACSS2,ACY3,ADAM8,ADAMTS13,ADAMTS14,ADAMTS6,ADAMTSL4,ADAMTSL5,ADCY9,AGBL2,AGER,AGXT,AHNAK2,AHRR,AHSA2P,AIFM3,AJM1,AK1,ALDH1A1,ALDH1A2,ALDH1L2,ALDH8A1,ALDOC,ALS2CL,AMDHD2,ANKFN1,ANKHD1/ANKHD1-EIF4EBP3,ANKRD20A5P,ANKRD24,ANKRD30B,ANKRD65,ANO8,ANO9,ANXA1,ANXA13,ANXA6,AP1S2,APBB2,APBB3,APOBEC3F,APOBEC3G,APOBEC3H,APOBR,APOL1,APOL2,APOL3,APOL4…	1016
Cancer,Organismal Injury and Abnormalities	Malignant solid tumor	1.47e-07		0.895	ABCA12,ABCA5,ABCA7,ABCB1,ABCC4,ABCD1,ACAP1,ACAP3,ACOXL,ACSL1,ACSS2,ACY3,ADAM8,ADAMTS13,ADAMTS14,ADAMTS6,ADAMTSL4,ADAMTSL5,ADCY9,AGBL2,AGER,AGXT,AHNAK2,AHRR,AHSA2P,AIFM3,AJM1,AK1,ALDH1A1,ALDH1A2,ALDH1L2,ALDH8A1,ALDOC,ALS2CL,AMDHD2,ANKFN1,ANKHD1/ANKHD1-EIF4EBP3,ANKRD20A5P,ANKRD24,ANKRD30B,ANKRD65,ANO8,ANO9,ANXA1,ANXA13,ANXA6,AP1S2,APBB2,APBB3,APOBEC3F,APOBEC3G,APOBEC3H,APOBR,APOL1,APOL2,APOL3,APOL4…	1021
Cancer,Organismal Injury and Abnormalities	Abdominal cancer	4.26e-07		-0.283	ABCA12,ABCA5,ABCA7,ABCB1,ABCC4,ABCD1,ACAP1,ACAP3,ACOXL,ACSL1,ACSS2,ACY3,ADAM8,ADAMTS13,ADAMTS14,ADAMTS6,ADAMTSL4,ADAMTSL5,ADCY9,AGBL2,AGER,AGXT,AHNAK2,AHRR,AHSA2P,AIFM3,AJM1,ALDH1A1,ALDH1A2,ALDH1L2,ALDH8A1,ALS2CL,ANKFN1,ANKHD1/ANKHD1-EIF4EBP3,ANKRD24,ANKRD30B,ANKRD65,ANO8,ANO9,ANXA1,ANXA13,ANXA6,AP1S2,APBB2,APOBEC3F,APOBEC3G,APOBEC3H,APOBR,APOL1,APOL2,APOL3,APOL4,AQP3,AQP7,ARG2,ARHGAP18,ARHGAP31,…	938
Cancer,Organismal Injury and Abnormalities	Adenocarcinoma	5.13e-07			ABCA12,ABCA5,ABCA7,ABCB1,ABCC4,ABCD1,ACAP1,ACAP3,ACOXL,ACSL1,ACSS2,ACY3,ADAM8,ADAMTS13,ADAMTS14,ADAMTS6,ADAMTSL4,ADAMTSL5,ADCY9,AGBL2,AGER,AGXT,AHNAK2,AHRR,AHSA2P,AJM1,ALDH1A1,ALDH1A2,ALDH1L2,ALDH8A1,ALDOC,ANKFN1,ANKHD1/ANKHD1-EIF4EBP3,ANKRD24,ANKRD30B,ANKRD65,ANO8,ANO9,ANXA1,ANXA13,ANXA6,AP1S2,APBB2,APOBEC3G,APOBEC3H,APOBR,APOL1,APOL2,APOL3,APOL4,AQP7,ARG2,ARHGAP18,ARHGAP31,ARHGAP4,ARHGDIG,ARHGE…	872
Cancer,Organismal Injury and Abnormalities	Tumorigenesis of tissue	1.35e-06		-0.132	ABCA12,ABCA5,ABCA7,ABCB1,ABCC4,ABCD1,ACAP1,ACAP3,ACOXL,ACSL1,ACSS2,ACY3,ADAM8,ADAMTS13,ADAMTS14,ADAMTS6,ADAMTSL4,ADAMTSL5,ADCY9,AGBL2,AGER,AGXT,AHNAK2,AHRR,AHSA2P,AIFM3,AJM1,AK1,ALDH1A1,ALDH1A2,ALDH1L2,ALDH8A1,ALDOC,ALS2CL,AMDHD2,ANKFN1,ANKHD1/ANKHD1-EIF4EBP3,ANKRD20A5P,ANKRD24,ANKRD30B,ANKRD65,ANO8,ANO9,ANXA1,ANXA13,ANXA6,AP1S2,APBB2,APOBEC3F,APOBEC3G,APOBEC3H,APOBR,APOL1,APOL2,APOL3,APOL4,AQP7,…	963
Cancer,Gastrointestinal Disease,Organismal Injury and Abnormalities	Malignant neoplasm of large intestine	1.76e-06			ABCA12,ABCA5,ABCA7,ABCB1,ABCC4,ACAP1,ACAP3,ACSS2,ADAMTS13,ADAMTS14,ADAMTS6,ADAMTSL4,ADAMTSL5,ADCY9,AGBL2,AGER,AGXT,AHNAK2,AHRR,AHSA2P,AJM1,ALDH1A1,ALDH1A2,ALDH1L2,ALDH8A1,ANKFN1,ANKHD1/ANKHD1-EIF4EBP3,ANKRD24,ANKRD30B,ANKRD65,ANO8,ANO9,ANXA1,ANXA13,ANXA6,APBB2,APOBEC3G,APOBR,APOL1,APOL4,AQP3,AQP7,ARHGAP18,ARHGAP31,ARHGAP4,ARHGDIG,ARHGEF37,ARL11,ARMC2,ARMCX3,ARMCX4,ARNTL,ARSA,ARSG,ARSJ,ATG10,ATOH1…	743
Cancer,Organismal Injury and Abnormalities	Neoplasia of epithelial tissue	2.08e-06		-0.132	ABCA12,ABCA5,ABCA7,ABCB1,ABCC4,ABCD1,ACAP1,ACAP3,ACOXL,ACSL1,ACSS2,ACY3,ADAM8,ADAMTS13,ADAMTS14,ADAMTS6,ADAMTSL4,ADAMTSL5,ADCY9,AGBL2,AGER,AGXT,AHNAK2,AHRR,AHSA2P,AIFM3,AJM1,AK1,ALDH1A1,ALDH1A2,ALDH1L2,ALDH8A1,ALDOC,ALS2CL,AMDHD2,ANKFN1,ANKHD1/ANKHD1-EIF4EBP3,ANKRD20A5P,ANKRD24,ANKRD30B,ANKRD65,ANO8,ANO9,ANXA1,ANXA13,ANXA6,AP1S2,APBB2,APOBEC3F,APOBEC3G,APOBEC3H,APOBR,APOL1,APOL2,APOL3,APOL4,AQP7,…	956
Gastrointestinal Disease,Immunological Disease,Ophthalmic Disease,Organismal Injury and Abnormalities	Sjögren syndrome	2.21e-06			B2M,CCR7,CHRM3,COL16A1,GBP1,IFIH1,IFIT3,IFITM1,IFITM3,IL6R,LGALS9,PSMB8,RORC,SOCS3,TAP2,TLR4	16
Cancer,Gastrointestinal Disease,Organismal Injury and Abnormalities	Large intestine neoplasm	2.3e-06			ABCA12,ABCA5,ABCA7,ABCB1,ABCC4,ACAP1,ACAP3,ACSS2,ADAMTS13,ADAMTS14,ADAMTS6,ADAMTSL4,ADAMTSL5,ADCY9,AGBL2,AGER,AGXT,AHNAK2,AHRR,AHSA2P,AJM1,ALDH1A1,ALDH1A2,ALDH1L2,ALDH8A1,ANKFN1,ANKHD1/ANKHD1-EIF4EBP3,ANKRD24,ANKRD30B,ANKRD65,ANO8,ANO9,ANXA1,ANXA13,ANXA6,APBB2,APOBEC3G,APOBR,APOL1,APOL4,AQP3,AQP7,ARHGAP18,ARHGAP31,ARHGAP4,ARHGDIG,ARHGEF37,ARL11,ARMC2,ARMCX3,ARMCX4,ARNTL,ARSA,ARSG,ARSJ,ATG10,ATOH1…	745
Cancer,Organismal Injury and Abnormalities	Carcinoma	2.53e-06		-0.132	ABCA12,ABCA5,ABCA7,ABCB1,ABCC4,ABCD1,ACAP1,ACAP3,ACOXL,ACSL1,ACSS2,ACY3,ADAM8,ADAMTS13,ADAMTS14,ADAMTS6,ADAMTSL4,ADAMTSL5,ADCY9,AGBL2,AGER,AGXT,AHNAK2,AHRR,AHSA2P,AIFM3,AJM1,AK1,ALDH1A1,ALDH1A2,ALDH1L2,ALDH8A1,ALDOC,ALS2CL,AMDHD2,ANKFN1,ANKHD1/ANKHD1-EIF4EBP3,ANKRD20A5P,ANKRD24,ANKRD30B,ANKRD65,ANO8,ANO9,ANXA1,ANXA13,ANXA6,AP1S2,APBB2,APOBEC3F,APOBEC3G,APOBEC3H,APOBR,APOL1,APOL2,APOL3,APOL4,AQP7,…	953
Dermatological Diseases and Conditions,Organismal Injury and Abnormalities	Psoriasis	2.8e-06			AGER,ANXA1,APOL1,AQP3,CCND1,CDK5,CDKN1C,CXCL8,DDX58,DSC2,EPSTI1,GBP1,HERC6,HLA-C,HMOX1,HSD3B1,IFI16,IFI27,IFI35,IFI44,IFI44L,IFIT1,IFIT3,IFITM1,IL15,IL17RC,IL17RD,IL17RE,IL18,IL20RA,IL36RN,ISG15,ISG20,ITGA1,KRT17,LAMA2,LAMP3,ME1,mir-221,MMP14,MMP19,MX1,NFIL3,OAS1,OAS2,OAS3,OASL,PARP9,PDZK1,PDZK1IP1,PLAU,PLCH2,PLSCR1,PRF1,PROX1,PSMB10,RGS12,RORC,RSAD2,RTP4,SLPI,SOCS3,TGFBR3,TIMP2,TLR3,TLR4,TNFAIP3…	74
Infectious Diseases	Replication of virus	4.65e-06		-0.845	AGO4,APOBEC3F,APOBEC3G,ARNTL,ATP6AP1,B2M,BAIAP3,BST2,CLSTN3,CXCL8,CYP2U1,DDX58,EPHB2,FBXO44,GAS6,GBP1,HSF4,IFIH1,IFIT1,IFITM1,IFITM3,IL18,ISG15,ISG20,KCNJ3,KSR2,LGALS9,LINGO1,LY6E,MAP1LC3A,MATN3,MX1,MX2,NLRC5,OAS1,OAS3,OASL,OPTN,PARP12,PLAU,PPP1R14D,PRKN,PRSS27,RARRES3,RSAD2,SGPL1,SNX9,SOCS3,SP110,STAT2,TAP1,TGFB3,TLR4,TMPRSS2,TNFSF10,TSPOAP1,TXNIP,UBA7,UBE2L6,ZEB1	60
Infectious Diseases	Replication of RNA virus	4.71e-06		-0.576	AGO4,APOBEC3F,APOBEC3G,ARNTL,ATP6AP1,B2M,BAIAP3,BST2,CLSTN3,CXCL8,CYP2U1,DDX58,EPHB2,FBXO44,GBP1,HSF4,IFIH1,IFIT1,IFITM1,IFITM3,IL18,ISG15,ISG20,KCNJ3,KSR2,LGALS9,LINGO1,LY6E,MAP1LC3A,MATN3,MX1,NLRC5,OAS1,OAS3,OASL,OPTN,PARP12,PLAU,PPP1R14D,PRKN,PRSS27,RARRES3,RSAD2,SGPL1,SNX9,SOCS3,SP110,STAT2,TAP1,TGFB3,TLR4,TMPRSS2,TNFSF10,TSPOAP1,TXNIP,UBA7,UBE2L6	57
Cancer,Organismal Injury and Abnormalities	Non-melanoma solid tumor	4.74e-06		1.481	ABCA12,ABCA5,ABCA7,ABCB1,ABCC4,ABCD1,ACAP1,ACAP3,ACOXL,ACSL1,ACSS2,ACY3,ADAM8,ADAMTS13,ADAMTS14,ADAMTS6,ADAMTSL4,ADAMTSL5,ADCY9,AGBL2,AGER,AGXT,AHNAK2,AHRR,AHSA2P,AIFM3,AJM1,AK1,ALDH1A1,ALDH1A2,ALDH1L2,ALDH8A1,ALDOC,ALS2CL,AMDHD2,ANKFN1,ANKHD1/ANKHD1-EIF4EBP3,ANKRD20A5P,ANKRD24,ANKRD30B,ANKRD65,ANO8,ANO9,ANXA1,ANXA13,ANXA6,AP1S2,APBB2,APOBEC3F,APOBEC3G,APOBEC3H,APOBR,APOL1,APOL2,APOL3,APOL4,AQP7,…	966
Cancer,Gastrointestinal Disease,Organismal Injury and Abnormalities	Large intestine adenocarcinoma	4.91e-06			ABCA12,ABCA5,ABCA7,ABCB1,ABCC4,ACAP1,ACAP3,ACSS2,ADAMTS13,ADAMTS14,ADAMTS6,ADAMTSL4,ADAMTSL5,ADCY9,AGBL2,AGER,AGXT,AHNAK2,AHRR,AHSA2P,AJM1,ALDH1A1,ALDH1A2,ALDH1L2,ALDH8A1,ANKFN1,ANKHD1/ANKHD1-EIF4EBP3,ANKRD24,ANKRD30B,ANKRD65,ANO8,ANO9,ANXA1,ANXA13,ANXA6,APBB2,APOBEC3G,APOBR,APOL1,APOL4,AQP7,ARHGAP18,ARHGAP31,ARHGAP4,ARHGDIG,ARHGEF37,ARL11,ARMC2,ARMCX3,ARMCX4,ARNTL,ARSA,ARSG,ARSJ,ATG10,ATOH1,ATP1…	699
Cancer,Organismal Injury and Abnormalities	Abdominal neoplasm	5.51e-06		-0.283	ABCA12,ABCA5,ABCA7,ABCB1,ABCC4,ABCD1,ACAP1,ACAP3,ACOXL,ACSL1,ACSS2,ACY3,ADAM8,ADAMTS13,ADAMTS14,ADAMTS6,ADAMTSL4,ADAMTSL5,ADCY9,AGBL2,AGER,AGXT,AHNAK2,AHRR,AHSA2P,AIFM3,AJM1,AK1,ALDH1A1,ALDH1A2,ALDH1L2,ALDH8A1,ALG1L,ALS2CL,ANKFN1,ANKHD1/ANKHD1-EIF4EBP3,ANKRD24,ANKRD30B,ANKRD65,ANO8,ANO9,ANXA1,ANXA13,ANXA6,AP1S2,APBB2,APOBEC3F,APOBEC3G,APOBEC3H,APOBR,APOL1,APOL2,APOL3,APOL4,AQP3,AQP5,AQP7,ARG2,ARH…	978
Cancer,Gastrointestinal Disease,Organismal Injury and Abnormalities	Large intestine carcinoma	6.45e-06			ABCA12,ABCA5,ABCA7,ABCB1,ABCC4,ACAP1,ACAP3,ACSS2,ADAMTS13,ADAMTS14,ADAMTS6,ADAMTSL4,ADAMTSL5,ADCY9,AGBL2,AGER,AGXT,AHNAK2,AHRR,AHSA2P,AJM1,ALDH1A1,ALDH1A2,ALDH1L2,ALDH8A1,ANKFN1,ANKHD1/ANKHD1-EIF4EBP3,ANKRD24,ANKRD30B,ANKRD65,ANO8,ANO9,ANXA1,ANXA13,ANXA6,APBB2,APOBEC3G,APOBR,APOL1,APOL4,AQP7,ARHGAP18,ARHGAP31,ARHGAP4,ARHGDIG,ARHGEF37,ARL11,ARMC2,ARMCX3,ARMCX4,ARNTL,ARSA,ARSG,ARSJ,ATG10,ATOH1,ATP1…	703
Cancer,Gastrointestinal Disease,Organismal Injury and Abnormalities	Gastrointestinal tract cancer	7.75e-06			ABCA12,ABCA5,ABCA7,ABCB1,ABCC4,ACAP1,ACAP3,ACSS2,ADAMTS13,ADAMTS14,ADAMTS6,ADAMTSL4,ADAMTSL5,ADCY9,AGBL2,AGER,AGXT,AHNAK2,AHRR,AHSA2P,AJM1,ALDH1A1,ALDH1A2,ALDH1L2,ALDH8A1,AMDHD2,ANKFN1,ANKHD1/ANKHD1-EIF4EBP3,ANKRD24,ANKRD30B,ANKRD65,ANO8,ANO9,ANXA1,ANXA13,ANXA6,APBB2,APOBEC3G,APOBR,APOL1,APOL4,AQP3,AQP7,ARHGAP18,ARHGAP31,ARHGAP4,ARHGDIG,ARHGEF37,ARID3A,ARL11,ARMC2,ARMCX3,ARMCX4,ARNTL,ARSA,ARSG,AR…	770
Cancer,Organismal Injury and Abnormalities	Solid tumor	8.19e-06		1.331	ABCA12,ABCA5,ABCA7,ABCB1,ABCC4,ABCD1,ACAP1,ACAP3,ACOXL,ACSL1,ACSS2,ACY3,ADAM8,ADAMTS13,ADAMTS14,ADAMTS6,ADAMTSL4,ADAMTSL5,ADCY9,AGBL2,AGER,AGXT,AHNAK2,AHRR,AHSA2P,AIFM3,AJM1,AK1,ALDH1A1,ALDH1A2,ALDH1L2,ALDH8A1,ALDOC,ALG1L,ALS2CL,AMDHD2,ANKFN1,ANKHD1/ANKHD1-EIF4EBP3,ANKRD20A5P,ANKRD24,ANKRD30B,ANKRD65,ANO8,ANO9,ANXA1,ANXA13,ANXA6,AP1S2,APBB2,APBB3,APOBEC3F,APOBEC3G,APOBEC3H,APOBR,APOL1,APOL2,APOL3…	1034
Infectious Diseases	Viral Infection	9.7e-06	Increased	2.217	ABCB1,ACSL1,AGO4,AMDHD2,ANXA1,ANXA6,APOBEC3F,APOBEC3G,APOL1,ARHGEF19,ARL4C,ARNTL,ATG16L2,ATP6AP1,B2M,BAIAP3,BGN,BST2,BTG2,CACNA2D4,CALCOCO1,CCR7,CD74,CHRM3,CLSTN3,CRTC3,CSF1,CXCL8,CYP2U1,CYP3A7,DDX58,DDX60L,DMBT1,DNAJB2,EPHB2,EPOR,F3,FAM183A,FBXO44,FLNA,FOLR1,GABPB2,GABRA3,GAS6,GBP1,GPT,GRIN3B,HIP1,HIST1H2AC,HIST1H2BD,HIST1H2BO,HLA-B,HLA-C,HSF4,IFI35,IFIH1,IFIT1,IFIT2,IFIT3,IFITM1,IFITM3,IGF2R,IL…	160
Infectious Diseases	Replication of vesicular stomatitis virus	1.01e-05	Decreased	-3.512	APOBEC3F,APOBEC3G,DDX58,IFIH1,IFITM3,ISG20,LY6E,OAS1,OASL,PARP12,SP110,STAT2,TAP1	13
Cancer,Gastrointestinal Disease,Organismal Injury and Abnormalities	Digestive system cancer	1.11e-05			ABCA12,ABCA5,ABCA7,ABCB1,ABCC4,ACAP1,ACAP3,ACOXL,ACSL1,ACSS2,ADAMTS13,ADAMTS14,ADAMTS6,ADAMTSL4,ADAMTSL5,ADCY9,AGBL2,AGER,AGXT,AHNAK2,AHRR,AHSA2P,AIFM3,AJM1,ALDH1A1,ALDH1A2,ALDH1L2,ALDH8A1,AMDHD2,ANKFN1,ANKHD1/ANKHD1-EIF4EBP3,ANKRD24,ANKRD30B,ANKRD65,ANO8,ANO9,ANXA1,ANXA13,ANXA6,AP1S2,APBB2,APOBEC3F,APOBEC3G,APOBEC3H,APOBR,APOL1,APOL4,AQP3,AQP7,ARHGAP18,ARHGAP31,ARHGAP4,ARHGDIG,ARHGEF37,ARID3A,AR…	863
Cancer,Organismal Injury and Abnormalities	Melanoma	1.32e-05			ABCA12,ABCA5,ABCA7,ABCB1,ABCC4,ACAP1,ACAP3,ACOXL,ACY3,ADAMTS13,ADAMTS14,ADAMTS6,ADAMTSL4,ADCY9,AGBL2,AGXT,AHNAK2,AIFM3,AJM1,ALDH1A2,ALDH1L2,ALDH8A1,ALS2CL,AMDHD2,ANKFN1,ANKHD1/ANKHD1-EIF4EBP3,ANKRD24,ANKRD30B,ANO8,ANXA1,ANXA13,APBB2,APBB3,APOBR,APOL3,AQP3,ARHGAP18,ARHGAP31,ARHGAP4,ARHGEF19,ARHGEF37,ARL11,ARMC2,ARMCX3,ARNTL,ARSG,ARSJ,ATG16L2,ATP10D,ATP6AP1,ATP8A1,ATP9A,B2M,B4GALNT1,B4GALT1,BAD,BAI…	664
Cancer,Gastrointestinal Disease,Organismal Injury and Abnormalities	Gastrointestinal neoplasia	1.49e-05			ABCA12,ABCA5,ABCA7,ABCB1,ABCC4,ACAP1,ACAP3,ACSS2,ADAMTS13,ADAMTS14,ADAMTS6,ADAMTSL4,ADAMTSL5,ADCY9,AGBL2,AGER,AGXT,AHNAK2,AHRR,AHSA2P,AJM1,ALDH1A1,ALDH1A2,ALDH1L2,ALDH8A1,AMDHD2,ANKFN1,ANKHD1/ANKHD1-EIF4EBP3,ANKRD24,ANKRD30B,ANKRD65,ANO8,ANO9,ANXA1,ANXA13,ANXA6,APBB2,APOBEC3G,APOBR,APOL1,APOL4,AQP3,AQP7,ARHGAP18,ARHGAP31,ARHGAP4,ARHGDIG,ARHGEF37,ARID3A,ARL11,ARMC2,ARMCX3,ARMCX4,ARNTL,ARSA,ARSG,AR…	785
Infectious Diseases	Replication of Herpesviridae	1.98e-05	Decreased	-3	DDX58,IFIH1,ISG20,MX2,OAS1,OASL,PARP12,RSAD2,STAT2,ZEB1	10
Cancer,Gastrointestinal Disease,Organismal Injury and Abnormalities	Gastrointestinal carcinoma	3.37e-05			ABCA12,ABCA5,ABCA7,ABCB1,ABCC4,ACAP1,ACAP3,ACSS2,ADAMTS13,ADAMTS14,ADAMTS6,ADAMTSL4,ADAMTSL5,ADCY9,AGBL2,AGER,AGXT,AHNAK2,AHRR,AHSA2P,AJM1,ALDH1A1,ALDH1A2,ALDH1L2,ALDH8A1,AMDHD2,ANKFN1,ANKHD1/ANKHD1-EIF4EBP3,ANKRD24,ANKRD30B,ANKRD65,ANO8,ANO9,ANXA1,ANXA13,ANXA6,APBB2,APOBEC3G,APOBR,APOL1,APOL4,AQP7,ARHGAP18,ARHGAP31,ARHGAP4,ARHGDIG,ARHGEF37,ARID3A,ARL11,ARMC2,ARMCX3,ARMCX4,ARNTL,ARSA,ARSG,ARSJ,AT…	733
Cancer,Organismal Injury and Abnormalities	Cancer of secretory structure	3.51e-05			ABCA12,ABCA5,ABCA7,ABCB1,ABCC4,ACAP1,ACOXL,ACSS2,ACY3,ADAMTS13,ADAMTS14,ADAMTS6,ADCY9,AGBL2,AGER,AHNAK2,AHRR,AIFM3,ALDH1A2,ANKFN1,ANKHD1/ANKHD1-EIF4EBP3,ANKRD24,ANKRD30B,ANO9,ANXA1,ANXA6,APOBEC3G,APOBEC3H,APOL3,APOL4,AQP7,ARHGAP18,ARHGAP31,ARHGAP4,ARHGEF19,ARHGEF37,ARMC2,ARMCX4,ARNTL,ATG16L2,ATP10D,ATP8A1,B2M,B4GALNT1,BAD,BAIAP3,BBS9,BEND7,BGN,BNIPL,BTBD11,BTBD16,C19orf57,C1QTNF12,C2orf54,C6orf22…	484
Cancer,Dermatological Diseases and Conditions,Hematological Disease,Immunological Disease,Organismal Injury and Abnormalities	Cutaneous T-cell lymphoma	3.85e-05			ANXA1,CCR7,IFI35,IFI44,IFITM1,IL15,IL2RG,ISG15,ISG20,KRT20,MX1,OAS1,OAS2,OASL,RARRES3,RSAD2,SECTM1,TLR4,TUBG2	19
Gastrointestinal Disease,Immunological Disease,Ophthalmic Disease,Organismal Injury and Abnormalities	Primary Sjögren syndrome	5.37e-05			B2M,COL16A1,IFITM1,IFITM3,IL6R,PSMB8,RORC,SOCS3,TAP2,TLR4	10
Cell Death and Survival	Cell viability of neuroblastoma cell lines	6.2e-05		0.654	AGER,BAD,BDNF,GPC1,HMOX1,MAPT,MDK,NPY1R,PIK3CD,SHC3,SLC40A1,TNFSF10	12
Infectious Diseases	Replication of Murine herpesvirus 4	6.26e-05	Decreased	-2.449	DDX58,IFIH1,ISG20,MX2,OAS1,PARP12	6
Cancer,Cell Death and Survival,Organismal Injury and Abnormalities,Tumor Morphology	Cell death of acute myeloblastic leukemia cells	6.26e-05		0	DLL4,HMOX1,LEPR,PIK3CD,SALL4,TNFSF10	6
Cancer,Organismal Injury and Abnormalities,Reproductive System Disease	Malignant neoplasm of male genital organ	6.32e-05			ABCA12,ABCB1,ABCC4,ACSS2,ACY3,ADAMTS13,ADAMTS14,ADCY9,AGER,AHRR,ALDH1A2,ANKFN1,ANKHD1/ANKHD1-EIF4EBP3,ANO9,ANXA1,ANXA6,APOBEC3G,APOL3,APOL4,AQP7,ARHGAP18,ARHGAP31,ARHGEF19,ARHGEF37,ATP10D,B2M,B4GALNT1,BAIAP3,BEND7,BNIPL,BTBD11,BTBD16,C19orf57,C1QTNF12,C6orf222,C9orf50,CACNA1H,CACNA2D4,CADPS2,CASTOR3,CCDC114,CCDC171,CCDC33,CCND1,CCR7,CD37,CD74,CDH17,CDH3,CDK5,CDKN1A,CDON,CELSR2,CES4A,CFB,CHFR,CHRM…	348
Cancer,Organismal Injury and Abnormalities,Reproductive System Disease	Male genital neoplasm	6.33e-05			ABCA12,ABCB1,ABCC4,ACSS2,ACY3,ADAMTS13,ADAMTS14,ADCY9,AGER,AHRR,ALDH1A2,ANKFN1,ANKHD1/ANKHD1-EIF4EBP3,ANO9,ANXA1,ANXA6,APOBEC3G,APOL3,APOL4,AQP7,ARHGAP18,ARHGAP31,ARHGEF19,ARHGEF37,ATP10D,B2M,B4GALNT1,BAIAP3,BEND7,BNIPL,BTBD11,BTBD16,C19orf57,C1QTNF12,C6orf222,C9orf50,CACNA1H,CACNA2D4,CADPS2,CASTOR3,CCDC114,CCDC171,CCDC33,CCND1,CCR7,CD37,CD74,CDH17,CDH3,CDK5,CDKN1A,CDON,CELSR2,CES4A,CFB,CHFR,CHRM…	349
Cancer,Organismal Injury and Abnormalities,Reproductive System Disease	Prostate Cancer and Tumors	6.38e-05			ABCA12,ABCB1,ABCC4,ACSS2,ACY3,ADAMTS13,ADAMTS14,ADCY9,AGER,AHRR,ALDH1A2,ANKFN1,ANKHD1/ANKHD1-EIF4EBP3,ANO9,ANXA1,ANXA6,APOBEC3G,APOL3,APOL4,AQP7,ARHGAP18,ARHGAP31,ARHGEF19,ARHGEF37,ATP10D,B2M,B4GALNT1,BAIAP3,BEND7,BNIPL,BTBD11,BTBD16,C19orf57,C1QTNF12,C6orf222,C9orf50,CACNA1H,CACNA2D4,CADPS2,CASTOR3,CCDC114,CCDC171,CCDC33,CCND1,CCR7,CD37,CD74,CDH17,CDH3,CDK5,CDKN1A,CDON,CELSR2,CES4A,CFB,CHFR,CHRM…	345
Cancer,Organismal Injury and Abnormalities,Reproductive System Disease	Prostate cancer	6.91e-05			ABCA12,ABCB1,ABCC4,ACSS2,ACY3,ADAMTS13,ADAMTS14,ADCY9,AGER,AHRR,ALDH1A2,ANKFN1,ANKHD1/ANKHD1-EIF4EBP3,ANO9,ANXA1,ANXA6,APOBEC3G,APOL3,APOL4,AQP7,ARHGAP18,ARHGAP31,ARHGEF19,ARHGEF37,ATP10D,B2M,B4GALNT1,BAIAP3,BEND7,BNIPL,BTBD11,BTBD16,C19orf57,C1QTNF12,C6orf222,C9orf50,CACNA1H,CACNA2D4,CADPS2,CASTOR3,CCDC114,CCDC171,CCDC33,CCND1,CCR7,CD37,CD74,CDH17,CDH3,CDK5,CDKN1A,CDON,CELSR2,CES4A,CFB,CHFR,CHRM…	344
Cancer,Organismal Injury and Abnormalities,Reproductive System Disease	Tumorigenesis of genital organ	8.7e-05			ABCA12,ABCA5,ABCB1,ABCC4,ABCD1,ACSL1,ACSS2,ACY3,ADAMTS13,ADAMTS14,ADAMTSL4,ADCY9,AGER,AHNAK2,AHRR,ALDH1A1,ALDH1A2,ALDH8A1,ALS2CL,ANKFN1,ANKHD1/ANKHD1-EIF4EBP3,ANKRD24,ANKRD30B,ANO8,ANO9,ANXA1,ANXA6,AP1S2,APBB2,APOBEC3G,APOBR,APOL2,APOL3,APOL4,AQP7,ARG2,ARHGAP18,ARHGAP31,ARHGEF19,ARHGEF37,ARID3A,ARL4C,ATOH1,ATP10D,ATP6AP1,ATP8A1,ATP9A,B2M,B4GALNT1,BAIAP3,BBS9,BEND7,BIK,BNIPL,BTBD11,BTBD16,BTBD19,B…	558
Cancer,Organismal Injury and Abnormalities	Pelvic tumor	9.05e-05			ABCA12,ABCA5,ABCB1,ABCC4,ABCD1,ACSL1,ACSS2,ACY3,ADAMTS13,ADAMTS14,ADAMTSL4,ADCY9,AGER,AHNAK2,AHRR,ALDH1A1,ALDH1A2,ALDH8A1,ALS2CL,ANKFN1,ANKHD1/ANKHD1-EIF4EBP3,ANKRD24,ANKRD30B,ANO8,ANO9,ANXA1,ANXA6,AP1S2,APBB2,APOBEC3G,APOBR,APOL2,APOL3,APOL4,AQP7,ARG2,ARHGAP18,ARHGAP31,ARHGEF19,ARHGEF37,ARID3A,ARL4C,ATOH1,ATP10D,ATP6AP1,ATP8A1,ATP9A,B2M,B4GALNT1,BAIAP3,BBS9,BEND7,BIK,BNIPL,BTBD11,BTBD16,BTBD19,B…	568
Cancer,Organismal Injury and Abnormalities,Reproductive System Disease	Genital tumor	9.07e-05			ABCA12,ABCA5,ABCB1,ABCC4,ABCD1,ACSL1,ACSS2,ACY3,ADAMTS13,ADAMTS14,ADAMTSL4,ADCY9,AGER,AHNAK2,AHRR,ALDH1A1,ALDH1A2,ALDH8A1,ALS2CL,ANKFN1,ANKHD1/ANKHD1-EIF4EBP3,ANKRD24,ANKRD30B,ANO8,ANO9,ANXA1,ANXA6,AP1S2,APBB2,APOBEC3G,APOBR,APOL2,APOL3,APOL4,AQP7,ARG2,ARHGAP18,ARHGAP31,ARHGEF19,ARHGEF37,ARID3A,ARL4C,ATOH1,ATP10D,ATP6AP1,ATP8A1,ATP9A,B2M,B4GALNT1,BAIAP3,BBS9,BEND7,BIK,BNIPL,BTBD11,BTBD16,BTBD19,B…	558
Cancer,Organismal Injury and Abnormalities	Pelvic cancer	0.000103			ABCA12,ABCA5,ABCB1,ABCC4,ABCD1,ACSL1,ACSS2,ACY3,ADAMTS13,ADAMTS14,ADAMTSL4,ADCY9,AGER,AHNAK2,AHRR,ALDH1A1,ALDH1A2,ALDH8A1,ALS2CL,ANKFN1,ANKHD1/ANKHD1-EIF4EBP3,ANKRD24,ANKRD30B,ANO8,ANO9,ANXA1,ANXA6,AP1S2,APBB2,APOBEC3G,APOBR,APOL2,APOL3,APOL4,AQP7,ARG2,ARHGAP18,ARHGAP31,ARHGEF19,ARHGEF37,ARID3A,ARL4C,ATOH1,ATP10D,ATP6AP1,ATP8A1,ATP9A,B2M,B4GALNT1,BAIAP3,BBS9,BEND7,BIK,BNIPL,BTBD11,BTBD16,BTBD19,B…	566
Cancer,Organismal Injury and Abnormalities,Reproductive System Disease	Genital tract cancer	0.000128			ABCA12,ABCA5,ABCB1,ABCC4,ABCD1,ACSL1,ACSS2,ACY3,ADAMTS13,ADAMTS14,ADAMTSL4,ADCY9,AGER,AHNAK2,AHRR,ALDH1A1,ALDH1A2,ALDH8A1,ALS2CL,ANKFN1,ANKHD1/ANKHD1-EIF4EBP3,ANKRD24,ANKRD30B,ANO8,ANO9,ANXA1,ANXA6,AP1S2,APBB2,APOBEC3G,APOBR,APOL2,APOL3,APOL4,AQP7,ARG2,ARHGAP18,ARHGAP31,ARHGEF19,ARHGEF37,ARID3A,ARL4C,ATOH1,ATP10D,ATP6AP1,ATP8A1,ATP9A,B2M,B4GALNT1,BAIAP3,BBS9,BEND7,BIK,BNIPL,BTBD11,BTBD16,BTBD19,B…	548
Cancer,Organismal Injury and Abnormalities,Reproductive System Disease	Prostatic intraepithelial neoplasia	0.000136			ABCC4,AGER,CCND1,CD74,CDH3,CFB,COL7A1,FLNA,GPC1,GPX3,LY6E,MXRA8,SMARCD3,SOCS3,TFF3,WFDC2	16
Cancer,Gastrointestinal Disease,Organismal Injury and Abnormalities	Digestive organ tumor	0.000139			ABCA12,ABCA5,ABCA7,ABCB1,ABCC4,ABCD1,ACAP1,ACAP3,ACOXL,ACSL1,ACSS2,ACY3,ADAMTS13,ADAMTS14,ADAMTS6,ADAMTSL4,ADAMTSL5,ADCY9,AGBL2,AGER,AGXT,AHNAK2,AHRR,AHSA2P,AIFM3,AJM1,AK1,ALDH1A1,ALDH1A2,ALDH1L2,ALDH8A1,ALG1L,ALS2CL,AMDHD2,ANKFN1,ANKHD1/ANKHD1-EIF4EBP3,ANKRD24,ANKRD30B,ANKRD65,ANO8,ANO9,ANXA1,ANXA13,ANXA6,AP1S2,APBB2,APOBEC3F,APOBEC3G,APOBEC3H,APOBR,APOL1,APOL3,APOL4,AQP3,AQP5,AQP7,ARHGAP18,ARHG…	931
Cancer,Dermatological Diseases and Conditions,Hematological Disease,Immunological Disease,Organismal Injury and Abnormalities	Non-Hodgkin cutaneous lymphoma	0.000145			ANXA1,CCR7,IFI35,IFI44,IFITM1,IL15,IL2RG,ISG15,ISG20,KRT20,MX1,OAS1,OAS2,OASL,PTPRE,RARRES3,RSAD2,SECTM1,TLR4,TUBG2	20
Cancer,Hematological Disease,Immunological Disease,Organismal Injury and Abnormalities	T-cell non-Hodgkin disease	0.000165			ANXA1,C1QTNF1,CCND1,CCR7,CD200,CDH3,CXCL8,DCC,DUSP5,EFEMP2,GADD45A,GAS6,IFI35,IFI44,IFI44L,IFIT2,IFIT3,IFITM1,IL15,IL2RG,IL6R,ISG15,ISG20,KLHL42,KRT20,LAMB1,LAMB2,MGAT4A,MX1,OAS1,OAS2,OASL,PCOLCE,PIM1,PLCG1,PRDM1,PRF1,RARRES3,RASSF4,RSAD2,SECTM1,SP110,STAT2,STAT5B,TGFB3,TIMP2,TLR4,TNFAIP3,TUBG2,VAV1,ZEB1,ZNF331	52
Organ Morphology,Respiratory System Development and Function	Permeability of lung	0.000176			AQP3,SLPI,TIMP2	3
Cancer,Cell Death and Survival,Organismal Injury and Abnormalities,Tumor Morphology	Apoptosis of acute myeloblastic leukemia cells	0.000192		0.447	DLL4,HMOX1,LEPR,PIK3CD,TNFSF10	5
Cancer,Hematological Disease,Organismal Injury and Abnormalities	Hematologic cancer of cells	0.000254			ANXA1,B2M,C1QTNF1,CCND1,CCR7,CD200,CDH3,CDKN1A,CXCL8,DCC,DTNB,DUSP5,EFEMP2,GADD45A,GAS6,HLA-B,HMCN1,IFI35,IFI44,IFI44L,IFIT2,IFIT3,IFITM1,IL15,IL2RG,IL6R,ISG15,ISG20,KLHL42,KRT20,LAMB1,LAMB2,LINGO1,LRRC37A3 (includes others),MGAT4A,MTCP1,MX1,OAS1,OAS2,OASL,PCOLCE,PIM1,PLCG1,PRDM1,PRF1,RARRES3,RASSF4,RSAD2,SECTM1,SLC16A7,SP110,STAT2,STAT5B,TGFB3,TIMP2,TLR4,TNFAIP3,TUBG2,VAV1,ZEB1,ZNF331	61
Hematological Disease,Immunological Disease	T-cell lymphoproliferative disorder	0.000254			ANXA1,B2M,C1QTNF1,CCND1,CCR7,CD200,CDH3,CDKN1A,CXCL8,DCC,DTNB,DUSP5,EFEMP2,GADD45A,GAS6,HLA-B,HMCN1,IFI35,IFI44,IFI44L,IFIT2,IFIT3,IFITM1,IL15,IL2RG,IL6R,ISG15,ISG20,KLHL42,KRT20,LAMB1,LAMB2,LINGO1,LRRC37A3 (includes others),MGAT4A,MTCP1,MX1,OAS1,OAS2,OASL,PCOLCE,PIM1,PLCG1,PRDM1,PRF1,RARRES3,RASSF4,RSAD2,SECTM1,SLC16A7,SP110,STAT2,STAT5B,TGFB3,TIMP2,TLR4,TNFAIP3,TUBG2,VAV1,ZEB1,ZNF331	61
Infectious Diseases	Replication of Flaviviridae	0.000281		-0.948	AGO4,IFIT1,IFITM1,IFITM3,ISG15,MAP1LC3A,OASL,PRKN,TXNIP,UBA7,UBE2L6	11
Ophthalmic Disease,Organismal Injury and Abnormalities	Age-related macular degeneration	0.000329			CFB,CFHR3,EFEMP2,FBLN1,HMCN1,IL18,PLAU,SLC9A3,TLR3,TLR4	10
Cancer,Organismal Injury and Abnormalities	Genitourinary tumor	0.000366			ABCA12,ABCA5,ABCB1,ABCC4,ABCD1,ACSL1,ACSS2,ACY3,ADAM8,ADAMTS13,ADAMTS14,ADAMTSL4,ADCY9,AGER,AGXT,AHNAK2,AHRR,ALDH1A1,ALDH1A2,ALDH8A1,ALS2CL,ANKFN1,ANKHD1/ANKHD1-EIF4EBP3,ANKRD24,ANKRD30B,ANO8,ANO9,ANXA1,ANXA6,AP1S2,APBB2,APOBEC3G,APOBR,APOL2,APOL3,APOL4,AQP7,ARG2,ARHGAP18,ARHGAP31,ARHGEF19,ARHGEF37,ARID3A,ARL4C,ATOH1,ATP10D,ATP6AP1,ATP8A1,ATP9A,B2M,B4GALNT1,BAIAP3,BBS9,BEND7,BGN,BIK,BNIPL,BTBD11,…	591
Cancer,Gastrointestinal Disease,Organismal Injury and Abnormalities	Rectal adenocarcinoma	0.000438			ABCA12,ABCA5,ACSS2,ALDH1A1,ANXA1,ATP8A1,ATP9A,CACNA1H,CARNS1,CDHR5,CELSR2,CEP162,COL18A1,CRB2,DCC,DDX60L,DLEC1,DMBT1,DPYD,DTNB,GBP1,GLIS3,GRIN3B,HFE,IFFO1,KAT2B,LEPR,LINGO1,LURAP1L,MAPK11,MEX3B,MYO7B,NLRC5,PDE9A,PDZD2,PDZD7,PHACTR3,PTPRJ,RASA4,RHOQ,ROBO2,RPS6KA2,SALL4,STAG3,SYCP2,TBC1D32,TRIM22,TYRO3,UBA7,UPK3A,UTRN,WBP1,ZNF117,ZNF233,ZNF91	55
Cancer,Organismal Injury and Abnormalities	Genitourinary carcinoma	0.000464			ABCA12,ABCA5,ABCB1,ABCC4,ABCD1,ACSL1,ACSS2,ACY3,ADAM8,ADAMTS13,ADAMTS14,ADAMTSL4,ADCY9,AGER,AGXT,AHNAK2,AHRR,ALDH1A2,ALDH8A1,ALS2CL,ANKFN1,ANKHD1/ANKHD1-EIF4EBP3,ANKRD24,ANKRD30B,ANO8,ANO9,ANXA1,ANXA6,AP1S2,APBB2,APOBEC3G,APOBR,APOL2,APOL3,APOL4,AQP7,ARG2,ARHGAP18,ARHGAP31,ARHGEF19,ARHGEF37,ARID3A,ARL4C,ATOH1,ATP10D,ATP8A1,ATP9A,B2M,B4GALNT1,BAIAP3,BBS9,BEND7,BGN,BNIPL,BTBD11,BTBD16,BTBD19,BTN2A2…	539
Cancer,Organismal Injury and Abnormalities,Reproductive System Disease	Prostatic adenocarcinoma	0.000483			ABCA12,ABCB1,ABCC4,ACSS2,ACY3,ADAMTS13,ADAMTS14,ADCY9,AHRR,ALDH1A2,ANKFN1,ANKHD1/ANKHD1-EIF4EBP3,ANO9,ANXA6,APOBEC3G,APOL3,APOL4,AQP7,ARHGAP18,ARHGAP31,ARHGEF19,ARHGEF37,ATP10D,B4GALNT1,BAIAP3,BEND7,BNIPL,C19orf57,C1QTNF12,C6orf222,C9orf50,CACNA1H,CACNA2D4,CADPS2,CASTOR3,CCDC114,CCDC171,CCDC33,CCND1,CD37,CDH17,CDK5,CDON,CELSR2,CES4A,CHFR,CLCN7,CLSTN3,COBL,COL18A1,COL7A1,CPNE7,CPT1A,CRTC3,CTNNA2,C…	284
Cell Death and Survival	Cytolysis of lymphoma cell lines	0.000486		0.447	B2M,HLA-F,ISG15,KLRC4-KLRK1/KLRK1,TNFSF10	5
Cancer,Hematological Disease,Immunological Disease,Organismal Injury and Abnormalities	Neoplasia of leukocytes	0.000498			ANXA1,B2M,C1QTNF1,CCND1,CCR7,CD200,CDH3,CDKN1A,CXCL8,DCC,DTNB,DUSP5,EFEMP2,GADD45A,GAS6,HLA-B,HMCN1,IFI35,IFI44,IFI44L,IFIT2,IFIT3,IFITM1,IL15,IL2RG,IL6R,ISG15,ISG20,KLHL42,KRT20,LAMB1,LAMB2,LINGO1,LRRC37A3 (includes others),MGAT4A,MTCP1,MX1,OAS1,OAS2,OASL,PCOLCE,PIM1,PLCG1,PRDM1,PRF1,RARRES3,RASSF4,RSAD2,SECTM1,SLC16A7,SP110,STAT2,STAT5B,TGFB3,TIMP2,TLR4,TNFAIP3,TUBG2,VAV1,ZEB1,ZNF331	61
Cell Death and Survival	Cytolysis of tumor cell lines	0.000533		1.296	ABCB1,B2M,HLA-F,ISG15,KLRC4-KLRK1/KLRK1,PRF1,STK31,TLR4,TNFSF10	9
Cell-To-Cell Signaling and Interaction	Activation of cells	0.000548	Increased	2.141	ANXA1,B2M,BANK1,C1QTNF1,CD200,CRTC3,CSF1,CXCL8,DDIT4,EGR2,ENPEP,F3,FGF1,GAS6,GPNMB,IL15,INSR,KLRC2,KLRC4-KLRK1/KLRK1,LAT,LAT2,LTB4R,MAGEA3/MAGEA6,MAPT,MMP14,MR1,PHC1,PIK3CD,PIK3IP1,PLAU,PRF1,PROC,PROS1,PTPRJ,RAB8B,TLR3,TLR4,TNFRSF1B,TNFSF10,TNFSF13,TNFSF9,TP73,ULBP2,VAMP4	44
Cancer,Gastrointestinal Disease,Organismal Injury and Abnormalities	Rectum cancer	0.000591			ABCA12,ABCA5,ACSS2,ALDH1A1,ANXA1,ATP8A1,ATP9A,CACNA1H,CARNS1,CDHR5,CELSR2,CEP162,COL18A1,CRB2,DCC,DDX60L,DLEC1,DMBT1,DPYD,DTNB,GBP1,GLIS3,GRIN3B,HFE,IFFO1,KAT2B,LEPR,LINGO1,LURAP1L,MAPK11,MEX3B,MYO7B,NLRC5,PDE9A,PDZD2,PDZD7,PHACTR3,PTPRJ,RASA4,RHOQ,ROBO2,RPS6KA2,SALL4,STAG3,SYCP2,TBC1D32,TNFSF9,TRIM22,TYRO3,UBA7,UPK3A,UTRN,WBP1,ZNF117,ZNF233,ZNF91	56
Cancer,Organismal Injury and Abnormalities,Reproductive System Disease	Prostatic carcinoma	0.0006			ABCA12,ABCB1,ABCC4,ACSS2,ACY3,ADAMTS13,ADAMTS14,ADCY9,AHRR,ALDH1A2,ANKFN1,ANKHD1/ANKHD1-EIF4EBP3,ANO9,ANXA6,APOBEC3G,APOL3,APOL4,AQP7,ARHGAP18,ARHGAP31,ARHGEF19,ARHGEF37,ATP10D,B2M,B4GALNT1,BAIAP3,BEND7,BNIPL,C19orf57,C1QTNF12,C6orf222,C9orf50,CACNA1H,CACNA2D4,CADPS2,CASTOR3,CCDC114,CCDC171,CCDC33,CCND1,CD37,CDH17,CDK5,CDKN1A,CDON,CELSR2,CES4A,CHFR,CLCN7,CLSTN3,COBL,COL18A1,COL7A1,CPNE7,CPT1A,CRT…	295
Cancer,Organismal Injury and Abnormalities	Urogenital cancer	0.000615			ABCA12,ABCA5,ABCB1,ABCC4,ABCD1,ACSL1,ACSS2,ACY3,ADAM8,ADAMTS13,ADAMTS14,ADAMTSL4,ADCY9,AGER,AGXT,AHNAK2,AHRR,ALDH1A1,ALDH1A2,ALDH8A1,ALS2CL,ANKFN1,ANKHD1/ANKHD1-EIF4EBP3,ANKRD24,ANKRD30B,ANO8,ANO9,ANXA1,ANXA6,AP1S2,APBB2,APOBEC3G,APOBR,APOL2,APOL3,APOL4,AQP7,ARG2,ARHGAP18,ARHGAP31,ARHGEF19,ARHGEF37,ARID3A,ARL4C,ATOH1,ATP10D,ATP6AP1,ATP8A1,ATP9A,B2M,B4GALNT1,BAIAP3,BBS9,BEND7,BGN,BIK,BNIPL,BTBD11,…	579
Cancer,Endocrine System Disorders,Organismal Injury and Abnormalities	Endocrine cancer	0.000625			ABCA5,AIFM3,APOBR,AQP7,ARHGAP4,ARHGEF37,B2M,BAD,C1QTNF12,CCDC78,CCND1,CDKN1A,CDX2,CHRM3,CLGN,CNTLN,COL18A1,CPEB2,CPEB3,DDX60L,DLEC1,DNAH2,DNAJB5,EML6,ENO2,FCGBP,FLCN,FLNA,FNDC3A,FOXO6,FUT8,FYCO1,GBP1,GDF15,GOLGA8A/GOLGA8B,GPER1,GRIN3B,HLA-B,HMCN1,HRCT1,IGFN1,INSR,IYD,KLHL30,KRT20,KSR1,LAMA2,LRRC37A3 (includes others),LURAP1L,LY6E,MALAT1,MAZ,MCF2L,MERTK,MEX3B,mir-221,MYCL,MYLK,OAS2,PANX2,PAQR6,PDZ…	97
Infectious Diseases	Replication of Hepatitis C virus	0.000637		-0.66	AGO4,IFIT1,IFITM1,IFITM3,ISG15,MAP1LC3A,PRKN,TXNIP,UBA7,UBE2L6	10
Cancer,Gastrointestinal Disease,Organismal Injury and Abnormalities	Colorectal neoplasia	0.000662			ABCA12,ABCA5,ABCB1,ABCC4,ACAP3,ACSS2,ADAMTS13,ADAMTS14,ADAMTSL4,ADAMTSL5,ADCY9,AGBL2,AHNAK2,AHRR,AHSA2P,AJM1,ALDH1A1,ALDH1L2,ALDH8A1,ANKFN1,ANKHD1/ANKHD1-EIF4EBP3,ANKRD24,ANKRD30B,ANO9,ANXA1,ANXA13,APOBEC3G,APOL1,AQP3,ARHGAP31,ARHGAP4,ARHGEF37,ARSJ,ATG10,ATOH1,ATP10D,ATP6AP1,ATP8A1,ATP9A,B2M,B3GNT9,B4GALNT1,B4GALT1,BATF,BDNF,BMP8B,BST2,BTBD11,C19orf57,C1QTNF3,C3P1,C6orf222,C8orf31,C9orf50,CAB39L,…	471
Inflammatory Response	Type I interferon response	0.000675			DDX58,IFIH1,TLR3	3
Inflammatory Response	Innate immune response	0.000678			APOBEC3F,APOBEC3G,APOL1,BST2,CYLD,DDX58,DMBT1,IFIH1,MID1,MX1,NLRC5,PIK3CD,PLSCR1,TLR3,TLR4,TRIM6,VNN1	17
Cancer,Gastrointestinal Disease,Organismal Injury and Abnormalities	Colon tumor	0.000716			ABCA12,ABCA5,ABCB1,ABCC4,ACAP3,ADAMTS13,ADAMTS14,ADAMTSL4,ADAMTSL5,ADCY9,AGBL2,AHNAK2,AHRR,AHSA2P,AJM1,ALDH1L2,ALDH8A1,ANKFN1,ANKHD1/ANKHD1-EIF4EBP3,ANKRD24,ANKRD30B,ANO9,ANXA1,ANXA13,APOBEC3G,APOL1,AQP3,ARHGAP31,ARHGAP4,ARHGEF37,ARSJ,ATG10,ATP10D,ATP6AP1,B2M,B3GNT9,B4GALNT1,B4GALT1,BATF,BDNF,BMP8B,BST2,BTBD11,C19orf57,C1QTNF3,C3P1,C6orf222,C8orf31,C9orf50,CAB39L,CABP4,CACNA1H,CACNA2D4,CARNS1,CCD…	415
Cardiovascular System Development and Function,Cellular Development,Cellular Function and Maintenance,Cellular Growth and Proliferation,Organismal Development,Tissue Development	Proliferation of endothelial cells	0.000722		0.667	AGER,ATOH8,CDKN1A,COL18A1,CSF1,CXCL8,DAB2,DLL4,F3,FGF1,GAS6,GBP1,HMOX1,MDK,MERTK,PIM1,PLXNB3,PROC,PROS1,PROX1,PTPRJ,RCAN1,TIMP2,TNFRSF25,TNFSF10,TNFSF15,VASH2	27
Cancer,Organismal Injury and Abnormalities,Reproductive System Disease	Breast or ovarian cancer	0.000726			ABCA12,ABCB1,ABCC4,ABCD1,ACSS2,ADAMTS13,ADAMTS14,ADAMTS6,AGER,AHNAK2,AK1,ALDH1A1,ALDH1A2,ALDH1L2,ANKFN1,ANKRD24,ANXA1,APOBEC3G,APOBR,ARG2,ARHGAP31,ARL4C,ARNTL,ATOH8,ATP10D,ATP6AP1,ATP8A1,B2M,B4GALNT1,BAD,BAIAP3,BANK1,BCKDHB,BGN,BLVRA,BNIPL,BTBD11,BTG2,CA9,CACNA1H,CACNA2D4,CARNS1,CATSPER1,CCDC154,CCDC33,CCDC7,CCDC78,CCND1,CCR7,CDH24,CDH3,CDKN1A,CDX2,CELSR2,CEP162,CERCAM,CFB,CFHR3,CHRM3,CLDN1,CLGN,…	338
Endocrine System Disorders,Gastrointestinal Disease,Metabolic Disease,Organismal Injury and Abnormalities	Diabetic complication	0.000985			AQP5,B2M,CA9,CACNA2D4,CCND1,CHRM3,COL16A1,COL18A1,COL7A1,COL9A3,CYP2D6,ENPEP,EPOR,F3,FGF1,FOXC1,GAS6,GRIN3B,IFIT1,INSR,KCNQ1,MYO1B,NEBL,OAS1,PLA2R1,PLCG2,PLSCR1,ROBO2,TUSC3,TYRO3,WNT6	31
Cancer,Hematological Disease,Immunological Disease,Organismal Injury and Abnormalities	Non-Hodgkin disease	0.00102			ABCA7,ALDH1L2,ANKFN1,ANXA1,ANXA6,ARL11,B2M,BCL2L10,BTG2,C1QTNF1,CARNS1,CCND1,CCR7,CD200,CDH3,CDHR5,CDKN1A,CDON,CELSR2,CTNNA2,CUBN,CXCL8,DCC,DMXL2,DPYD,DST,DUSP5,EFEMP2,EGR2,GADD45A,GAS6,GLIS3,HIP1,HMCN1,HMOX1,HSF4,IFI35,IFI44,IFI44L,IFIT2,IFIT3,IFITM1,IL15,IL2RG,IL6R,ISG15,ISG20,ITPR2,JMJD7-PLA2G4B,KLHL24,KLHL42,KRT20,KSR1,LAMB1,LAMB2,LAMP1,LAPTM5,LRRC37A3 (includes others),MGAT4A,MRVI1,MTHFR,MUC…	113
Infectious Diseases	Quantity of virus	0.00103			HLA-B,HLA-C,IFIT3,PLAU,PROC	5
Cancer,Organismal Injury and Abnormalities	Head and neck cancer	0.00103			ABCA12,ABCA5,ABCA7,ACOXL,ACSS2,ADAM8,ADAMTS13,ADAMTS14,ADAMTS6,AHNAK2,AIFM3,ALDH1L2,ALS2CL,ANKRD20A5P,ANO9,ANXA1,APOBEC3H,APOBR,APOL2,APOL4,AQP7,ARHGAP31,ARHGAP4,ARHGEF37,ATP10D,B2M,BAD,BAIAP3,BDNF,BGN,C1QTNF12,C8orf31,CA9,CCDC148,CCDC171,CCDC78,CCND1,CCR7,CD74,CDKN1A,CDON,CDX2,CELSR2,CFB,CHRM3,CLGN,CNTLN,COL18A1,CPEB2,CPEB3,CRB2,CTGF,CTNNA2,CXCL8,CYLD,CYP2D6,DAB2,DCC,DDX58,DDX60L,DLEC1,DLL4,DMBT…	237
Cancer,Organismal Injury and Abnormalities	Solid tumor of head and neck	0.00106			ABCA12,ABCA5,ABCA7,ACOXL,ACSS2,ADAMTS13,ADAMTS14,ADAMTS6,AHNAK2,AIFM3,ALS2CL,ANKRD20A5P,ANO9,APOBEC3H,APOBR,APOL2,APOL4,AQP7,ARHGAP31,ARHGAP4,ARHGEF37,ATP10D,B2M,BAD,BAIAP3,BDNF,BGN,C1QTNF12,C8orf31,CCDC148,CCDC171,CCDC78,CCND1,CD74,CDKN1A,CDON,CDX2,CELSR2,CFB,CLGN,CNTLN,COL18A1,CPEB2,CPEB3,CRB2,CTGF,CTNNA2,CXCL8,CYP2D6,DAB2,DCC,DDX58,DDX60L,DLEC1,DLL4,DMXL2,DNAH2,DNAJB5,DPYD,EME2,EML6,ENPEP,EPST…	208
Cancer,Organismal Injury and Abnormalities	Abdominal adenocarcinoma	0.00111			ABCA12,ABCA5,ABCA7,ABCB1,ABCC4,ABCD1,ACAP1,ACAP3,ACOXL,ACSL1,ACSS2,ADAM8,ADAMTS13,ADAMTS14,ADAMTS6,ADAMTSL4,ADAMTSL5,ADCY9,AGBL2,AGER,AGXT,AHNAK2,AHRR,AHSA2P,AJM1,ALDH1A1,ALDH1A2,ALDH1L2,ALDH8A1,ANKFN1,ANKHD1/ANKHD1-EIF4EBP3,ANKRD24,ANKRD30B,ANO9,ANXA1,ANXA13,AP1S2,APBB2,APOBEC3G,APOBEC3H,APOBR,APOL1,APOL2,AQP7,ARG2,ARHGAP31,ARHGAP4,ARHGEF37,ARID3A,ARL4C,ARMC2,ARMCX4,ARNTL,ARSA,ARSJ,ATG10,ATG16L2…	655
Cancer,Gastrointestinal Disease,Organismal Injury and Abnormalities	Colon cancer	0.00117			ABCA12,ABCA5,ABCB1,ABCC4,ACAP3,ADAMTS13,ADAMTS14,ADAMTSL4,ADAMTSL5,ADCY9,AGBL2,AHNAK2,AHRR,AHSA2P,AJM1,ALDH1L2,ALDH8A1,ANKFN1,ANKHD1/ANKHD1-EIF4EBP3,ANKRD24,ANKRD30B,ANO9,ANXA1,ANXA13,APOBEC3G,APOL1,AQP3,ARHGAP31,ARHGAP4,ARHGEF37,ARSJ,ATG10,ATP10D,ATP6AP1,B2M,B3GNT9,B4GALNT1,B4GALT1,BATF,BDNF,BMP8B,BST2,BTBD11,C19orf57,C1QTNF3,C3P1,C6orf222,C8orf31,C9orf50,CAB39L,CABP4,CACNA1H,CACNA2D4,CARNS1,CCD…	410
Cancer,Gastrointestinal Disease,Organismal Injury and Abnormalities	Colorectal cancer	0.00121			ABCA12,ABCA5,ABCB1,ABCC4,ACAP3,ACSS2,ADAMTS13,ADAMTS14,ADAMTSL4,ADAMTSL5,ADCY9,AGBL2,AHNAK2,AHRR,AHSA2P,AJM1,ALDH1A1,ALDH1L2,ALDH8A1,ANKFN1,ANKHD1/ANKHD1-EIF4EBP3,ANKRD24,ANKRD30B,ANO9,ANXA1,ANXA13,APOBEC3G,APOL1,AQP3,ARHGAP31,ARHGAP4,ARHGEF37,ARSJ,ATG10,ATP10D,ATP6AP1,ATP8A1,ATP9A,B2M,B3GNT9,B4GALNT1,B4GALT1,BATF,BDNF,BMP8B,BST2,BTBD11,C19orf57,C1QTNF3,C3P1,C6orf222,C8orf31,C9orf50,CAB39L,CABP4,…	462
Cancer,Organismal Injury and Abnormalities	Head and neck carcinoma	0.00125			ABCA12,ABCA5,ABCA7,ACOXL,ACSS2,ADAMTS13,ADAMTS14,ADAMTS6,AHNAK2,AIFM3,ALS2CL,ANKRD20A5P,ANO9,APOBEC3H,APOBR,APOL2,APOL4,AQP7,ARHGAP31,ARHGAP4,ARHGEF37,ATP10D,B2M,BAD,BAIAP3,BDNF,BGN,C1QTNF12,C8orf31,CCDC148,CCDC171,CCDC78,CCND1,CD74,CDKN1A,CDON,CDX2,CELSR2,CFB,CLGN,CNTLN,COL18A1,CPEB2,CPEB3,CRB2,CTGF,CTNNA2,CXCL8,CYP2D6,DAB2,DCC,DDX58,DDX60L,DLEC1,DLL4,DMXL2,DNAH2,DNAJB5,DPYD,EME2,EML6,ENPEP,EPST…	207
Cell Death and Survival	Cytolysis	0.00128		1.709	ABCB1,AK1,ANXA1,APOL1,B2M,BAD,CFB,CFHR3,F3,HLA-F,HMOX1,ISG15,KLRC4-KLRK1/KLRK1,KRT20,NT5C3A,PRF1,RRAGA,STK31,TLR4,TNFSF10,ULBP2	21
Cancer,Endocrine System Disorders,Organismal Injury and Abnormalities	Thyroid gland tumor	0.00132			ABCA5,AIFM3,ANO9,AQP7,ARHGAP4,ARHGEF37,ATP6AP1,BAD,C1QTNF12,CCDC78,CCND1,CDHR5,CDKN1A,CELSR2,CLGN,CNTLN,COL18A1,CPEB2,CPEB3,DLEC1,DNAH2,DNAJB5,EML6,ENTPD2,FCGBP,FLCN,FLNA,FNDC3A,FOXO6,FYCO1,GBP1,GDF15,GLIS3,GOLGA8A/GOLGA8B,GPER1,GRIN3B,HLA-B,HLA-C,HMCN1,HRCT1,IGFN1,INSR,IYD,KLHL30,KRT20,KSR1,LCN12,LRRC37A3 (includes others),LTBP3,LURAP1L,LY6E,MAZ,MCF2L,MERTK,MEX3B,mir-221,MYLK,OAS2,PANX2,PDZD7,PL…	94
Cellular Development,Cellular Growth and Proliferation,Lymphoid Tissue Structure and Development	Proliferation of lymphoid cells	0.00137		1.375	AGER,ANXA1,BATF,CD37,CD74,CDKN1A,DLL4,EPHB2,GPNMB,HMOX1,IL15,IL18,IL2RG,ISG15,ISG20,KLRC4-KLRK1/KLRK1,LGALS9,NFATC2,PIK3CD,PIM1,PTPRJ,SOCS3,TCIRG1,TNFRSF14,TNFRSF1B,TNFSF10,TNFSF13,TNFSF15,TNFSF9,ULBP2	30
Inflammatory Response	Immune response of cells	0.00137	Increased	3.547	ABCB1,ABCC4,ANXA1,BAD,CDKN1A,CSF1,CXCL8,DDX58,DMBT1,GAS6,GSTM4,HMOX1,HSDL1,HSH2D,IFIH1,IL15,IL18,KLRC4-KLRK1/KLRK1,LGALS9,MERTK,MID1,mir-221,PROC,PROS1,RAPGEF3,SMPD1,SWAP70,TCIRG1,TLR3,TLR4,TRIM6,UBE2L6,VAV1	33
Cancer,Organismal Injury and Abnormalities	Breast or colorectal cancer	0.00139			ABCA12,ABCA5,ABCB1,ABCC4,ACAP3,ACSS2,ADAMTS13,ADAMTS14,ADAMTS6,ADAMTSL4,ADAMTSL5,ADCY9,AGBL2,AGER,AHNAK2,AHRR,AHSA2P,AJM1,AK1,ALDH1A1,ALDH1L2,ALDH8A1,ANKFN1,ANKHD1/ANKHD1-EIF4EBP3,ANKRD24,ANKRD30B,ANO9,ANXA1,ANXA13,APOBEC3G,APOBR,APOL1,AQP3,ARHGAP31,ARHGAP4,ARHGEF37,ARNTL,ARSJ,ATG10,ATOH8,ATP10D,ATP6AP1,ATP8A1,ATP9A,B2M,B3GNT9,B4GALNT1,B4GALT1,BAD,BAIAP3,BANK1,BATF,BCKDHB,BDNF,BGN,BLVRA,BMP8B,BNI…	561
Tissue Development	Development of epithelial tissue	0.0014		0.917	AGER,ATOH8,CDKN1A,COL18A1,CSF1,CXCL8,DAB2,DLL4,F3,FGF1,FOXJ1,GAS6,GBP1,HMOX1,MDK,MERTK,MMP14,MYCL,PIM1,PLXNB3,POU5F1,PROC,PROS1,PROX1,PTPRJ,RCAN1,TIMP2,TNFRSF25,TNFSF10,TNFSF15,VASH2,ZEB1	32
Cancer,Gastrointestinal Disease,Organismal Injury and Abnormalities	Colorectal adenocarcinoma	0.00149			ABCA12,ABCA5,ABCB1,ABCC4,ACAP3,ACSS2,ADAMTS13,ADAMTS14,ADAMTSL4,ADAMTSL5,ADCY9,AGBL2,AHNAK2,AHRR,AHSA2P,AJM1,ALDH1A1,ALDH1L2,ALDH8A1,ANKFN1,ANKHD1/ANKHD1-EIF4EBP3,ANKRD24,ANKRD30B,ANO9,ANXA1,ANXA13,APOBEC3G,APOL1,ARHGAP31,ARHGAP4,ARHGEF37,ARSJ,ATG10,ATP10D,ATP6AP1,ATP8A1,ATP9A,B2M,B3GNT9,B4GALNT1,BATF,BDNF,BMP8B,BTBD11,C19orf57,C1QTNF3,C3P1,C6orf222,C8orf31,C9orf50,CAB39L,CABP4,CACNA1H,CACNA2D4,C…	401
Cancer,Endocrine System Disorders,Organismal Injury and Abnormalities	Thyroid cancer	0.0015			ABCA5,AIFM3,AQP7,ARHGAP4,ARHGEF37,BAD,C1QTNF12,CCDC78,CCND1,CDKN1A,CLGN,CNTLN,COL18A1,CPEB2,CPEB3,DLEC1,DNAH2,DNAJB5,EML6,FCGBP,FLCN,FLNA,FNDC3A,FOXO6,FYCO1,GBP1,GDF15,GOLGA8A/GOLGA8B,GPER1,GRIN3B,HLA-B,HMCN1,HRCT1,IGFN1,INSR,IYD,KLHL30,KRT20,KSR1,LRRC37A3 (includes others),LY6E,MAZ,MCF2L,MERTK,MEX3B,mir-221,MYLK,OAS2,PANX2,PDZD7,PLA2R1,PLCG2,PLCH2,PLEKHA4,PLEKHG5,PLXDC2,POU5F1,PTK6,PTPRE,RASA4,R…	81
Cell Cycle,Gene Expression	Binding of interferon-stimulated response element	0.00158			DDX58,PLAU,PRDM1,TNFAIP3	4
Cell Death and Survival,Organismal Injury and Abnormalities	Apoptosis of vascular endothelial cells	0.00161		0.383	ARHGAP18,COL18A1,CXCL8,GAS6,IL18,MAPK11,PROC,SEMA3B,TLR3,TLR4,TNFSF10,TNFSF15	12
Cellular Movement,Immune Cell Trafficking	Invasion of lymphocytes	0.00162			CXCL8,IL18,ITGA1	3
RNA Post-Transcriptional Modification	Conversion of nitrogenous base	0.00162			APOBEC3F,APOBEC3G,CYP2D6	3
Infectious Diseases	Replication of Zaire ebolavirus	0.00162			IFITM1,IFITM3,RARRES3	3
Cancer,Organismal Injury and Abnormalities	Abdominal carcinoma	0.00165			ABCA12,ABCA5,ABCA7,ABCB1,ABCC4,ABCD1,ACAP1,ACAP3,ACOXL,ACSL1,ACSS2,ADAM8,ADAMTS13,ADAMTS14,ADAMTS6,ADAMTSL4,ADAMTSL5,ADCY9,AGBL2,AGER,AGXT,AHNAK2,AHRR,AHSA2P,AJM1,ALDH1A1,ALDH1A2,ALDH1L2,ALDH8A1,ALS2CL,ANKFN1,ANKHD1/ANKHD1-EIF4EBP3,ANKRD24,ANKRD30B,ANO8,ANO9,ANXA1,ANXA13,AP1S2,APBB2,APOBEC3G,APOBEC3H,APOBR,APOL1,APOL2,AQP7,ARG2,ARHGAP31,ARHGAP4,ARHGEF37,ARID3A,ARL4C,ARMC2,ARMCX4,ARNTL,ARSA,ARSJ,A…	666
Tissue Development	Growth of epithelial tissue	0.00169		0.624	AGER,ATOH8,BAD,CCND1,CCNG2,CDH3,CDKN1A,CDKN1C,COL18A1,CSF1,CXCL8,DAB2,DLL4,EREG,F3,FGF1,GAS6,GBP1,HMOX1,KLF9,LAMB1,MDK,MERTK,PBLD,PIM1,PLXNB3,POU5F1,PROC,PROS1,PROX1,PTPRJ,RCAN1,TIMP2,TNFRSF25,TNFSF10,TNFSF15,VASH2	37
Ophthalmic Disease,Organismal Injury and Abnormalities	Macular degeneration	0.0017			CERKL,CFB,CFHR3,EFEMP2,FBLN1,HMCN1,IL18,PLAU,SLC9A3,TLR3,TLR4	11
Cancer,Organismal Injury and Abnormalities	Tumorigenesis of epithelial neoplasm	0.00187			ABCA12,ABCA5,ABCB1,ABCC4,ABCD1,ACAP3,ACSL1,ACSS2,ADAM8,ADAMTS13,ADAMTS14,ADAMTSL4,ADAMTSL5,ADCY9,AGBL2,AGER,AGXT,AHNAK2,AHRR,AHSA2P,AJM1,ALDH1A1,ALDH1A2,ALDH1L2,ALDH8A1,ALDOC,ANKFN1,ANKHD1/ANKHD1-EIF4EBP3,ANKRD24,ANKRD30B,ANO9,ANXA1,ANXA13,AP1S2,APBB2,APOBEC3G,APOBR,APOL1,APOL2,AQP7,ARG2,ARHGAP31,ARHGAP4,ARHGEF37,ARID3A,ARL4C,ARMC2,ARNTL,ARSA,ARSJ,ATG10,ATOH1,ATP10D,ATP6AP1,ATP8A1,ATP9A,B2M,B3GNT…	633
Cancer,Endocrine System Disorders,Organismal Injury and Abnormalities	Endocrine gland tumor	0.00192			ABCA5,ADCY9,AIFM3,ANO9,APOBR,AQP7,ARHGAP4,ARHGEF37,ATP6AP1,B2M,BAD,C1QTNF12,CCDC78,CCND1,CDHR5,CDKN1A,CDX2,CELSR2,CHRM3,CLGN,CNTLN,COL18A1,CPEB2,CPEB3,DDX60L,DLEC1,DNAH2,DNAJB5,DST,EML6,ENO2,ENTPD2,FAM78A,FCGBP,FLCN,FLNA,FNDC3A,FOXO6,FSIP2,FUT8,FYCO1,GAS6,GBP1,GDF15,GLDN,GLIS3,GOLGA8A/GOLGA8B,GPER1,GRIN3B,HEPHL1,HES4,HKDC1,HLA-B,HLA-C,HMCN1,HRCT1,IFI44L,IGFN1,IL18,IL2RG,IL36RN,INSR,IYD,KLHL30,KRT…	138
Carbohydrate Metabolism	Binding of carbohydrate	0.00192		0.113	CXCL8,FGF1,GAS6,MAPT,MMP14,SLPI,TLR4,TNFSF10,ZFYVE1	9
Cardiovascular System Development and Function,Cellular Development,Cellular Function and Maintenance,Cellular Growth and Proliferation,Organismal Development,Tissue Development	Endothelial cell development	0.00203		0.851	AGER,ATOH8,CDKN1A,COL18A1,CSF1,CXCL8,DAB2,DLL4,F3,FGF1,GAS6,GBP1,HMOX1,MDK,MERTK,MMP14,PIM1,PLXNB3,PROC,PROS1,PROX1,PTPRJ,RCAN1,TIMP2,TNFRSF25,TNFSF10,TNFSF15,VASH2	28
Endocrine System Disorders,Gastrointestinal Disease,Metabolic Disease,Organismal Injury and Abnormalities,Renal and Urological Disease	Diabetic nephropathy	0.00225			AQP5,B2M,CA9,CCND1,ENPEP,EPOR,F3,FGF1,FOXC1,GAS6,IFIT1,INSR,MYO1B,NEBL,OAS1,PLA2R1,PLCG2,PLSCR1,ROBO2,TUSC3,TYRO3,WNT6	22
Cancer,Organismal Injury and Abnormalities	Tumorigenesis of carcinoma	0.00227			ABCA12,ABCA5,ABCB1,ABCC4,ABCD1,ACAP3,ACSL1,ACSS2,ADAM8,ADAMTS13,ADAMTS14,ADAMTSL4,ADAMTSL5,ADCY9,AGBL2,AGER,AGXT,AHNAK2,AHRR,AHSA2P,AJM1,ALDH1A1,ALDH1A2,ALDH1L2,ALDH8A1,ALDOC,ANKFN1,ANKHD1/ANKHD1-EIF4EBP3,ANKRD24,ANKRD30B,ANO9,ANXA1,ANXA13,AP1S2,APBB2,APOBEC3G,APOBR,APOL1,APOL2,AQP7,ARG2,ARHGAP31,ARHGAP4,ARHGEF37,ARID3A,ARL4C,ARMC2,ARNTL,ARSA,ARSJ,ATG10,ATOH1,ATP10D,ATP6AP1,ATP8A1,ATP9A,B2M,B3GNT…	626
Cancer,Dermatological Diseases and Conditions,Organismal Injury and Abnormalities	Skin cancer	0.00231			ABCA12,ABCA5,ABCA7,ABCB1,ABCC4,ACAP1,ACOXL,ACY3,ADAMTS13,ADAMTS14,ADAMTS6,ADAMTSL4,ADCY9,AGXT,AHNAK2,AIFM3,AJM1,ALDH1A2,ALDH1L2,ALS2CL,AMDHD2,ANKFN1,ANKHD1/ANKHD1-EIF4EBP3,ANKRD24,ANKRD30B,ANO8,ANXA1,APBB2,APBB3,APOBR,APOL3,AQP3,AQP7,ARHGAP31,ARHGAP4,ARHGEF19,ARHGEF37,ARL11,ARMCX3,ARNTL,ARSJ,ATOH8,ATP10D,ATP6AP1,ATP8A1,ATP9A,B2M,B4GALT1,BAD,BAIAP3,BANK1,BBS2,BBS9,BCKDHB,BGN,BIK,BLVRA,BTBD11,BTBD1…	577
Cardiovascular System Development and Function,Cellular Movement	Migration of endothelial cells	0.00233		1.611	ANXA1,ATOH8,BTC,COL18A1,CXCL8,CYLD,DLL4,FGF1,FLNA,GAS6,KIF26B,MDK,mir-221,MMP14,NFATC2,NOXA1,PIM1,PLCG1,PROS1,PROX1,PTPRJ,RCAN1,SEMA3E,TDGF1,TGFB3,TIMP2,TNFRSF25,TNFSF10,TNFSF15	29
Cellular Function and Maintenance	Cellular homeostasis	0.00233	Increased	3.29	AGER,AIFM3,ANXA1,APOL1,AQP3,ATG10,ATP6AP1,B2M,BAD,BMF,BST2,C1QTNF1,CA9,CACNA1H,CCND1,CCR7,CDKN1A,CHRM3,CRACR2B,CXCL8,DLL4,DRAM1,EPHB2,F3,FGF1,FLCN,GABARAPL1,HCN3,HFE,HIVEP2,HMOX1,IL15,IL18,IL2RG,INSR,JAG1,KCNQ1,KSR2,LAMP2,LAMP3,LAT,LEPR,MAP1LC3A,MAPK11,MAPT,MUC17,NDRG1,NHEJ1,NOL3,NRBP2,OAS1,OPRL1,OPTN,ORAI3,PIK3CD,PIM1,PLAU,PLCG1,PLCG2,PPFIA4,PRF1,PRKN,PROC,PTPRJ,RRAGA,SGSM2,SLC34A3,SLC40A1,SMPD1…	82
Cancer,Organismal Injury and Abnormalities	Breast or pancreatic cancer	0.00234			ABCA12,ABCA7,ABCB1,ABCC4,ABCD1,ACAP1,ACOXL,ACSS2,ADAMTS13,ADAMTS14,ADAMTS6,AGBL2,AGER,AHNAK2,AK1,ALDH1A1,ALDH1A2,ALDH1L2,ANKFN1,ANKHD1/ANKHD1-EIF4EBP3,ANKRD24,ANKRD30B,ANXA1,APOBEC3G,APOBEC3H,APOBR,ARG2,ARHGAP31,ARHGAP4,ARL4C,ARMC2,ARMCX4,ARNTL,ATG16L2,ATOH8,ATP10D,ATP6AP1,ATP8A1,B2M,B4GALNT1,BAD,BAIAP3,BANK1,BBS9,BCKDHB,BGN,BLVRA,BNIPL,BTBD11,BTG2,C19orf57,C2orf54,CA9,CACNA1H,CACNA2D4,CARNS1,CAT…	439
Cell-To-Cell Signaling and Interaction,Cellular Movement,Hematological System Development and Function,Immune Cell Trafficking,Inflammatory Response	Recruitment of phagocytes	0.00237		0.254	CXCL8,IL6R,SLPI,TNFRSF1B	4
Cellular Movement	Migration of cells	0.00257	Increased	4.943	AGER,ANXA1,AQP5,ATOH8,B4GAT1,BDNF,BST2,BTC,BTG2,CA9,CCND1,CCR7,CD74,CDC14A,CDH3,CDK5,CDKN1A,CDX2,CHRM3,COL18A1,COL7A1,CSF1,CTGF,CUL7,CXCL8,CYLD,DAB2,DDX58,DLL4,DUSP5,DUSP6,EPHB2,EPOR,EREG,F3,FGF1,FLCN,FLNA,FLNC,FOXC1,GAS6,GDF15,GNAZ,GPER1,GPNMB,HES6,HHEX,HMOX1,IFIT2,IFITM1,IFITM3,IL15,IL18,IL20RA,IL6R,INSR,ITGA1,KANK1,KIF26B,KLRC4-KLRK1/KLRK1,LAMB1,LEPR,LGALS9,MALAT1,MAPK11,MCF2L,MDK,MERTK,MFNG,M…	122
Cellular Development,Cellular Growth and Proliferation,Hematological System Development and Function,Lymphoid Tissue Structure and Development	Proliferation of lymphocytes	0.00257		1.243	AGER,ANXA1,BATF,CD37,CD74,CDKN1A,DLL4,EPHB2,GPNMB,HMOX1,IL15,IL18,IL2RG,ISG15,ISG20,KLRC4-KLRK1/KLRK1,LGALS9,NFATC2,PIK3CD,PIM1,PTPRJ,SOCS3,TCIRG1,TNFRSF14,TNFRSF1B,TNFSF10,TNFSF13,TNFSF9,ULBP2	29
Hereditary Disorder,Neurological Disease,Organismal Injury and Abnormalities,Psychological Disorders	Familial schizophrenia	0.00269			APOL2,APOL4,DPYD,LAMA2,MTHFR,SLC1A1	6
Cellular Movement	Invasion of prostate cancer cell lines	0.00271		0.079	ARHGAP4,ATP6AP1,B4GAT1,CD74,CXCL8,ETV1,GDF15,HHEX,HMOX1,MX1,NDRG1,PLAU,SERPINE2,TCIRG1,TNFSF10	15
Cell Death and Survival	Cell viability of phagocytes	0.00279	Increased	2.159	AGER,CCR7,CSF1,IL15,MX1,PIK3CD,TLR3,TLR4	8
Post-Translational Modification,Protein Synthesis,Protein Trafficking	Heterotetramerization of protein	0.0029			CD74,HIST1H3E,HIST1H3G,HIST1H3H,HIST2H4B,HIST4H4,INSR	7
Cardiovascular System Development and Function,Cellular Movement	Migration of vascular endothelial cells	0.00292		-0.253	ANXA1,BTC,COL18A1,CYLD,DLL4,GAS6,KIF26B,MDK,MMP14,NFATC2,PROS1,PTPRJ,RCAN1,SEMA3E,TGFB3,TIMP2,TNFRSF25,TNFSF15	18
Cancer,Hematological Disease,Immunological Disease,Organismal Injury and Abnormalities	Lymphoma	0.003			ABCA7,ALDH1L2,ANKFN1,ANXA1,ANXA6,ARL11,B2M,BCL2L10,BTG2,C1QTNF1,CARNS1,CCND1,CCR7,CD200,CDH3,CDHR5,CDKN1A,CDON,CELSR2,CHRM3,CTNNA2,CUBN,CXCL8,DCC,DMXL2,DPYD,DST,DUSP5,EFEMP2,EGR2,GADD45A,GAS6,GLIS3,GRIN3B,HIP1,HMCN1,HMOX1,HSF4,IFI35,IFI44,IFI44L,IFIT2,IFIT3,IFITM1,IL15,IL2RG,IL6R,ISG15,ISG20,ITPR2,JMJD7-PLA2G4B,KANK2,KLHDC8B,KLHL24,KLHL42,KRT20,KSR1,LAMB1,LAMB2,LAMP1,LAPTM5,LRRC37A3 (includes oth…	118
Cellular Development,Cellular Growth and Proliferation,Hematological System Development and Function,Lymphoid Tissue Structure and Development	Proliferation of mononuclear leukocytes	0.00304		1.429	AGER,ANXA1,BATF,CD37,CD74,CDKN1A,CSF1,DLL4,EPHB2,GPNMB,HMOX1,IL15,IL18,IL2RG,ISG15,ISG20,KLRC4-KLRK1/KLRK1,LGALS9,NFATC2,PIK3CD,PIM1,PTPRJ,SOCS3,TCIRG1,TNFRSF14,TNFRSF1B,TNFSF10,TNFSF13,TNFSF9,ULBP2	30
Hematological System Development and Function,Immune Cell Trafficking,Inflammatory Response,Tissue Development	Accumulation of phagocytes	0.0031			CXCL8,HMOX1,SLPI	3
Infectious Diseases	Infection by Murine leukemia virus	0.0031			GAS6,MERTK,TYRO3	3
Carbohydrate Metabolism,Lipid Metabolism,Small Molecule Biochemistry	Binding of phosphatidylserine	0.0031			GAS6,SLPI,TNFSF10	3
Cell Death and Survival,Organismal Injury and Abnormalities	Apoptosis of bronchial epithelial cells	0.0031			BIK,TLR3,TNFSF10	3
Organismal Injury and Abnormalities,Respiratory Disease	Bleeding of lung	0.00315			SLPI,TIMP2	2
Cardiovascular Disease,Developmental Disorder,Hereditary Disorder,Metabolic Disease,Organismal Injury and Abnormalities,Skeletal and Muscular Disorders	Barth syndrome	0.00315			DTNA,TAZ	2
Developmental Disorder,Hereditary Disorder,Metabolic Disease,Neurological Disease,Ophthalmic Disease,Organismal Injury and Abnormalities,Skeletal and Muscular Disorders	Muscular dystrophy-dystroglycanopathy (congenital with brain and eye anomalies) type A1	0.00315			B4GAT1,POMT1	2
Cancer,Cell Cycle,Organismal Injury and Abnormalities	G1/S phase transition of cancer cells	0.00315			CDKN1A,CYLD	2
Gastrointestinal Disease,Hematological Disease,Hepatic System Disease,Metabolic Disease,Organismal Injury and Abnormalities	Porphyria variegata	0.00315			HFE,PPOX	2
Developmental Disorder,Hereditary Disorder,Metabolic Disease,Neurological Disease,Ophthalmic Disease,Organismal Injury and Abnormalities,Psychological Disorders	Refsum disease	0.00315			PEX7,PHYH	2
Organ Morphology,Renal and Urological System Development and Function	Contraction of urinary bladder	0.00315			CHRM3,NMU	2
Cellular Compromise	Oxidative stress response of leukemia cell lines	0.00315			MEIS1,VAV1	2
Cell-To-Cell Signaling and Interaction,Hematological System Development and Function,Immune Cell Trafficking,Inflammatory Response	Activation of peripheral blood neutrophils	0.00315			ANXA1,LTB4R	2
Cell Death and Survival,Organismal Injury and Abnormalities	Cell death of follicular cells	0.00315			PROC,TNFSF10	2
Cardiovascular Disease,Connective Tissue Disorders,Organismal Injury and Abnormalities	Endocardial fibroelastosis	0.00315			NEBL,TAZ	2
Cardiovascular Disease,Connective Tissue Disorders,Developmental Disorder,Hereditary Disorder,Organismal Injury and Abnormalities,Skeletal and Muscular Disorders	Singleton-Merten syndrome	0.00315			DDX58,IFIH1	2
Cancer,Cell Cycle,Organismal Injury and Abnormalities	Delay in interphase of cancer cells	0.00315			CDKN1A,CYLD	2
Cell Death and Survival	Killing of vascular endothelial cells	0.00315			PHC1,PLAU	2
Cell Death and Survival	Lysis of squamous cell carcinoma cell lines	0.00315			KLRC4-KLRK1/KLRK1,TLR4	2
Connective Tissue Disorders,Developmental Disorder,Hereditary Disorder,Organismal Injury and Abnormalities,Skeletal and Muscular Disorders	Infantile malignant osteopetrosis	0.00315			CLCN7,OSTM1	2
Cardiovascular Disease,Gastrointestinal Disease,Hepatic System Disease,Organismal Injury and Abnormalities	Hepatic veno-occlusive disease	0.00315			MTHFR,SP110	2
Lipid Metabolism,Molecular Transport,Small Molecule Biochemistry	Release of glycosphingolipid	0.00315			ABCB1,SMPD1	2
Drug Metabolism,Endocrine System Development and Function,Lipid Metabolism,Small Molecule Biochemistry,Vitamin and Mineral Metabolism	Synthesis of testosterone	0.00315			ELOVL7,ETV1	2
Cell Death and Survival	Cell death of immune cells	0.00324	Increased	3.142	AGER,ANXA1,BAD,CCR7,CSF1,CXCL8,DRAM1,GGT1,IFIH1,IL15,IL18,IL6R,ITPR2,KLRC4-KLRK1/KLRK1,LEPR,LGALS9,MX1,NFIL3,PIK3CD,PIM1,PLCG1,RIPK3,SMPD1,STAT5B,TGFB3,TLR3,TLR4,TNFRSF1B,TNFSF10,TNFSF13,TNFSF9	31
Cell Death and Survival	Cell viability of antigen presenting cells	0.00329		1.633	CCR7,CSF1,IL15,MX1,PIK3CD,TLR3	6
Cell Death and Survival,Organismal Injury and Abnormalities	Necrosis of epithelial tissue	0.00338		1.928	AIFM3,ALDH1A1,APOL1,ARHGAP18,BAD,BCL2L10,BIK,CDON,COL18A1,CXCL8,DCC,EPHB2,FGF1,GAS6,IL15,IL17RD,IL18,MAPK11,MAPT,MYLK,NOL3,PLAU,PROC,RASSF4,SEMA3B,SGPL1,SPNS1,TLR3,TLR4,TNFRSF1B,TNFRSF25,TNFSF10,TNFSF15,TP53INP1,TP73,TRAF1,TYMP,UNC5B,WNT6,ZEB1	40
Developmental Disorder,Hereditary Disorder,Metabolic Disease,Organismal Injury and Abnormalities	Autosomal dominant amyloidosis	0.00339			ABCA7,MAPT,PLAU,TGFBI	4
Cell Death and Survival	Cytolysis of leukemia cell lines	0.00339		1.951	ABCB1,ISG15,PRF1,TNFSF10	4
Cellular Movement,Immune Cell Trafficking	Invasion of leukocytes	0.00339		1	CXCL8,IL18,ITGA1,TIMP2	4
Cellular Development,Cellular Growth and Proliferation,Hematological System Development and Function,Lymphoid Tissue Structure and Development	Proliferation of immune cells	0.00354		1.283	AGER,ANXA1,BATF,CD37,CD74,CDKN1A,CSF1,DLL4,EPHB2,GPNMB,HMOX1,IL15,IL18,IL2RG,IL6R,ISG15,ISG20,KLRC4-KLRK1/KLRK1,LGALS9,NFATC2,PIK3CD,PIM1,PTPRJ,SOCS3,TCIRG1,TNFRSF14,TNFRSF1B,TNFSF10,TNFSF13,TNFSF9,ULBP2	31
Cancer,Organismal Injury and Abnormalities	Neck neoplasm	0.00355			ABCA12,ABCA5,ACSS2,ADAMTS14,AIFM3,ANO9,ANXA1,AQP7,ARHGAP31,ARHGAP4,ARHGEF37,ATP6AP1,BAD,C1QTNF12,C8orf31,CCDC148,CCDC171,CCDC78,CCND1,CDHR5,CDKN1A,CDX2,CELSR2,CLGN,CNTLN,COL18A1,CPEB2,CPEB3,CTNNA2,DAB2,DCC,DLEC1,DMXL2,DNAH2,DNAJB5,EML6,ENTPD2,ETV1,FCGBP,FLCN,FLNA,FNDC3A,FOXL1,FOXO6,FSD1L,FYCO1,GALNT5,GBP1,GDF15,GLIS3,GOLGA8A/GOLGA8B,GPER1,GRIN3B,HLA-B,HLA-C,HMCN1,HRCT1,IGFN1,INSR,IYD,IZUMO4,KLHL2…	131
Cancer,Gastrointestinal Disease,Organismal Injury and Abnormalities	Colorectal carcinoma	0.00378			ABCA12,ABCA5,ABCB1,ABCC4,ACAP3,ACSS2,ADAMTS13,ADAMTS14,ADAMTSL4,ADAMTSL5,ADCY9,AGBL2,AHNAK2,AHRR,AHSA2P,AJM1,ALDH1A1,ALDH1L2,ALDH8A1,ANKFN1,ANKHD1/ANKHD1-EIF4EBP3,ANKRD24,ANKRD30B,ANO9,ANXA1,ANXA13,APOBEC3G,APOL1,ARHGAP31,ARHGAP4,ARHGEF37,ARSJ,ATG10,ATP10D,ATP6AP1,ATP8A1,ATP9A,B2M,B3GNT9,B4GALNT1,BATF,BDNF,BMP8B,BTBD11,C19orf57,C1QTNF3,C3P1,C6orf222,C8orf31,C9orf50,CAB39L,CABP4,CACNA1H,CACNA2D4,C…	405
Cancer,Organismal Injury and Abnormalities	Tumorigenesis of malignant tumor	0.00391			ABCA12,ABCA5,ABCB1,ABCC4,ABCD1,ACAP3,ACSL1,ACSS2,ADAM8,ADAMTS13,ADAMTS14,ADAMTSL4,ADAMTSL5,ADCY9,AGBL2,AGER,AGXT,AHNAK2,AHRR,AHSA2P,AJM1,ALDH1A1,ALDH1A2,ALDH1L2,ALDH8A1,ALDOC,ANKFN1,ANKHD1/ANKHD1-EIF4EBP3,ANKRD24,ANKRD30B,ANO9,ANXA1,ANXA13,AP1S2,APBB2,APOBEC3G,APOBR,APOL1,APOL2,AQP7,ARG2,ARHGAP31,ARHGAP4,ARHGEF37,ARID3A,ARL4C,ARMC2,ARNTL,ARSA,ARSJ,ATG10,ATOH1,ATP10D,ATP6AP1,ATP8A1,ATP9A,B2M,B3GNT…	628
Cell Death and Survival	Cell death of rhabdomyosarcoma cell lines	0.004		1.178	BAD,CDKN1A,KLRC4-KLRK1/KLRK1,TNFRSF1B,TNFSF10,TOX3	6
Cardiovascular System Development and Function,Cellular Movement	Movement of vascular endothelial cells	0.00421		0.073	ANXA1,BTC,COL18A1,CXCL8,CYLD,DLL4,GAS6,KIF26B,MDK,MMP14,NFATC2,PROS1,PTPRJ,RCAN1,SEMA3E,TGFB3,TIMP2,TNFRSF25,TNFSF15	19
Cell-To-Cell Signaling and Interaction	Binding of cell surface	0.00421		0.686	AGER,MMP14,PDIA2,TLR4,TNFSF10	5
Cell Signaling,Cellular Function and Maintenance,Molecular Transport,Vitamin and Mineral Metabolism	Store-operated calcium influx	0.00421		1.091	CRACR2B,KSR2,MAPK11,ORAI3,TRPC1	5
Cellular Movement	Migration of fibrosarcoma cell lines	0.00427		1.348	DAB2,FLNA,FLNC,MGAT5,MMP14,MRAS,PLAU,TIMP2	8
Cellular Movement	Cell movement	0.0043	Increased	4.95	AGER,ANXA1,AQP5,ATOH8,B4GAT1,BDNF,BST2,BTC,BTG2,CA9,CCND1,CCR7,CD74,CDC14A,CDH3,CDK5,CDKN1A,CDX2,CHFR,CHRM3,COL18A1,COL7A1,CSF1,CTGF,CUL7,CXCL8,CYLD,DAB2,DDX58,DLL4,DRAM1,DST,DUSP5,DUSP6,EPHB2,EPOR,EREG,F3,FES,FGF1,FLCN,FLNA,FLNC,FOXC1,GAS6,GDF15,GNAZ,GPER1,GPNMB,HES6,HHEX,HMOX1,HOMER3,IFIT2,IFITM1,IFITM3,IL15,IL17RC,IL18,IL20RA,IL6R,INSR,ITGA1,KANK1,KIF26B,KLRC4-KLRK1/KLRK1,LAMB1,LEPR,LGALS9,MAL…	135
Cellular Movement	Invasion of tumor cell lines	0.00444	Increased	4.296	ADAM8,AGER,ANXA1,ARHGAP4,ATP6AP1,B4GAT1,BDNF,BTC,CCND1,CCR7,CD74,CDH3,CDK5,CDKN1A,COL18A1,CTGF,CUL7,CXCL8,DAB2,DDX58,DRAM1,DUSP6,EPHB2,EREG,ETV1,FBLN1,FUT8,GBP1,GDF15,HHEX,HMOX1,IFIT2,IFITM1,IFITM3,IL20RA,INSIG2,KRT17,MALAT1,MDK,MERTK,MGAT5,mir-221,MIR31HG,MMP14,MX1,NDRG1,NFATC2,NFATC4,PLAU,PLCG1,PTPRJ,RHOD,RHOQ,SERPINE2,SLC12A4,SLFN5,SMPD1,SOX4,TCIRG1,TFF3,TGFB3,TGFBI,TGFBR3,TIMP2,TMEM8B,TNFSF10…	72
Cell Death and Survival,Embryonic Development	Cell viability of embryonic cell lines	0.00444		-0.213	AQP3,DPYD,HIP1,MAPT,NEIL1,SGPL1,SLC22A3,SLC40A1,STAT2,TNFAIP3	10
Neurological Disease,Organismal Injury and Abnormalities	Seizures	0.00454			APOL1,BDNF,CA9,CACNA1H,CACNA2D4,CDKN1A,DNAJB5,DTNA,DUSP5,DUSP6,EGR2,GABRA3,GAD1,GADD45A,GRIN3B,HMOX1,KCNQ4,KCTD7,LINGO1,MALAT1,MIR4697HG,MT-TT,NFIL3,PRRT2,RNF144A,SECTM1,SOCS3,TYRO3,WNT10A	29
Cellular Growth and Proliferation,Lymphoid Tissue Structure and Development	Proliferation of lymphatic system cells	0.00462		1.504	AGER,ANXA1,BATF,CD37,CD74,CDKN1A,DLL4,EPHB2,FGF1,GPNMB,HMOX1,IL15,IL18,IL2RG,ISG15,ISG20,KLRC4-KLRK1/KLRK1,LGALS9,NFATC2,PIK3CD,PIM1,PTPRJ,SOCS3,TCIRG1,TNFRSF14,TNFRSF1B,TNFSF10,TNFSF13,TNFSF15,TNFSF9,ULBP2	31
Lipid Metabolism,Molecular Transport,Small Molecule Biochemistry	Translocation of phospholipid	0.00469			ABCA7,ABCB1,ATP8A1,TMEM30A	4
Cell Morphology,Nervous System Development and Function,Tissue Morphology	Morphology of neurites	0.00469			BDNF,LINGO1,MAPT,SNCAIP	4
Cell Death and Survival	Cell viability of monocyte-derived dendritic cells	0.00469		1	CCR7,MX1,PIK3CD,TLR3	4
Cell Death and Survival	Apoptosis	0.00474		0.076	ABCB1,ADAMTSL4,AGER,AIFM3,ALDH1A1,ANXA1,ARG2,ARHGAP18,ARHGAP4,ARL11,ATG10,B2M,BAD,BCL2L10,BDNF,BIK,BLVRA,BMF,BNIPL,BTC,CCND1,CD74,CDK5,CDKN1A,CDKN1C,CDON,CDX2,CERKL,COL18A1,CPEB2,CSF1,CTGF,CXCL8,CYLD,DAB2,DCC,DCUN1D3,DDIT4,DDX58,DLEU7,DLL4,DNAJC15,DUSP6,EPHB2,EREG,F3,FBLN1,FGF1,FLNA,GADD45A,GAS6,GDF15,GGT1,GLIPR1,GLIS3,GPER1,HIP1,HMOX1,HS1BP3,IFI16,IFI27,IFIH1,IFIT2,IFIT3,IFNE,IGF2R,IL15,IL17RD,I…	163
Cell Death and Survival	Necrosis	0.00475		0.695	ABCB1,ABCC4,AGER,AIFM3,ALDH1A1,ANXA1,APOL1,ARHGAP18,ARHGAP4,ARL11,ATG10,B2M,BAD,BCL2L10,BDNF,BIK,BMF,BTC,BTG2,CCND1,CCR7,CD74,CDK5,CDKN1A,CDKN1C,CDON,CDX2,CERKL,CLCN7,COL18A1,CPEB2,CSF1,CTGF,CTNNA2,CUL7,CXCL8,CYLD,DAB2,DCC,DDIT4,DDX58,DLEU7,DLL4,DNAJB2,DNAJC15,DPYD,DRAM1,EPHB2,EREG,F3,FBLN1,FGF1,FLNA,GABRA3,GADD45A,GAS6,GDF15,GGT1,GLIPR1,GLIS3,GPC1,GPER1,HIP1,HIST1H2BO,HLA-F,HMOX1,IFI16,IFIH1,IFN…	176
Cardiovascular System Development and Function,Cellular Movement	Cell movement of endothelial cells	0.00479		1.822	ANXA1,ATOH8,BTC,COL18A1,CXCL8,CYLD,DLL4,FGF1,FLNA,GAS6,KIF26B,MDK,mir-221,MMP14,NFATC2,NOXA1,PIM1,PLCG1,PROS1,PROX1,PTPRJ,RAPGEF3,RCAN1,SEMA3E,TDGF1,TGFB3,TIMP2,TNFRSF25,TNFSF10,TNFSF15	30
Hematological Disease,Immunological Disease,Infectious Diseases	Infection of monocyte-derived macrophages	0.0052			CSF1,IL18,SAMHD1	3
Cell-To-Cell Signaling and Interaction,Cellular Movement,Hematological System Development and Function,Immune Cell Trafficking,Inflammatory Response	Recruitment of neutrophils	0.0052			CXCL8,IL6R,SLPI	3
Organismal Injury and Abnormalities,Reproductive System Disease	Early stage endometriosis	0.0052			COL18A1,LEPR,TNFRSF1B	3
Cell Death and Survival	Cell death	0.00538		1.24	ABCB1,ABCC4,ADAMTSL4,AGER,AIFM3,AK1,ALDH1A1,ANXA1,APOL1,ARG2,ARHGAP18,ARHGAP4,ARL11,ATG10,B2M,BAD,BCL2L10,BDNF,BIK,BLVRA,BMF,BNIPL,BTC,BTG2,CCND1,CCR7,CD74,CDC14A,CDK5,CDKN1A,CDKN1C,CDON,CDX2,CERKL,CFB,CFHR3,CLCN7,COL18A1,CPEB2,CSF1,CTGF,CTNNA2,CUL7,CXCL8,CYLD,DAB2,DCC,DCUN1D3,DDIT4,DDX58,DLEU7,DLL4,DNAJB2,DNAJC15,DPYD,DRAM1,DUSP6,EPHB2,EREG,F3,FBLN1,FGF1,FLNA,GABRA3,GADD45A,GAS6,GDF15,GGT1,GLIPR…	207
Cardiovascular System Development and Function	Development of vasculature	0.0055	Increased	2.051	AGER,ANXA1,ATOH8,BTC,CDKN1A,COL18A1,CSF1,CXCL8,CYLD,DAB2,DLL4,ERAP1,F3,FGF1,FLNA,GAS6,GBP1,HHEX,HMOX1,IFI16,IL18,ITGA1,LEPR,MCF2L,MDK,MERTK,MGAT5,mir-221,MMP14,MTHFR,PIM1,PLCG1,PLXNB3,PROC,PROS1,PROX1,PTPRJ,RAMP1,RAPGEF3,RCAN1,RNF213,SEMA3B,TGFBR3,TIMP2,TNFRSF25,TNFSF10,TNFSF15,TRPC1,UNC5B,VASH2	50
Cancer,Organismal Injury and Abnormalities	Blue round small cell tumor	0.00554			ABCC4,APOBR,ARMC2,B2M,CACNA1H,CCND1,CDKN1A,CDX2,CHRM3,CPEB2,CYP3A7,DDX58,DDX60L,DLEC1,DST,ENO2,ETV1,FGD3,FMNL1,GOLGA7B,GPER1,HES6,HLA-B,HRCT1,IFI35,IGFN1,IL2RG,KRT20,LAMA2,LTBP3,LURAP1L,MRVI1,MYCL,MYO1B,NOTUM,OPTN,OSBPL3,PABPC1L,PAQR6,PARP10,PDZD7,PIK3CD,PNRC1,PTPRE,PTPRN2,PXK,ROBO2,SHROOM4,SMPD1,TLR4,TNFRSF25,TP73,TUBG2,UTRN,VPS9D1,VWA2,WNK2	57
Cancer,Gastrointestinal Disease,Organismal Injury and Abnormalities	Colon adenocarcinoma	0.00556			ABCA12,ABCA5,ABCC4,ACAP3,ADAMTS13,ADAMTS14,ADAMTSL4,ADAMTSL5,ADCY9,AGBL2,AHNAK2,AHRR,AHSA2P,AJM1,ALDH1L2,ALDH8A1,ANKFN1,ANKHD1/ANKHD1-EIF4EBP3,ANKRD24,ANKRD30B,ANO9,ANXA1,ANXA13,APOBEC3G,APOL1,ARHGAP31,ARHGAP4,ARHGEF37,ARSJ,ATG10,ATP10D,ATP6AP1,B2M,B3GNT9,B4GALNT1,BATF,BDNF,BMP8B,BTBD11,C19orf57,C1QTNF3,C3P1,C6orf222,C8orf31,C9orf50,CAB39L,CABP4,CACNA1H,CACNA2D4,CARNS1,CCDC114,CCDC154,CCDC171,CCD…	381
Neurological Disease,Organismal Injury and Abnormalities	Epileptic seizure	0.00573			BDNF,CDKN1A,DNAJB5,DTNA,DUSP5,DUSP6,EGR2,GABRA3,GAD1,GADD45A,HMOX1,KCTD7,LINGO1,MALAT1,MIR4697HG,MT-TT,NFIL3,SECTM1,SOCS3,TYRO3	20
Ophthalmic Disease,Organismal Injury and Abnormalities	Maculopathy	0.00573			CDH3,CERKL,CFB,CFHR3,EFEMP2,FBLN1,HMCN1,IL18,PLAU,SLC9A3,TLR3,TLR4	12
Cell Death and Survival	Cell death of tumor cell lines	0.00581		-0.708	ABCB1,ABCC4,ARHGAP4,ARL11,ATG10,B2M,BAD,BCL2L10,BDNF,BIK,BMF,BTG2,CCND1,CDK5,CDKN1A,CDKN1C,CDON,CDX2,CERKL,CLCN7,COL18A1,CPEB2,CTGF,CTNNA2,CUL7,CXCL8,CYLD,DAB2,DCC,DDIT4,DDX58,DLEU7,DNAJC15,DPYD,DRAM1,EPHB2,EREG,FBLN1,GADD45A,GDF15,GGT1,GLIPR1,GPC1,GPER1,HIP1,HIST1H2BO,HMOX1,IFI16,IFNE,IGF2R,IL15,IL18,IL36RN,IL6R,INSR,IRAK2,JAG1,KANK2,KIFC3,KLF9,KLRC4-KLRK1/KLRK1,KSR1,KSR2,LAMP1,LAMP2,LEPR,LGALS9…	145
Cancer,Organismal Injury and Abnormalities	Cancer of cells	0.0059		0.447	ABCA12,ABCA7,ABCB1,ACOXL,ACSS2,ADAMTS13,ADAMTS14,ADAMTS6,ADCY9,AGXT,AHNAK2,ALS2CL,AMDHD2,ANKFN1,ANKRD20A5P,ANKRD30B,ANO8,ANO9,ANXA1,APOBEC3H,APOBR,APOL2,APOL4,AQP7,ARHGAP18,ARHGAP31,ATP10D,B2M,BAIAP3,BBS9,BDNF,BGN,BLVRA,BTG2,C1QTNF1,C1QTNF12,C8orf31,CA9,CACNA2D4,CADPS2,CCDC126,CCDC148,CCDC171,CCND1,CCR7,CD200,CD74,CDH17,CDH3,CDKN1A,CDON,CDX2,CELSR2,CEP162,CFB,CMPK2,COBL,COL18A1,COL7A1,CPEB3,CPNE7…	320
Gastrointestinal Disease,Organismal Injury and Abnormalities	Benign oral disorder	0.00594			ANXA1,B2M,CCND1,CCR7,CDKN1C,CDON,CELSR2,CHRM3,COL16A1,DISP1,GABRA3,GBP1,GRIN3B,HLA-B,HYAL4,IFIH1,IFIT3,IFITM1,IFITM3,IL6R,KCNQ1,LGALS9,LTBP3,MB,PSMB8,RORC,SOCS3,TAP2,TLR4,TNFSF13,TNNC1,TUBG2	32
Cancer,Endocrine System Disorders,Organismal Injury and Abnormalities	Thyroid carcinoma	0.0062			ABCA5,AIFM3,AQP7,ARHGAP4,ARHGEF37,BAD,C1QTNF12,CCDC78,CDKN1A,CLGN,CNTLN,COL18A1,CPEB2,CPEB3,DLEC1,DNAH2,DNAJB5,EML6,FCGBP,FLCN,FLNA,FNDC3A,FOXO6,FYCO1,GBP1,GOLGA8A/GOLGA8B,GPER1,GRIN3B,HLA-B,HMCN1,HRCT1,IGFN1,INSR,KLHL30,KRT20,KSR1,LRRC37A3 (includes others),LY6E,MAZ,MCF2L,MERTK,MEX3B,mir-221,MYLK,OAS2,PANX2,PDZD7,PLCG2,PLCH2,PLEKHA4,PLEKHG5,PLXDC2,PTK6,PTPRE,RASA4,RGPD4 (includes others),RRAGC,S…	73
Infectious Diseases	Replication of Influenza virus	0.00621		1.692	ATP6AP1,B2M,BAIAP3,CLSTN3,CYP2U1,DDX58,EPHB2,FBXO44,GBP1,HSF4,IFITM1,IFITM3,ISG15,KCNJ3,KSR2,LINGO1,MATN3,MX1,NLRC5,OAS3,PLAU,PPP1R14D,PRSS27,RSAD2,SGPL1,SNX9,TMPRSS2,TNFSF10,TSPOAP1,UBA7	30
Infectious Diseases	Dengue shock syndrome	0.00627			CXCL8,F3,PROC,PROS1	4
Cell Death and Survival	Killing of lymphocytes	0.00627	Increased	2	IL15,IL18,KLRC4-KLRK1/KLRK1,TNFSF10	4
Carbohydrate Metabolism,Lipid Metabolism,Small Molecule Biochemistry	Binding of phosphatidic acid	0.00627		1.067	GAS6,SLPI,TNFSF10,ZFYVE1	4
Cell-To-Cell Signaling and Interaction	Detachment of cells	0.00629		1.664	ANXA1,DCC,MDK,MGAT5,MMP14,SLPI,TFF3	7
Cancer,Gastrointestinal Disease,Organismal Injury and Abnormalities	Stomach tumor	0.0063			ABCA12,ABCB1,ABCC4,ADAMTSL4,ADCY9,AGXT,AHNAK2,AHRR,AJM1,ANXA1,ARID3A,ARMC2,ARNTL,ARSA,ARSJ,ATP8A1,ATP9A,B2M,B4GALNT1,BATF,BEND7,BTBD11,C1QTNF3,C8orf31,CACNA1H,CCND1,CCPG1,CDKN1A,CDX2,CEP162,CHRM3,CLSTN3,CNTLN,COL18A1,COL9A3,CUBN,DAB2,DENND3,DISP1,DMBT1,DNAH2,DNAJB2,DNAJC6,DPYD,DSC2,EGR2,EML6,FBLN1,FLCN,FLNA,FLNC,FYCO1,GAD1,GGT1,GIPR,GLIPR1L2,GNAZ,HIVEP2,HMCN1,IFI16,IGF2R,INSIG2,IRAK2,KCNJ3,KLHL24…	142
Hematological Disease	Blood protein disorder	0.00691			ABCB1,ANXA6,B2M,BDNF,C19orf57,CCND1,CXCL8,CYLD,DCC,EPSTI1,FLNA,GDF15,GRIN3B,HLA-B,HMOX1,HSF4,IFIT2,IFIT3,IL15,IL6R,KLRC4-KLRK1/KLRK1,KRT20,KSR1,LAMP1,LAPTM5,LY6E,NEUROG3,PDIA2,PIK3CD,PLCG1,PLCG2,PNRC1,PRDM1,PRF1,PROC,PROS1,PSMB10,PSMB8,PSMB9,PTPRE,SNCAIP,TIMP2,TLR3,TLR4,TNFAIP3,TUBG2	46
Cell-To-Cell Signaling and Interaction,Hematological System Development and Function	Activation of blood cells	0.00704		1.553	ANXA1,BANK1,C1QTNF1,CD200,CRTC3,CSF1,CXCL8,GAS6,GPNMB,IL15,KLRC2,KLRC4-KLRK1/KLRK1,LAT,LAT2,LTB4R,MAGEA3/MAGEA6,MR1,PIK3CD,PRF1,PROC,PROS1,PTPRJ,RAB8B,TLR3,TLR4,TNFRSF1B,TNFSF10,TNFSF9,ULBP2	29
Cancer,Gastrointestinal Disease,Organismal Injury and Abnormalities	Gastrointestinal adenocarcinoma	0.00718			ABCA12,ABCA5,ABCB1,ABCC4,ACAP3,ACSS2,ADAMTS13,ADAMTS14,ADAMTSL4,ADAMTSL5,ADCY9,AGBL2,AGXT,AHNAK2,AHRR,AHSA2P,AJM1,ALDH1A1,ALDH1L2,ALDH8A1,ANKFN1,ANKHD1/ANKHD1-EIF4EBP3,ANKRD24,ANKRD30B,ANO9,ANXA1,ANXA13,APOBEC3G,APOL1,ARHGAP31,ARHGAP4,ARHGEF37,ARID3A,ARMC2,ARNTL,ARSA,ARSJ,ATG10,ATP10D,ATP6AP1,ATP8A1,ATP9A,B2M,B3GNT9,B4GALNT1,BATF,BDNF,BEND7,BGN,BMP8B,BTBD11,C19orf57,C1QTNF3,C3P1,C6orf222,C8orf31,…	449
Cell-To-Cell Signaling and Interaction,Hematological System Development and Function,Immune Cell Trafficking,Inflammatory Response	Activation of leukocytes	0.00729		1.906	ANXA1,BANK1,CD200,CRTC3,CSF1,CXCL8,GPNMB,IL15,KLRC2,KLRC4-KLRK1/KLRK1,LAT,LAT2,LTB4R,MAGEA3/MAGEA6,MR1,PIK3CD,PRF1,PROC,PROS1,PTPRJ,RAB8B,TLR3,TLR4,TNFRSF1B,TNFSF10,TNFSF9,ULBP2	27
Cell Death and Survival	Apoptosis of tumor cell lines	0.00733		-0.243	ABCB1,ARHGAP4,ARL11,ATG10,B2M,BAD,BCL2L10,BDNF,BIK,BMF,CCND1,CDK5,CDKN1A,CDKN1C,CDON,CDX2,CERKL,COL18A1,CPEB2,CTGF,CXCL8,CYLD,DAB2,DCC,DDIT4,DDX58,DLEU7,DNAJC15,EPHB2,EREG,FBLN1,GADD45A,GDF15,GGT1,GLIPR1,GPER1,HMOX1,IFI16,IFNE,IGF2R,IL15,IL18,IL36RN,IL6R,INSR,JAG1,KANK2,KIFC3,KLF9,KSR1,KSR2,LEPR,LGALS9,LGR5,MAGEA3/MAGEA6,MALAT1,MAPT,MDK,MERTK,mir-221,MIR31HG,MMP14,NDRG1,NOL3,OAS3,PARP14,PIDD1,PIK…	116
Cancer,Hematological Disease,Immunological Disease,Organismal Injury and Abnormalities	Plasma cell dyscrasia	0.00737			ABCB1,ANXA6,B2M,BDNF,C19orf57,CCND1,CXCL8,CYLD,DCC,EPSTI1,FLNA,GDF15,GRIN3B,HLA-B,HMOX1,HSF4,IFIT2,IFIT3,IL15,IL6R,KLRC4-KLRK1/KLRK1,KRT20,KSR1,LAMP1,LAPTM5,LY6E,NEUROG3,PDIA2,PIK3CD,PLCG1,PLCG2,PNRC1,PRDM1,PRF1,PSMB10,PSMB8,PSMB9,PTPRE,SNCAIP,TIMP2,TNFAIP3,TUBG2	42
Cell Death and Survival,Renal and Urological System Development and Function	Cell viability of kidney cell lines	0.00739		-0.213	AQP3,DPYD,HIP1,MAPT,NEIL1,SGPL1,SLC22A3,SLC40A1,STAT2,TNFAIP3	10
Organismal Injury and Abnormalities	Benign lesion	0.0076			ABCB1,ABCC4,AGER,ALDH1A1,ALDH1A2,ARL4C,B2M,BDNF,CCND1,CDH3,CDKN1A,CFHR3,CHRM3,CLDN11,COL16A1,COL18A1,COL7A1,COL9A3,CSF1,CYLD,CYP2D6,DAB2,DST,DTNA,ENPEP,ETV1,FBLN1,FOLR1,FZD3,GPER1,GPX3,HIST1H2BD,HLA-B,HNMT,IFI44L,IFIH1,IFIT1,IFIT3,IL6R,INSR,JAG1,KRT20,LEPR,LY6E,MALAT1,MMP14,MR1,MRVI1,MSLN,NDRG1,NEBL,PBLD,PIK3R3,PLAU,PLCG1,POU5F1,PPM1H,RAPGEF3,ROBO2,RORC,SERPINE2,SLPI,SMPDL3A,SNPH,SOCS3,SOX4,SRD5A…	83
Dermatological Diseases and Conditions,Developmental Disorder,Hereditary Disorder,Metabolic Disease,Organismal Injury and Abnormalities	Premature aging	0.0077			APOL3,DDX60L,F2RL2,FYCO1,GPER1,HMOX1,KLF9,MEIS1,MMP14,NINJ2,PROS1,PTPRE,SNCAIP,SOX4,TRIM22	15
Cancer,Gastrointestinal Disease,Organismal Injury and Abnormalities	Colon carcinoma	0.00774			ABCA12,ABCA5,ABCB1,ABCC4,ACAP3,ADAMTS13,ADAMTS14,ADAMTSL4,ADAMTSL5,ADCY9,AGBL2,AHNAK2,AHRR,AHSA2P,AJM1,ALDH1L2,ALDH8A1,ANKFN1,ANKHD1/ANKHD1-EIF4EBP3,ANKRD24,ANKRD30B,ANO9,ANXA1,ANXA13,APOBEC3G,APOL1,ARHGAP31,ARHGAP4,ARHGEF37,ARSJ,ATG10,ATP10D,ATP6AP1,B2M,B3GNT9,B4GALNT1,BATF,BDNF,BMP8B,BTBD11,C19orf57,C1QTNF3,C3P1,C6orf222,C8orf31,C9orf50,CAB39L,CABP4,CACNA1H,CACNA2D4,CARNS1,CCDC114,CCDC154,CCDC1…	384
Cancer,Gastrointestinal Disease,Organismal Injury and Abnormalities	Tumorigenesis of digestive organ tumor	0.00778			ABCA12,ABCA5,ABCB1,ABCC4,ACAP3,ACSS2,ADAMTS13,ADAMTS14,ADAMTSL4,ADAMTSL5,ADCY9,AGBL2,AGXT,AHNAK2,AHRR,AHSA2P,AJM1,ALDH1A1,ALDH1L2,ALDH8A1,ANKFN1,ANKHD1/ANKHD1-EIF4EBP3,ANKRD24,ANKRD30B,ANO9,ANXA1,ANXA13,APOBEC3G,APOL1,ARHGAP31,ARHGAP4,ARHGEF37,ARID3A,ARMC2,ARNTL,ARSA,ARSJ,ATG10,ATP10D,ATP6AP1,ATP8A1,ATP9A,B2M,B3GNT9,B4GALNT1,BATF,BDNF,BEND7,BMP8B,BTBD11,C19orf57,C1QTNF3,C3P1,C6orf222,C8orf31,C9or…	443
Cancer,Organismal Injury and Abnormalities	Neoplasia of cells	0.0078		1.095	ABCA12,ABCA7,ABCB1,ACOXL,ACSS2,ADAMTS13,ADAMTS14,ADAMTS6,ADCY9,AGXT,AHNAK2,ALS2CL,AMDHD2,ANKFN1,ANKRD20A5P,ANKRD30B,ANO8,ANO9,ANXA1,APOBEC3H,APOBR,APOL2,APOL4,AQP7,ARHGAP18,ARHGAP31,ATP10D,B2M,BAIAP3,BBS9,BDNF,BGN,BLVRA,BTG2,C1QTNF1,C1QTNF12,C8orf31,CA9,CACNA2D4,CADPS2,CCDC126,CCDC148,CCDC171,CCND1,CCR7,CD200,CD74,CDH17,CDH3,CDKN1A,CDON,CDX2,CELSR2,CEP162,CFB,CMPK2,COBL,COL18A1,COL7A1,CPEB3,CPNE7…	322
Cardiovascular System Development and Function,Organismal Development	Angiogenesis	0.00787	Increased	2.051	AGER,ANXA1,ATOH8,BTC,CDKN1A,COL18A1,CSF1,CXCL8,CYLD,DAB2,DLL4,ERAP1,F3,FGF1,FLNA,GAS6,GBP1,HHEX,HMOX1,IFI16,IL18,ITGA1,LEPR,MCF2L,MDK,MERTK,MGAT5,mir-221,MMP14,PIM1,PLCG1,PLXNB3,PROC,PROS1,PROX1,PTPRJ,RAMP1,RAPGEF3,RCAN1,RNF213,SEMA3B,TGFBR3,TIMP2,TNFRSF25,TNFSF10,TNFSF15,TRPC1,UNC5B,VASH2	49
Cancer,Organismal Injury and Abnormalities,Reproductive System Disease	Primary prostate tumor	0.00795			DNAJB2,GDF15,IDS,LAMB2,LGALS9	5
Cell-To-Cell Signaling and Interaction	Detachment of tumor cell lines	0.00795	Increased	2	DCC,MDK,MGAT5,MMP14,TFF3	5
Cellular Compromise	Oxidative stress response of tumor cell lines	0.00797			MAPT,MEIS1,VAV1	3
Cell-mediated Immune Response,Cellular Development,Cellular Function and Maintenance,Cellular Growth and Proliferation,Embryonic Development,Hematological System Development and Function,Hematopoiesis,Lymphoid Tissue Structure and Development,Organ Development,Organismal Development,Tissue Development	NK cell development	0.00797			IL15,IL2RG,PIK3CD	3
Infectious Diseases	Infection of vascular endothelial cells	0.00797			IFITM1,IFITM3,PLCG1	3
Infectious Diseases	Production of Influenza A virus	0.00797			ANXA6,MAP1LC3A,TMPRSS2	3
Cell Morphology,Cellular Function and Maintenance,Nervous System Development and Function,Tissue Morphology	Length of neurites	0.00797			BDNF,LINGO1,SNCAIP	3
Cancer,Cellular Compromise,Inflammatory Response	Degranulation of leukemia cell lines	0.00797			KLRC4-KLRK1/KLRK1,LTB4R,VAV1	3
Developmental Disorder,Hereditary Disorder,Metabolic Disease,Neurological Disease,Organismal Injury and Abnormalities,Psychological Disorders	Autosomal dominant familial Alzheimer disease	0.00797			ABCA7,MAPT,PLAU	3
Cell-To-Cell Signaling and Interaction,Cellular Movement	Recruitment of myeloid cells	0.00818		0.254	CXCL8,IL6R,SLPI,TNFRSF1B	4
Cellular Development,Cellular Growth and Proliferation,Hematological System Development and Function,Lymphoid Tissue Structure and Development	Proliferation of CD4+ T-lymphocytes	0.00818		-1.067	CD74,LGALS9,SOCS3,TNFSF10	4
Cellular Movement	Cell movement of connective tissue cells	0.00823		1.378	CCND1,CCR7,CDKN1A,CSF1,CXCL8,GPER1,PIK3CD,PLAU,TGFB3	9
Cancer,Developmental Disorder,Gastrointestinal Disease,Hematological Disease,Immunological Disease,Organismal Injury and Abnormalities	Splenic marginal zone B-cell lymphoma	0.00827			ANXA1,CCND1,KRT20,PIK3CD,SWAP70,TNFAIP3,TUBG2	7
Cell Signaling,Molecular Transport,Vitamin and Mineral Metabolism	Entrance of Ca2+	0.00827		1.77	CRACR2B,KSR2,LTB4R,MAPK11,MX1,ORAI3,TRPC1	7
Cellular Movement	Migration of tumor cell lines	0.00832	Increased	4.826	AGER,ANXA1,AQP5,B4GAT1,BDNF,CA9,CCND1,CCR7,CDH3,CDK5,CDKN1A,CDX2,COL18A1,CTGF,CUL7,CXCL8,DAB2,DDX58,DUSP5,DUSP6,EPHB2,EPOR,EREG,F3,FGF1,FLNA,FLNC,FOXC1,GDF15,GPER1,HES6,HHEX,HMOX1,IFIT2,IFITM3,IL20RA,IL6R,KANK1,KLRC4-KLRK1/KLRK1,LEPR,MALAT1,MAPK11,MCF2L,MDK,MERTK,MFNG,MGAT5,mir-221,MMP14,MMP19,MRAS,NDRG1,NFATC2,NFATC4,PLAU,PLCG1,POU5F1,PRKN,PRSS27,PTPRJ,RAPGEF3,SDC3,SLC16A4,SOCS3,TGFB3,TGFBI,TGFB…	77
Cellular Development,Cellular Growth and Proliferation	Cell proliferation of tumor cell lines	0.00841	Increased	2.755	ABCB1,AGER,ALDH1A1,ANXA1,ANXA6,AQP5,ARL11,ATG10,ATOH1,ATP6AP1,BAD,BDNF,BNIPL,BTC,BTG2,CA9,CCND1,CCNG2,CD74,CDH17,CDK5,CDKN1A,CDKN1C,CDX2,CHRM3,COL18A1,CSF1,CTGF,CUL7,CXCL8,CYP2D6,DAB2,DCC,DDX58,DLEC1,DNAJB2,DSC2,DUSP5,DUSP6,EGR2,ELOVL7,EPOR,EREG,ETV1,ETV7,F3,FES,FGF1,FLNA,FOLR1,FOXC1,FUT8,GADD45A,GAS6,GDF15,GGT1,GLIPR1,GPC1,GPER1,HES6,HFE,HMOX1,HOXB13,IDS,IFI16,IFITM3,IGF2R,IL15,IL17RD,IL6R,INSR,…	152
Cancer,Gastrointestinal Disease,Organismal Injury and Abnormalities	Gastric cancer	0.00854			ABCA12,ABCB1,ABCC4,ADAMTSL4,ADCY9,AGXT,AHNAK2,AHRR,AJM1,ANXA1,ARID3A,ARMC2,ARNTL,ARSA,ARSJ,ATP8A1,ATP9A,B2M,B4GALNT1,BATF,BEND7,BTBD11,C1QTNF3,C8orf31,CACNA1H,CCND1,CCPG1,CDX2,CEP162,CHRM3,CLSTN3,CNTLN,COL18A1,COL9A3,CUBN,DAB2,DENND3,DISP1,DMBT1,DNAH2,DNAJB2,DNAJC6,DPYD,DSC2,EGR2,EML6,FBLN1,FLCN,FLNA,FLNC,FYCO1,GAD1,GGT1,GIPR,GLIPR1L2,GNAZ,HIVEP2,HMCN1,IFI16,IGF2R,INSIG2,IRAK2,KCNJ3,KLHL24,KRT20,…	140
Cancer,Endocrine System Disorders,Organismal Injury and Abnormalities,Reproductive System Disease	Ovarian Cancer and Tumors	0.00859			ABCA12,ABCB1,ABCC4,ABCD1,ACSS2,ALDH1A1,ALDH1A2,ANKRD24,APOBR,ARG2,ARL4C,ATP10D,ATP8A1,B2M,CATSPER1,CCDC33,CCDC7,CCDC78,CDKN1A,CDX2,CERCAM,CFB,CFHR3,CHRM3,COL18A1,COL7A1,CTGF,CUBN,CUL7,CXCL8,DAB2,DENND3,DISP1,DLL4,DMXL2,DNAH2,DOCK11,DST,DTNA,DUSP5,EGR2,EML6,ENO2,ENPEP,F3,FAM219A,FAM234B,FBLN7,FES,FGD3,FGF1,FOLR1,FOXO6,FSIP2,FZD3,GDF15,GLCCI1,GPA33,GPX3,GRIN3B,HIST1H2BD,HIVEP2,HMCN1,HS1BP3,IDS,IFI2…	149
Cellular Movement	Invasion of cells	0.00882	Increased	4.125	ADAM8,AGER,ANXA1,ARHGAP4,ATP6AP1,B4GAT1,BDNF,BTC,CCND1,CCR7,CD74,CDH3,CDK5,CDKN1A,CHFR,COL18A1,CTGF,CUL7,CXCL8,DAB2,DDX58,DRAM1,DUSP6,EPHB2,EREG,ETV1,FBLN1,FUT8,GBP1,GDF15,HHEX,HMOX1,IFIT2,IFITM1,IFITM3,IL18,IL20RA,INSIG2,ITGA1,KRT17,MALAT1,MDK,MERTK,MGAT5,mir-221,MIR31HG,MMP14,MX1,NDRG1,NFATC2,NFATC4,PIK3CD,PLAU,PLCG1,PTPRJ,RHOD,RHOQ,SERPINE2,SLC12A4,SLFN5,SMPD1,SOX4,TCIRG1,TFF3,TGFB3,TGFBI,TGFB…	76
Neurological Disease	Progressive motor neuropathy	0.00886	Increased	2.345	ABCB1,ANXA1,AP1S2,ARSG,BAD,BDNF,BTC,CCNG2,CD74,CDKN1A,CHRM3,CYP2D6,DNAJC6,ENO2,EPSTI1,FBLN1,FHDC1,FUCA1,GABRA3,GADD45A,GPNMB,GRIN3B,HLA-B,HLA-F,IFIT1,ISG15,ITPR2,KCNQ1,KLRC2,KRT20,LAMP1,LY6E,MAGED2,MAPT,MERTK,MT-TT,MX1,MYL5,NEAT1,OAS1,OAS3,OPTN,PAQR6,POU5F1,PRKN,PSMB8,RORC,RSAD2,SLC1A1,SNCAIP,SOX4,TAP2,TLR4,ULK2,VPS13C,ZNF91	56
Cancer,Endocrine System Disorders,Organismal Injury and Abnormalities,Reproductive System Disease	Gonadal tumor	0.00895			ABCA12,ABCB1,ABCC4,ABCD1,ACSS2,ALDH1A1,ALDH1A2,ANKRD24,APOBR,ARG2,ARL4C,ATP10D,ATP8A1,B2M,CATSPER1,CCDC33,CCDC7,CCDC78,CDKN1A,CDX2,CERCAM,CFB,CFHR3,CHRM3,CLDN11,COL18A1,COL7A1,CTGF,CUBN,CUL7,CXCL8,DAB2,DENND3,DISP1,DLL4,DMXL2,DNAH2,DOCK11,DST,DTNA,DUSP5,EGR2,EML6,ENO2,ENPEP,F3,FAM219A,FAM234B,FBLN7,FES,FGD3,FGF1,FOLR1,FOXO6,FSIP2,FZD3,GDF15,GLCCI1,GPA33,GPX3,GRIN3B,HIST1H2BD,HIVEP2,HLA-B,HMCN1,HS…	154
Cellular Development,Cellular Growth and Proliferation,Hematological System Development and Function,Lymphoid Tissue Structure and Development	Cell proliferation of T lymphocytes	0.00897		0.328	AGER,ANXA1,BATF,CD37,CD74,DLL4,GPNMB,HMOX1,IL15,IL18,IL2RG,ISG20,KLRC4-KLRK1/KLRK1,LGALS9,PIM1,PTPRJ,SOCS3,TCIRG1,TNFRSF14,TNFRSF1B,TNFSF10,TNFSF9	22
Developmental Disorder,Hereditary Disorder,Immunological Disease,Metabolic Disease,Organismal Injury and Abnormalities	Bare lymphocyte syndrome, type i	0.00908			TAP1,TAP2	2
Cellular Compromise	Injury of mitochondria	0.00908			CDKN1A,TNFSF10	2
Neurological Disease,Organismal Injury and Abnormalities,Psychological Disorders	Adult-onset leukodystrophy	0.00908			ABCD1,ARSA	2
Neurological Disease,Organismal Injury and Abnormalities,Psychological Disorders	Braak stage I-II tauopathy	0.00908			MAPT,TP73	2
Neurological Disease,Organismal Injury and Abnormalities,Skeletal and Muscular Disorders	Spastic quadriplegic cerebral palsy	0.00908			GAD1,KANK1	2
Organismal Injury and Abnormalities	Hand-foot syndrome	0.00908			ABCB1,DPYD	2
Cellular Assembly and Organization	Resealing of plasma membrane	0.00908			AGER,SMPD1	2
Cell Death and Survival,Hematological System Development and Function,Nervous System Development and Function	Survival of microglia	0.00908			CSF1,IL15	2
Cancer,Cell Cycle,Organismal Injury and Abnormalities	Cell cycle progression of carcinoma cells	0.00908			CCND1,CDKN1A	2
Cellular Assembly and Organization	Stabilization of actin filaments	0.00908			FLNA,MAP2	2
Cellular Movement	Initiation of migration of fibrosarcoma cell lines	0.00908			FLNA,FLNC	2
Developmental Disorder,Hereditary Disorder,Neurological Disease,Organismal Injury and Abnormalities	Autosomal recessive lissencephaly with cerebellar hypoplasia	0.00908			CDK5,VLDLR	2
Cell Cycle	Premature senescence of vascular endothelial cells	0.00908			ARHGAP18,TNFSF15	2
Cellular Movement,Hematological System Development and Function,Immune Cell Trafficking	Transendothelial migration of granulocytes	0.00908			CXCL8,GDF15	2
Cancer,Cell Death and Survival,Organismal Injury and Abnormalities,Tumor Morphology	Survival of chronic lymphocytic leukemia B cells	0.00908			CD74,CXCL8	2
Infectious Diseases	Replication of SARS coronavirus	0.00908			IFITM1,IFITM3	2
Drug Metabolism,Nucleic Acid Metabolism,Small Molecule Biochemistry	5-fluorouracil toxicity	0.00908			DPYD,MTHFR	2
Cancer,Hematological Disease,Immunological Disease,Organismal Injury and Abnormalities	Ann Arbor stage II-IV follicular B-cell lymphoma	0.00908			KRT20,PIK3CD	2
Neurological Disease	Extrapyramidal side-effects	0.00908			ABCB1,CYP2D6	2
Cancer,Hematological Disease,Immunological Disease,Organismal Injury and Abnormalities	Late relapsed follicular B-cell lymphoma	0.00908			KRT20,PIK3CD	2
Cancer,Cell Death and Survival,Organismal Injury and Abnormalities,Tumor Morphology	Apoptosis of acute promyelocytic leukemia cells	0.00908			LEPR,PIK3CD	2
Small Molecule Biochemistry	Catabolism of heme	0.00908			BLVRA,HMOX1	2
Lipid Metabolism,Small Molecule Biochemistry	Synthesis of cardiolipin	0.00908			SLC27A1,TAZ	2
Cellular Movement,Immune Cell Trafficking	Invasion of tumor-infiltrating lymphocytes	0.00908			CXCL8,ITGA1	2
Cancer,Organismal Injury and Abnormalities	Lymphoid Cancer and Tumors	0.00909			ABCA7,ALDH1A1,ALDH1L2,ANKFN1,ANXA1,ANXA6,ARL11,B2M,BCL2L10,BTG2,C19orf57,C1QTNF1,CARNS1,CCND1,CCPG1,CCR7,CD200,CD74,CDH3,CDHR5,CDK5,CDKN1A,CDON,CELSR2,CHRM3,COL7A1,CTNNA2,CUBN,CXCL8,CYLD,DCC,DDX58,DLEU7,DMXL2,DPYD,DST,DTNB,DUSP5,EFEMP2,EGR2,EPOR,F3,FAM8A1,FOXC1,FZD3,GADD45A,GAS6,GIPR,GLIS3,GPER1,GRIN3B,HIP1,HIST1H2AD,HIST1H2BD,HLA-B,HMCN1,HMOX1,HSF4,IFI35,IFI44,IFI44L,IFIT2,IFIT3,IFITM1,IL15,IL2R…	156
Cell Death and Survival	Apoptosis of hematopoietic cell lines	0.00938		1.292	ABCB1,BAD,GGT1,IFIH1,IL15,SMPD1,STAT5B,TGFB3,TNFRSF1B,TNFRSF25,TNFSF10,TNFSF15	12
Cancer,Organismal Injury and Abnormalities	Glandular intraepithelial neoplasm	0.00944			ABCC4,AGER,CCND1,CD74,CDH24,CDH3,CFB,CNTLN,COL18A1,COL7A1,CYLD,FLNA,GBP4,GPC1,GPX3,LGR5,LY6E,MXRA8,PJVK,SH3D21,SMARCD3,SOCS3,TFF3,THSD1,TLDC1,TMEM139,WFDC2	27
Cellular Development,Cellular Growth and Proliferation	Arrest in growth of breast cancer cell lines	0.00959			CCND1,DAB2,DUSP5,DUSP6,PIK3R3	5
Cancer,Organismal Injury and Abnormalities,Reproductive System Disease	Female genital tract adenocarcinoma	0.00972			ABCA12,ABCA5,ABCB1,ABCC4,ABCD1,ACSL1,ACSS2,ADAMTSL4,ADCY9,AHNAK2,ALDH1A1,ALDH1A2,ALDH8A1,ANKRD24,ANKRD30B,AP1S2,APBB2,APOBR,APOL2,ARG2,ARID3A,ARL4C,ATOH1,ATP10D,ATP8A1,ATP9A,B2M,BAIAP3,BBS9,BIK,BTBD11,BTBD16,BTBD19,BTN2A2,C19orf57,CAB39L,CACNA1H,CACNG6,CATSPER1,CCDC114,CCDC148,CCDC171,CCDC33,CCDC7,CCDC78,CCND1,CCPG1,CD74,CDKN1A,CDX2,CEP162,CERCAM,CERKL,CES4A,CFB,CFHR3,CHRM3,CLGN,COL7A1,CTGF,CTNNA…	310
Cardiovascular System Development and Function,Cellular Development,Cellular Function and Maintenance,Cellular Growth and Proliferation,Organismal Development,Tissue Development	Cell proliferation of vascular endothelial cells	0.00974		-0.476	AGER,CDKN1A,COL18A1,CXCL8,DAB2,DLL4,GAS6,MDK,MERTK,PROS1,PTPRJ,RCAN1,TNFRSF25,TNFSF15	14
Infectious Diseases	Replication of Influenza A virus	0.0102		1.557	ATP6AP1,B2M,BAIAP3,CLSTN3,CYP2U1,DDX58,EPHB2,FBXO44,GBP1,HSF4,IFITM1,IFITM3,ISG15,KCNJ3,KSR2,LINGO1,MATN3,MX1,NLRC5,OAS3,PLAU,PPP1R14D,PRSS27,RSAD2,SGPL1,SNX9,TMPRSS2,TSPOAP1,UBA7	29
Cancer,Organismal Injury and Abnormalities,Reproductive System Disease	Tumorigenesis of reproductive tract	0.0103			ABCA12,ABCA5,ABCB1,ABCC4,ABCD1,ACSL1,ACSS2,ADAMTSL4,ADCY9,AHNAK2,ALDH1A1,ALDH1A2,ALDH8A1,ALS2CL,ANKRD24,ANKRD30B,ANO8,ANXA1,AP1S2,APBB2,APOBR,APOL2,ARG2,ARID3A,ARL4C,ATOH1,ATP10D,ATP6AP1,ATP8A1,ATP9A,B2M,BAIAP3,BBS9,BIK,BTBD11,BTBD16,BTBD19,BTN2A2,C19orf57,CA9,CAB39L,CACNA1H,CACNG6,CATSPER1,CCDC114,CCDC148,CCDC171,CCDC33,CCDC7,CCDC78,CCND1,CCPG1,CD74,CDH3,CDKN1A,CDX2,CEP162,CERCAM,CERKL,CES4A,CFB…	371
Cell Death and Survival	Cell death of leukemia cell lines	0.0103		0.064	ABCB1,B2M,BAD,BCL2L10,BIK,CCND1,CDK5,CDKN1A,CYLD,HMOX1,IL15,KLRC4-KLRK1/KLRK1,KSR2,LEPR,LGALS9,PIM1,PLCG1,PRF1,RIPK3,SALL4,SEPT4,SMPD1,SOCS3,STAT5B,TNFAIP3,TNFRSF25,TNFSF10,TNFSF13,TNFSF9,TP73,UBA7,USP18,VAV1,VNN1	34
Cardiovascular System Development and Function,Cell Morphology,Cellular Development,Cellular Function and Maintenance,Cellular Growth and Proliferation,Organismal Development,Tissue Development	Morphogenesis of vascular endothelial cells	0.0104		0	COL18A1,PTPRJ,RCAN1,TIMP2	4
Cellular Development	Maturation of tumor cell lines	0.0104		1.98	CCND1,CDKN1A,TLR4,TNFSF10	4
Hereditary Disorder,Neurological Disease,Organismal Injury and Abnormalities,Psychological Disorders,Skeletal and Muscular Disorders	Autosomal recessive Parkinson disease	0.0104			DNAJC6,MAPT,PRKN,VPS13C	4
Infectious Diseases	Infection of leukemia cell lines	0.0104		0.464	FOLR1,GAS6,MERTK,TYRO3	4
Cellular Development,Cellular Growth and Proliferation	Proliferation of blood cells	0.0105		1.042	AGER,ANXA1,BATF,CD37,CD74,CDKN1A,CDKN1C,CSF1,DLL4,EPHB2,GPNMB,HMOX1,IL15,IL18,IL2RG,IL6R,ISG15,ISG20,KLRC4-KLRK1/KLRK1,LGALS9,mir-221,NFATC2,PIK3CD,PIM1,PTPRJ,SOCS3,TCIRG1,TNFRSF14,TNFRSF1B,TNFSF10,TNFSF13,TNFSF9,ULBP2	33
Cardiovascular System Development and Function,Cellular Movement	Cell movement of microvascular endothelial cells	0.0107		0.065	COL18A1,CXCL8,GAS6,RCAN1,TGFB3,TIMP2	6
Cancer,Organismal Injury and Abnormalities,Reproductive System Disease	Female genital neoplasm	0.0109			ABCA12,ABCA5,ABCB1,ABCC4,ABCD1,ACSL1,ACSS2,ADAMTSL4,ADCY9,AHNAK2,ALDH1A1,ALDH1A2,ALDH8A1,ALS2CL,ANKRD24,ANKRD30B,ANO8,ANXA1,AP1S2,APBB2,APOBR,APOL2,ARG2,ARID3A,ARL4C,ATOH1,ATP10D,ATP6AP1,ATP8A1,ATP9A,B2M,BAIAP3,BBS9,BIK,BTBD11,BTBD16,BTBD19,BTN2A2,C19orf57,CA9,CAB39L,CACNA1H,CACNG6,CATSPER1,CCDC114,CCDC148,CCDC171,CCDC33,CCDC7,CCDC78,CCND1,CCPG1,CD74,CDH3,CDKN1A,CDX2,CEP162,CERCAM,CERKL,CES4A,CFB…	371
Cell Death and Survival	Cell viability of leukocytes	0.0109	Increased	2.89	AGER,CCR7,CSF1,CXCL8,IL15,MX1,NFIL3,PIK3CD,TLR3,TLR4,TNFSF13,TNFSF9	12
Cellular Movement	Migration of breast cancer cell lines	0.011	Increased	3.261	AGER,ANXA1,CCND1,CDH3,CTGF,CXCL8,DUSP5,DUSP6,EPOR,FGF1,FLNA,FOXC1,GPER1,HHEX,MCF2L,MFNG,MMP14,NDRG1,NFATC4,PLAU,PLCG1,PRKN,PRSS27,PTPRJ,SLC16A4,TGFB3,TGFBR3,TIMP2,ZEB1	29
Cancer,Organismal Injury and Abnormalities	Intraepithelial neoplasia	0.0111			ABCC4,AGER,CCND1,CD74,CDH24,CDH3,CFB,CNTLN,COL18A1,COL7A1,CYLD,FLNA,GBP4,GPC1,GPX3,LGR5,LY6E,MXRA8,OAS3,PJVK,SH3D21,SMARCD3,SOCS3,TFF3,THSD1,TLDC1,TMEM139,WFDC2	28
Dermatological Diseases and Conditions,Inflammatory Disease,Organismal Injury and Abnormalities,Skeletal and Muscular Disorders	Dermatomyositis	0.0111			BGN,DAB2,GIPR,GPER1,HLA-B,IFIT3,JAG1,KRT20,LTBP3,LY6E,mir-221,SDC3,TGFBI,TGFBR3	14
Cell Morphology	Morphology of leukocytes	0.0114			CCR7,CSF1,CXCL8,IL18,IL2RG	5
Cellular Development,Cellular Growth and Proliferation,Hematological System Development and Function,Lymphoid Tissue Structure and Development	NK cell proliferation	0.0114			IL15,IL18,IL2RG,PIK3CD,ULBP2	5
Infectious Diseases	Infection by Marburg virus	0.0115			DNAJB2,FOLR1,HIST1H2BO	3
Vitamin and Mineral Metabolism	Quantity of vitamin	0.0115			ALDH8A1,FOLR1,MTHFR	3
Cell Death and Survival	Killing of T lymphocytes	0.0115			IL15,KLRC4-KLRK1/KLRK1,TNFSF10	3
Hematological System Development and Function,Tissue Development	Accumulation of myeloid cells	0.0115			CXCL8,HMOX1,SLPI	3
Lipid Metabolism,Small Molecule Biochemistry	Hydroxylation of fatty acid	0.0115			CYP2U1,CYP4F3,PHYH	3
Developmental Disorder,Hereditary Disorder,Metabolic Disease,Organismal Injury and Abnormalities	3-methylglutaconic aciduria	0.0115			DTNA,SERAC1,TAZ	3
Cell Death and Survival	Necroptosis of leukemia cell lines	0.0115			CYLD,RIPK3,TNFSF10	3
Cell Death and Survival	Cell death of hematopoietic cell lines	0.0115		1.492	ABCB1,BAD,GGT1,IFIH1,IL15,KLRC4-KLRK1/KLRK1,SMPD1,STAT5B,TGFB3,TNFRSF1B,TNFRSF25,TNFSF10,TNFSF15	13
Cellular Movement	Migration of sarcoma cell lines	0.0118		1.969	CDH3,DAB2,FLNA,FLNC,IL6R,LEPR,MGAT5,MMP14,MRAS,PLAU,TIMP2	11
Cell-To-Cell Signaling and Interaction,Hematological System Development and Function,Immune Cell Trafficking,Inflammatory Response	Activation of natural killer cells	0.012		1.478	CD200,IL15,KLRC2,KLRC4-KLRK1/KLRK1,PIK3CD,PRF1,ULBP2	7
Developmental Disorder,Neurological Disease,Organismal Injury and Abnormalities	Gyral abnormalities	0.012			B4GAT1,CDK5,COL18A1,LAMB1,POMT1,USP18,VLDLR	7
Cancer,Organismal Injury and Abnormalities	Head and neck squamous cell carcinoma	0.0121			ABCA12,ABCA7,ACOXL,ACSS2,ADAMTS13,ADAMTS14,ADAMTS6,AHNAK2,ALS2CL,ANKRD20A5P,ANO9,APOBEC3H,APOBR,APOL2,APOL4,AQP7,ARHGAP31,ATP10D,B2M,BAIAP3,BDNF,BGN,C1QTNF12,C8orf31,CCDC148,CCDC171,CCND1,CD74,CDON,CDX2,CELSR2,CFB,COL18A1,CRB2,CTGF,CTNNA2,CXCL8,CYP2D6,DAB2,DCC,DDX58,DDX60L,DLL4,DMXL2,DNAH2,DPYD,EME2,ENPEP,EPSTI1,EREG,ETV1,FAM221B,FAM8A1,FES,FGF1,FLNC,FOXL1,FSD1L,GALNT5,GAS6,GDF15,GLIPR1L2,GOLGA8A…	157
Cancer,Cell Death and Survival,Organismal Injury and Abnormalities,Tumor Morphology	Cell death of leukemia cells	0.0122		-0.492	DLL4,HMOX1,IL15,LEPR,PIK3CD,SALL4,TNFSF10,TNFSF13,TP73	9
Cell-To-Cell Signaling and Interaction,Hematological System Development and Function	Response of lymphocytes	0.0123		1.214	CD200,HSDL1,IL18,KLRC4-KLRK1/KLRK1,LGALS9,TLR3	6
Organismal Injury and Abnormalities,Reproductive System Disease	Adenomyosis	0.0124			CDKN1C,DST,IL15,MALAT1,MRVI1,PRDX5,SOX4,XIST	8
Cell Death and Survival	Cell death of granulocytes	0.0124		0.22	ANXA1,CXCL8,IL15,LEPR,PIK3CD,PIM1,RIPK3,TNFSF10	8
Cancer,Endocrine System Disorders,Organismal Injury and Abnormalities,Reproductive System Disease	Ovarian cancer	0.0125			ABCA12,ABCB1,ABCC4,ABCD1,ALDH1A1,ALDH1A2,ANKRD24,APOBR,ARG2,ARL4C,ATP10D,ATP8A1,B2M,CATSPER1,CCDC33,CCDC7,CCDC78,CDKN1A,CDX2,CERCAM,CFB,CFHR3,CHRM3,COL18A1,COL7A1,CTGF,CUBN,CUL7,CXCL8,DAB2,DENND3,DISP1,DLL4,DMXL2,DNAH2,DOCK11,DST,DTNA,DUSP5,EGR2,EML6,ENO2,ENPEP,F3,FAM219A,FAM234B,FBLN7,FES,FGD3,FGF1,FOLR1,FOXO6,FSIP2,FZD3,GDF15,GLCCI1,GPA33,GPX3,GRIN3B,HIST1H2BD,HIVEP2,HMCN1,HS1BP3,IDS,IFI27,IFIH…	145
Gastrointestinal Disease,Hepatic System Disease,Organismal Injury and Abnormalities	Cirrhosis of liver	0.0125			ABCC4,B2M,CCR7,CHRM3,CTGF,CXCL8,CYP3A7,DDX60L,FGF1,GPER1,GRIN3B,HLA-B,IL15,JAG1,LY6E,mir-221,PTPRE,TGFB3,TLR3,TLR4,TNFSF10,TP73	22
Cancer,Gastrointestinal Disease,Organismal Injury and Abnormalities	Gastric carcinoma	0.0126			ABCA12,ABCC4,ADAMTSL4,ADCY9,AGXT,AHNAK2,AHRR,AJM1,ARID3A,ARMC2,ARNTL,ARSA,ARSJ,ATP8A1,ATP9A,B2M,B4GALNT1,BATF,BEND7,BTBD11,C1QTNF3,C8orf31,CACNA1H,CCPG1,CDX2,CEP162,CHRM3,CLSTN3,CNTLN,COL18A1,COL9A3,CUBN,DAB2,DENND3,DISP1,DMBT1,DNAH2,DNAJB2,DNAJC6,DPYD,DSC2,EGR2,EML6,FBLN1,FLCN,FLNA,FLNC,FYCO1,GAD1,GGT1,GLIPR1L2,GNAZ,HIVEP2,HMCN1,IFI16,IGF2R,INSIG2,IRAK2,KCNJ3,KLHL24,KRT20,KSR2,LAMA2,LAT2,LINGO1,…	127
Cellular Development,Cellular Growth and Proliferation	Arrest in proliferation of tumor cell lines	0.0127			CCND1,CDKN1A,CDKN1C,DAB2,DUSP5,DUSP6,FOXC1,GDF15,HMOX1,MDK,PIK3R3,TP73	12
Cell Death and Survival	Killing of tumor cell lines	0.0127		1.382	CDKN1A,F3,IL15,KLRC4-KLRK1/KLRK1,LAMP1,MMP14,PLAU,PRF1,TNFSF10,ULBP2	10
Cellular Development,Cellular Growth and Proliferation,Hematological System Development and Function,Lymphoid Tissue Structure and Development	Proliferation of CD8+ T lymphocyte	0.013		-1.067	DLL4,IL15,LGALS9,TNFSF10	4
Dermatological Diseases and Conditions,Organismal Injury and Abnormalities	Active stage psoriasis	0.013			CDKN1C,CXCL8,DSC2,NFIL3	4
Cell-To-Cell Signaling and Interaction,Cellular Compromise	Disassembly of focal adhesions	0.013			COL18A1,DAB2,KSR1,SEMA3B	4
Cancer,Cell Cycle,Organismal Injury and Abnormalities	Interphase of cancer cells	0.013			CDKN1A,CYLD,IL6R,NDRG1	4
Connective Tissue Disorders,Immunological Disease,Inflammatory Disease,Organismal Injury and Abnormalities,Skeletal and Muscular Disorders	Lupus erythematosus	0.0132			ABCB1,AGER,ANXA1,BANK1,CFB,CHRM3,FOXJ1,IFIT1,IL18,ISG15,JAG1,KRT20,LY6E,MX1,OAS1,OASL,PXK,RORC,SAMHD1,TLR4,TNFAIP3,TNFSF13,ZBP1	23
Inflammatory Disease,Skeletal and Muscular Disorders	Inclusion body myositis	0.0135			C19orf57,GPER1,HLA-B,LY6E,mir-221,PRKN,PTPRE	7
Developmental Disorder,Hereditary Disorder,Neurological Disease,Organismal Injury and Abnormalities	Lissencephaly	0.0135			B4GAT1,CDK5,LAMB1,POMT1,VLDLR	5
Cellular Movement	Cellular infiltration	0.0135			ANXA1,CSF1,CXCL8,IL15,PROC	5
Dermatological Diseases and Conditions,Immunological Disease,Inflammatory Disease,Organismal Injury and Abnormalities	Lichen planus	0.0136			B2M,CD74,HLA-B,HLA-C,IFI27,IFIT1,IFITM1,IFITM3,KRT17,LAPTM5,MX1,TYMP	12
Gastrointestinal Disease,Organismal Injury and Abnormalities	Diarrhea	0.0137			ABCB1,BDNF,CHRM3,CYP2D6,DPYD,FGF1,NEUROG3,SLC9A3	8
Connective Tissue Disorders,Inflammatory Disease,Inflammatory Response,Organismal Injury and Abnormalities,Skeletal and Muscular Disorders	Osteoarthritis	0.0138			ADAMTS13,ADAMTS14,ADAMTS6,ANXA1,BDNF,CACNA1H,CACNA2D4,EFEMP2,EPOR,GABRA3,HYAL4,IL11RA,IL18,MATN3,MAZ,MMP14,MMP19,OPRL1,RARRES2,SDC3,SLC1A1,TIMP2,TLR4,TUBG2	24
Cell Death and Survival,Hair and Skin Development and Function	Cell viability of epithelial cell lines	0.0138		0.102	AQP3,BTG2,DPYD,HIP1,MAPT,NEIL1,SGPL1,SLC22A3,SLC40A1,STAT2,TNFAIP3	11
Cell Death and Survival,Organismal Injury and Abnormalities	Apoptosis of endothelial cells	0.0141		-0.151	ARHGAP18,COL18A1,CXCL8,GAS6,IL18,MAPK11,PROC,SEMA3B,TLR3,TLR4,TNFSF10,TNFSF15,TYMP	13
Cell-To-Cell Signaling and Interaction,Inflammatory Response	Immune response of leukocytes	0.0146	Increased	3.096	CXCL8,HMOX1,HSDL1,HSH2D,IL15,IL18,KLRC4-KLRK1/KLRK1,LGALS9,RAPGEF3,TLR4,UBE2L6,VAV1	12
Infectious Diseases	Tuberculosis	0.0149			ANXA1,CCR7,CISH,CXCL8,GABRA3,GRIN3B,IL18,MMP14,RPLP0P2,SP110,TLR4	11
Cancer,Gastrointestinal Disease,Organismal Injury and Abnormalities	Upper gastrointestinal tract cancer	0.015			ABCA12,ABCA7,ABCB1,ABCC4,ADAMTS13,ADAMTSL4,ADCY9,AGXT,AHNAK2,AHRR,AJM1,ALDH1L2,AMDHD2,ANXA1,AQP7,ARID3A,ARMC2,ARNTL,ARSA,ARSJ,ATP10D,ATP8A1,ATP9A,B2M,B4GALNT1,BATF,BCL2L10,BDNF,BEND7,BGN,BTBD11,C1QTNF3,C8orf31,CA9,CACNA1H,CCDC171,CCDC33,CCND1,CCPG1,CCR7,CDKN1A,CDX2,CELSR2,CEP162,CFHR3,CHRM3,CLSTN3,CNTLN,COBL,COL18A1,COL9A3,CPEB2,CTGF,CTNNA2,CUBN,CXCL8,CYLD,DAB2,DCC,DENND3,DISP1,DLEC1,DMBT1,DNAH2,…	210
Cell-To-Cell Signaling and Interaction,Hematological System Development and Function,Immune Cell Trafficking,Inflammatory Response	Activation of lymphocytes	0.0151		1.028	BANK1,CD200,GPNMB,IL15,KLRC2,KLRC4-KLRK1/KLRK1,LAT,LAT2,MAGEA3/MAGEA6,MR1,PIK3CD,PRF1,PTPRJ,TLR3,TNFSF10,TNFSF9,ULBP2	17
Developmental Disorder,Hereditary Disorder,Metabolic Disease,Organismal Injury and Abnormalities	Familial amyloidosis	0.0151			ABCA7,B2M,BGN,LIPA,MAPT,PLAU,TGFBI	7
Cell Death and Survival	Cytolysis of carcinoma cell lines	0.0157			ABCB1,KLRC4-KLRK1/KLRK1,TLR4	3
Connective Tissue Disorders,Developmental Disorder,Hereditary Disorder,Organismal Injury and Abnormalities,Skeletal and Muscular Disorders	Spondyloepiphyseal dysplasia tarda	0.0157			BGN,COL9A3,MATN3	3
Cell Morphology	Morphology of lymphoma cell lines	0.0157			CDKN1A,FES,IFNE	3
Connective Tissue Disorders,Developmental Disorder,Hereditary Disorder,Organismal Injury and Abnormalities,Skeletal and Muscular Disorders	Autosomal recessive osteopetrosis	0.0157			CLCN7,OSTM1,TCIRG1	3
Metabolic Disease,Neurological Disease,Organismal Injury and Abnormalities,Psychological Disorders	Susceptibility to Alzheimer disease	0.0157			ABCA7,HFE,PLAU	3
Amino Acid Metabolism,Small Molecule Biochemistry	Release of amino acids	0.0157			BDNF,ENPEP,TLR4	3
Immunological Disease	Primary immunodeficiency disorder	0.0159			C19orf57,GIPR,HLA-B,IFI27,IFIT1,IL2RG,LY6E,MX1,NHEJ1,OAS1,PIK3CD,RORC,STAT2,TAP1,TAP2,TLR3,TLR4	17
Cardiovascular System Development and Function,Organismal Development	Vasculogenesis	0.0159		1.892	AGER,ANXA1,ATOH8,BTC,CDKN1A,COL18A1,CSF1,CXCL8,CYLD,DAB2,DLL4,F3,FGF1,FLNA,GAS6,GBP1,HMOX1,IFI16,ITGA1,MCF2L,MDK,MERTK,MMP14,PIM1,PLXNB3,PROC,PROS1,PROX1,PTPRJ,RCAN1,SEMA3B,TGFBR3,TIMP2,TNFRSF25,TNFSF10,TNFSF15,TRPC1,UNC5B,VASH2	39
Cancer,Cell Cycle,Organismal Injury and Abnormalities	Cell cycle progression of cancer cells	0.016			CCND1,CDKN1A,GADD45A,TNFSF13	4
Cell-To-Cell Signaling and Interaction	Activation of leukemia cell lines	0.0161		-0.537	CXCL8,EGR2,LAT,PHC1,PIK3IP1,TNFSF10	6
Infectious Diseases	Release of virus	0.0161		-0.804	ANXA6,BST2,FLNA,ISG15,RSAD2,TXNIP	6
Cellular Function and Maintenance	Receptor-mediated endocytosis	0.0161	Increased	2.613	ATP6AP1,B2M,BTBD19,CLIC3,DAB2,FOLR1,HFE,HIP1,IGF2R,LMBR1L,SCARF1,SNX9,VLDLR	13
Cellular Function and Maintenance	Endocytosis	0.0165	Increased	4.063	ANXA1,ATP6AP1,B2M,BTBD19,CCR7,CDK5,CLIC3,CSF1,DAB2,FOLR1,GAS6,HFE,HIP1,HMOX1,HSH2D,IGF2R,IL15,LMBR1L,MERTK,PROS1,RAPGEF3,SCARF1,SMPD1,SNX9,TNFSF10,VAV1,VLDLR	27
Cancer,Dermatological Diseases and Conditions,Organismal Injury and Abnormalities	Cutaneous melanoma	0.0167			ABCA12,ABCA5,ABCA7,ABCB1,ABCC4,ACAP1,ACOXL,ACY3,ADAMTS13,ADAMTS14,ADAMTS6,ADAMTSL4,ADCY9,AGXT,AHNAK2,AIFM3,AJM1,ALDH1A2,ALDH1L2,ALS2CL,AMDHD2,ANKFN1,ANKHD1/ANKHD1-EIF4EBP3,ANKRD24,ANKRD30B,ANO8,APBB2,APBB3,APOBR,APOL3,AQP3,ARHGAP31,ARHGAP4,ARHGEF19,ARHGEF37,ARL11,ARNTL,ARSJ,ATP10D,ATP6AP1,ATP8A1,ATP9A,B2M,B4GALT1,BAD,BAIAP3,BANK1,BBS2,BBS9,BCKDHB,BIK,BTBD11,BTBD16,BTC,C19orf57,C19orf66,C1orf226,C…	537
Cancer,Cell Death and Survival,Organismal Injury and Abnormalities,Tumor Morphology	Apoptosis of leukemia cells	0.0167		-0.165	DLL4,HMOX1,IL15,LEPR,PIK3CD,TNFSF10,TNFSF13,TP73	8
Cellular Movement	Migration of connective tissue cells	0.0169		0.504	CCR7,CDKN1A,CSF1,GPER1,PIK3CD,PLAU,TGFB3	7
Hematological Disease,Immunological Disease,Infectious Diseases	Infection of leukocytes	0.0169		-1.853	CSF1,IL15,IL18,LGALS9,SAMHD1,TLR4,TNFRSF14	7
Neurological Disease	Frontotemporal lobar degeneration or amyotrophic lateral sclerosis	0.017			ANXA1,ARSG,BAD,CCNG2,CDKN1A,CHRM3,CYP2D6,FBLN1,FHDC1,FUCA1,GABRA3,GADD45A,GPNMB,GRIN3B,ITPR2,KCNQ1,MAGED2,MAPT,MYL5,NEAT1,OPTN,SLC1A1,SOX4,ZNF91	24
Cellular Development,Cellular Growth and Proliferation,Hematological System Development and Function,Lymphoid Tissue Structure and Development	Expansion of natural killer cells	0.0175			IL15,IL18	2
Cell Cycle	G2 phase of epithelial cells	0.0175			CCNG2,CDKN1A	2
Post-Translational Modification,Protein Folding,Protein Trafficking	Conjugation of protein	0.0175			HERC5,UBA7	2
Cellular Movement	Chemotaxis of brain cells	0.0175			BDNF,ROBO2	2
Cellular Assembly and Organization	Clustering of mitochondria	0.0175			MAPT,PRKN	2
Cell Morphology,Organismal Injury and Abnormalities	Swelling of embryonic cell lines	0.0175			APOL1,FMNL1	2
Cell Death and Survival	Apoptosis of cytotoxic T cells	0.0175			IL15,LGALS9	2
Cellular Movement	Transendothelial migration of colorectal cancer cell lines	0.0175			MAPK11,TNFRSF25	2
Cell Cycle	Premature senescence of colorectal cancer cell lines	0.0175			CDKN1A,TP73	2
Infectious Diseases	Replication of Marburg virus	0.0175			IFITM1,IFITM3	2
Hematological System Development and Function,Immune Cell Trafficking,Inflammatory Response,Tissue Development	Accumulation of neutrophils	0.0175			CXCL8,SLPI	2
DNA Replication, Recombination, and Repair	Repair of plasmid DNA	0.0175			CDKN1A,TP73	2
Cardiovascular System Development and Function,Organismal Development,Tissue Morphology	Quantity of blood vessel	0.0175			CXCL8,PROC	2
Ophthalmic Disease,Organismal Injury and Abnormalities	Age-related macular degeneration type 1	0.0175			CFHR3,HMCN1	2
Cancer,Organismal Injury and Abnormalities	Metastasis of melanoma cell lines	0.0175			F3,TXNIP	2
Cellular Movement,Hematological System Development and Function,Immune Cell Trafficking	Migration of naive lymphocytes	0.0175			CCR7,TNFRSF1B	2
Developmental Disorder,Gastrointestinal Disease,Hereditary Disorder,Organismal Injury and Abnormalities	Congenital diarrhea disorder	0.0175			NEUROG3,SLC9A3	2
Cellular Movement	Chemotaxis of neurons	0.0175			BDNF,ROBO2	2
Small Molecule Biochemistry	Production of NADPH	0.0175			ME1,TP73	2
Cellular Development,Cellular Growth and Proliferation	Arrest in growth of bladder cancer cell lines	0.0175			CDKN1A,TP73	2
Cellular Assembly and Organization,Cellular Function and Maintenance	Release of cytotoxic granule	0.0175			IL15,KLRC4-KLRK1/KLRK1	2
Cell-To-Cell Signaling and Interaction,Cellular Function and Maintenance,Humoral Immune Response,Inflammatory Response	Phagocytosis of lymphoma cell lines	0.0175			MERTK,PROS1	2
Cell Morphology,Hair and Skin Development and Function,Organismal Injury and Abnormalities	Swelling of epithelial cell lines	0.0175			APOL1,FMNL1	2
Cancer,Gastrointestinal Disease,Organismal Injury and Abnormalities	Lower gastrointestinal carcinoma	0.0175			CDX2,KRT20	2
Amino Acid Metabolism,Drug Metabolism,Molecular Transport,Small Molecule Biochemistry,Vitamin and Mineral Metabolism	Quantity of folic acid	0.0175			FOLR1,MTHFR	2
Cellular Development,Cellular Growth and Proliferation,Connective Tissue Development and Function,Skeletal and Muscular System Development and Function,Tissue Development	Osteoclastogenesis of osteoclast precursor cells	0.0175			CSF1,NFATC4	2
Metabolic Disease,Neurological Disease,Organismal Injury and Abnormalities,Psychological Disorders	Susceptibility to late-onset Alzheimer disease	0.0175			ABCA7,PLAU	2
Dermatological Diseases and Conditions,Hematological Disease,Immunological Disease,Organismal Injury and Abnormalities	Drug-induced hypersensitivity syndrome	0.0175			ANXA1,HLA-B	2
Cell Cycle	Initiation of interphase of breast cancer cell lines	0.0175			BAD,CDKN1A	2
Metabolic Disease,Neurological Disease,Organismal Injury and Abnormalities,Psychological Disorders	Braak stage III-IV Alzheimer disease	0.0175			MAPT,TP73	2
Developmental Disorder,Ophthalmic Disease,Organismal Injury and Abnormalities	Late-onset Fuchs endothelial corneal dystrophy	0.0175			SLC4A11,ZEB1	2
Cardiovascular System Development and Function,Cell Morphology,Cellular Development,Cellular Function and Maintenance,Cellular Growth and Proliferation,Organismal Development,Tissue Development	Morphogenesis of microvascular endothelial cells	0.0175			COL18A1,RCAN1	2
Cell-To-Cell Signaling and Interaction,Nervous System Development and Function	Synaptic transmission of neuromuscular synapse	0.0175			DTNA,STAC3	2
Cellular Development,Cellular Growth and Proliferation,Connective Tissue Development and Function	Proliferation of adipose cell lines	0.0175			FGF1,TNFSF10	2
Digestive System Development and Function,Gastrointestinal Disease,Hepatic System Development and Function,Hepatic System Disease,Infectious Diseases,Inflammatory Disease,Inflammatory Response,Organ Development,Organismal Injury and Abnormalities	Hepatitis A	0.0175			CSF1,IL2RG	2
Cancer,Gastrointestinal Disease,Organismal Injury and Abnormalities	Gastric adenocarcinoma	0.0183			ABCA12,ABCC4,ADAMTSL4,ADCY9,AGXT,AHNAK2,AHRR,AJM1,ARID3A,ARMC2,ARNTL,ARSA,ARSJ,ATP8A1,ATP9A,B2M,B4GALNT1,BATF,BEND7,BTBD11,C1QTNF3,C8orf31,CACNA1H,CCPG1,CEP162,CHRM3,CLSTN3,CNTLN,COL18A1,COL9A3,CUBN,DAB2,DENND3,DISP1,DMBT1,DNAH2,DNAJB2,DNAJC6,DPYD,DSC2,EGR2,EML6,FBLN1,FLCN,FLNA,FLNC,FYCO1,GAD1,GGT1,GLIPR1L2,GNAZ,HIVEP2,HMCN1,IFI16,IGF2R,INSIG2,IRAK2,KCNJ3,KLHL24,KSR2,LAMA2,LAT2,LINGO1,MAMDC4,MAP1…	122
Hematological Disease,Infectious Diseases	Viral hemorrhagic fever	0.0184	Increased	2	CXCL8,DNAJB2,FOLR1,HIST1H2BO,TYRO3	5
Cancer,Organismal Injury and Abnormalities,Reproductive System Disease	Estrogen receptor-negative breast cancer	0.0185			ABCB1,CCND1,CDKN1A,CPEB2,CTGF,CXCL8,ETV1,FGF1,FOLR1,LAMB1,mir-221,PIM1,PRDM1,TGFBI,TGFBR3,TIMP2,TNFRSF1B,TNFSF10,TUBG2,WFDC2	20
Cellular Movement	Cell movement of breast cancer cell lines	0.0185	Increased	3.566	AGER,ANXA1,CCND1,CDH3,CTGF,CXCL8,DUSP5,DUSP6,EPOR,FGF1,FLNA,FOXC1,GPER1,HHEX,MB,MCF2L,MFNG,MGAT5,MMP14,NDRG1,NFATC4,PIK3CD,PLAU,PLCG1,PRKN,PRSS27,PTPRJ,SLC16A4,TGFB3,TGFBR3,TIMP2,ZEB1	32
Protein Synthesis	Homo-oligomerization of protein	0.0186			ANXA6,B4GALT1,CLDN1,GBP1,HMOX1,PRF1,RIPK3,RNF213,SEPT4,SPTBN5,VWA2	11
Cell Death and Survival	Cell death of breast cell lines	0.019		0.032	BAD,BMF,CDKN1A,CTGF,MERTK,TAZ,TNFSF10,TP73,ZEB1	9
Cell Death and Survival	Cell death of breast cancer cell lines	0.019		1.245	ABCC4,B2M,BAD,BCL2L10,BIK,CCND1,CDKN1A,CPEB2,CTGF,CYLD,DAB2,DDIT4,DNAJC15,DRAM1,FBLN1,GADD45A,GPER1,HMOX1,IFI16,KANK2,KIFC3,KLRC4-KLRK1/KLRK1,KSR1,MMP14,NFIL3,OAS3,PLA2R1,PLCG1,POU5F1,PTK6,SMPD1,TGFBR3,TLR3,TNFRSF25,TNFSF10,TP73	36
Cancer,Organismal Injury and Abnormalities	Advanced malignant solid tumor	0.019			ABCB1,ALDH1A2,ANXA1,ARL4C,B2M,CA9,CCND1,CCR7,CDX2,CLGN,COL18A1,CTGF,CXCL8,CYP3A7,DAB2,DNAJB2,DPYD,DTNA,DUSP6,ENPEP,ETV1,FGF1,FLNA,FZD3,GDF15,HMOX1,IDS,IL15,IL2RG,INSR,JAG1,KAT2B,KRT20,LAMB2,MALAT1,MAPK11,MEIS1,MERTK,MMP14,MSLN,MTHFR,PCOLCE,PDZRN3,PIK3CD,PLAU,PLSCR4,PTK6,SECTM1,SERPINE2,SLC12A7,SLC16A3,SLPI,SRD5A1,SRMS,SYT12,TGFB3,TGFBR3,TP73,TSPAN4,TUBG2,TXNIP,TYRO3,WFDC2	63
Cell Death and Survival,Organismal Injury and Abnormalities	Cell death of epithelial cells	0.019	Increased	2.377	AIFM3,ALDH1A1,APOL1,BAD,BCL2L10,BIK,CDON,CXCL8,DCC,EPHB2,FGF1,IL15,IL17RD,MAPT,MYLK,NOL3,PLAU,PROC,RASSF4,SGPL1,SPNS1,TLR3,TNFRSF1B,TNFRSF25,TNFSF10,TP53INP1,TP73,TRAF1,UNC5B,WNT6,ZEB1	31
Endocrine System Disorders,Organismal Injury and Abnormalities	Benign thyroid disease	0.0192			ALDH1A1,ANXA1,GLIS3,HYAL4,IL6R,IYD,KRT20,LEPR,PRDX5,RORC,SELENBP1,TLR3	12
Cell-To-Cell Signaling and Interaction	Interaction of leukemia cell lines	0.0193		0.133	CSF1,CYTIP,DAB2,FES,FLNA,GDF15,KLRC4-KLRK1/KLRK1,LAT,PLAU,PLCG1,PROS1,SKAP1,ST6GALNAC2,TBC1D10C,TNFSF9	15
Cellular Movement,Hematological System Development and Function,Immune Cell Trafficking	Cellular infiltration by leukocytes	0.0194			CSF1,CXCL8,IL15,PROC	4
Cell-To-Cell Signaling and Interaction	Priming of cells	0.0194		1.941	CSF1,CXCL8,FGF1,KLRC4-KLRK1/KLRK1	4
Organismal Injury and Abnormalities,Respiratory Disease	Severe pulmonary disease	0.0194			ACSL1,ARL4C,CCR7,CHRM3,HIST1H2AC,HIST1H2BD,KRT20,LTB4R,NFIL3,SLCO3A1,SLPI,SNN,TCIRG1,TIMP2	14
Cancer,Hematological Disease,Immunological Disease,Organismal Injury and Abnormalities	Multiple myeloma	0.0195			ABCB1,B2M,BDNF,C19orf57,CCND1,CXCL8,CYLD,EPSTI1,FLNA,GDF15,GRIN3B,HLA-B,IFIT2,IFIT3,IL15,IL6R,KLRC4-KLRK1/KLRK1,LY6E,PNRC1,PRDM1,PSMB10,PSMB8,PSMB9,PTPRE,TIMP2,TUBG2	26
Organismal Injury and Abnormalities,Reproductive System Disease	Benign pelvic disease	0.0197			AHRR,ALDH1A1,BMP8B,CHRM3,CLDN11,COL18A1,CTGF,CXCL8,DST,EPOR,GALNT4,GALT,GAS6,GIPR,GPER1,GPX3,HLA-C,HNMT,IFI44L,IFIH1,IFIT1,IFIT3,IL18,IL2RG,INSR,ISG20,ITGA1,KSR1,LCAT,LEPR,LTB4R,MALAT1,mir-221,MMP14,MR1,MRVI1,NDRG1,NFIL3,PIK3CD,PIK3R3,RAPGEF3,ROBO2,RORC,SLC1A1,SLPI,SOCS3,SORBS1,SOX4,SRD5A1,TGFB3,TGFBI,TIMP2,TNFRSF1B,UTRN,WFDC2,XAF1,ZDHHC17,ZEB1,ZNF25	59
Cancer,Organismal Injury and Abnormalities	Breast or ovarian carcinoma	0.0198			ABCA12,ABCC4,ABCD1,ACSS2,ADAMTS13,ADAMTS14,ADAMTS6,AHNAK2,AK1,ALDH1A2,ALDH1L2,ANKFN1,ANKRD24,ANXA1,APOBR,ARG2,ARHGAP31,ARL4C,ARNTL,ATOH8,ATP10D,ATP6AP1,ATP8A1,B2M,B4GALNT1,BAIAP3,BANK1,BCKDHB,BGN,BNIPL,BTBD11,CACNA1H,CARNS1,CATSPER1,CCDC154,CCDC33,CCDC7,CCDC78,CCND1,CDH24,CDH3,CDKN1A,CDX2,CELSR2,CEP162,CERCAM,CFHR3,CHRM3,CLDN1,CLSTN3,COL7A1,CRB2,CTNNA2,CUBN,CUL7,CXCL8,CYP2D6,CYP2U1,DAB2,DENND3,DH…	270
Cell Death and Survival	Cell death of phagocytes	0.0199		0.562	ANXA1,CSF1,CXCL8,LEPR,PIK3CD,PLCG1,RIPK3,TLR3,TLR4,TNFRSF1B,TNFSF10	11
Cancer,Gastrointestinal Disease,Hepatic System Disease,Organismal Injury and Abnormalities	Hepatobiliary system cancer	0.0203			ABCA12,ABCA5,ABCA7,ABCC4,ACSL1,ADAMTS13,ADAMTS6,ADAMTSL4,ADAMTSL5,AGER,AHNAK2,AIFM3,AJM1,ALDH1A1,ALDH8A1,ANKFN1,ANKHD1/ANKHD1-EIF4EBP3,ANKRD24,ANO9,ANXA1,AP1S2,APBB2,APOBEC3F,APOBEC3H,APOBR,APOL1,AQP7,ARHGAP4,ARHGDIG,ARNTL,ARSJ,ATG16L2,ATOH1,ATP10D,ATP8A1,B2M,B4GALT1,BANK1,BDNF,BEND7,BLVRA,BNIPL,BTBD11,C1QTNF1,C1QTNF3,CA9,CABP4,CACFD1,CADPS2,CATSPER1,CCDC154,CCDC33,CCDC78,CCND1,CD200,CDC14A,CDH17…	393
Endocrine System Disorders,Immunological Disease,Metabolic Disease,Organismal Injury and Abnormalities	Graves disease	0.0205			HYAL4,IL6R,IYD,KRT20,RORC,TLR3	6
Cell Death and Survival	Cell death of neutrophils	0.0205		1.131	ANXA1,CXCL8,LEPR,PIK3CD,RIPK3,TNFSF10	6
Cellular Movement,Connective Tissue Development and Function	Cell movement of fibroblasts	0.0205		0.526	CCND1,CDKN1A,CXCL8,GPER1,PLAU,TGFB3	6
Cell-To-Cell Signaling and Interaction	Response of antigen presenting cells	0.0205		1.948	HMOX1,HSH2D,RAPGEF3,TLR3,TLR4,UBE2L6	6
Cell-To-Cell Signaling and Interaction	Aggregation of colorectal cancer cell lines	0.0207			CDKN1A,DSC2,TIMP2	3
Neurological Disease	Progressive neurological disorder	0.0208	Increased	2.345	ABCB1,ANXA1,AP1S2,ARSG,BAD,BDNF,BTC,CCNG2,CD74,CDKN1A,CHRM3,CYP2D6,DNAJC6,EGR2,ENO2,EPSTI1,FBLN1,FHDC1,FUCA1,GABRA3,GADD45A,GPNMB,GRIN3B,HLA-B,HLA-F,IFIT1,ISG15,ITPR2,KCNQ1,KCNQ4,KCTD7,KLRC2,KRT20,LAMP1,LY6E,MAGED2,MAPT,MERTK,MT-TT,MX1,MYL5,NEAT1,OAS1,OAS3,OPTN,PAQR6,POU5F1,PRKN,PSMB8,RORC,RSAD2,SLC1A1,SNCAIP,SOX4,TAP2,TLR4,TUBG2,ULK2,VPS13C,ZNF91	60
Cancer	Hyperplasia of secretory structure	0.0208			ANXA1,CHRM3,CSF1,ETV1,PLAU,SRD5A1,TP73	7
Nervous System Development and Function	Morphology of nervous system	0.0208			BDNF,DCC,LINGO1,MAPT,OPTN,PROC,SNCAIP	7
Cell-To-Cell Signaling and Interaction,Hematological System Development and Function,Immune Cell Trafficking,Inflammatory Response	Activation of mononuclear leukocytes	0.0209		1.243	BANK1,CD200,CSF1,GPNMB,IL15,KLRC2,KLRC4-KLRK1/KLRK1,LAT,LAT2,MAGEA3/MAGEA6,MR1,PIK3CD,PRF1,PTPRJ,TLR3,TNFSF10,TNFSF9,ULBP2	18
Neurological Disease	Amyotrophic lateral sclerosis	0.021			ANXA1,ARSG,BAD,CCNG2,CDKN1A,CHRM3,CYP2D6,FBLN1,FHDC1,FUCA1,GABRA3,GADD45A,GPNMB,GRIN3B,ITPR2,KCNQ1,MAGED2,MYL5,NEAT1,OPTN,SLC1A1,SOX4,ZNF91	23
Cancer,Organismal Injury and Abnormalities,Reproductive System Disease	Progesterone receptor negative breast tumor	0.0212			ABCB1,CCND1,CDKN1A,CPEB2,CTGF,CXCL8,ETV1,FGF1,FOLR1,LAMB1,mir-221,PIM1,TGFBI,TGFBR3,TIMP2,TNFRSF1B,TNFSF10,TP73,TUBG2,WFDC2	20
Cancer,Organismal Injury and Abnormalities	Advanced malignant tumor	0.0218		0.816	ABCB1,ALDH1A2,ANXA1,ARL4C,B2M,CA9,CCND1,CCR7,CD74,CDX2,CHRM3,CLGN,COL18A1,CPEB2,CTGF,CXCL8,CYP3A7,DAB2,DDX58,DNAJB2,DPYD,DTNA,DUSP6,ENPEP,ETV1,F3,FGF1,FLNA,FZD3,GABRA3,GDF15,GRIN3B,HMOX1,IDS,IL15,IL2RG,INSR,JAG1,KAT2B,KRT20,LAMB2,MALAT1,MAPK11,MEIS1,MERTK,MMP14,MSLN,MTHFR,PCOLCE,PDZRN3,PIK3CD,PIK3R3,PLAU,PLSCR4,PTK6,SECTM1,SERPINE2,SLC12A7,SLC16A3,SLPI,SRD5A1,SRMS,SYT12,TGFB3,TGFBR3,TP73,TSPAN4,T…	72
Cell Death and Survival	Cell death of stomach cancer cell lines	0.022		-0.74	KLRC4-KLRK1/KLRK1,mir-221,POU5F1,TFF3,TLR4,TNFSF10,TRAF1,WNT6	8
Connective Tissue Disorders,Immunological Disease,Inflammatory Disease,Organismal Injury and Abnormalities,Skeletal and Muscular Disorders	Systemic lupus erythematosus	0.0221			ABCB1,AGER,ANXA1,BANK1,CFB,CHRM3,IFIT1,IL18,ISG15,JAG1,KRT20,LY6E,MX1,OAS1,OASL,PXK,RORC,TLR4,TNFAIP3,TNFSF13,ZBP1	21
Cardiovascular Disease,Hereditary Disorder,Organismal Injury and Abnormalities	Familial vascular disease	0.0227			ADAMTS13,BGN,CFB,DDX58,IFIH1,ISG15,JAG1,MTHFR,MYLK,PIM1,POU5F1,PROC,PROS1,SP110,TGFB3	15
Cancer,Organismal Injury and Abnormalities	Benign neoplasia	0.0227			ABCB1,ABCC4,AGER,ALDH1A1,ALDH1A2,ARL4C,B2M,BDNF,CCND1,CDH3,CDKN1A,CFHR3,CLDN11,COL16A1,COL18A1,COL7A1,COL9A3,CSF1,CYLD,CYP2D6,DAB2,DST,DTNA,ENPEP,FBLN1,FOLR1,FZD3,GPER1,GPX3,HIST1H2BD,HLA-B,HNMT,IFI44L,IFIH1,IFIT1,IFIT3,IL6R,INSR,JAG1,KRT20,LEPR,LY6E,MALAT1,MMP14,MR1,MRVI1,MSLN,NDRG1,NEBL,PBLD,PIK3R3,PLCG1,POU5F1,PPM1H,RAPGEF3,ROBO2,RORC,SERPINE2,SLPI,SMPDL3A,SNPH,SOCS3,SOX4,TGFB3,TGFBR3,TLR4,TNF…	78
Cancer,Gastrointestinal Disease,Organismal Injury and Abnormalities	Gastroesophageal adenocarcinoma	0.0229			ABCA12,ABCB1,ABCC4,ADAMTSL4,ADCY9,AGXT,AHNAK2,AHRR,AJM1,ARID3A,ARMC2,ARNTL,ARSA,ARSJ,ATP10D,ATP8A1,ATP9A,B2M,B4GALNT1,BATF,BDNF,BEND7,BTBD11,C1QTNF3,C8orf31,CACNA1H,CCDC33,CCND1,CCPG1,CELSR2,CEP162,CFHR3,CHRM3,CLSTN3,CNTLN,COL18A1,COL9A3,CPEB2,CUBN,DAB2,DENND3,DISP1,DMBT1,DNAH2,DNAJB2,DNAJC6,DPYD,DSC2,DST,EGR2,EML6,EPHB2,FBLN1,FLCN,FLNA,FLNC,FYCO1,GAD1,GGT1,GLIPR1L2,GNAZ,HIVEP2,HLA-B,HMCN1,IFI16,…	147
Cell Death and Survival	Apoptosis of stomach cancer cell lines	0.023		-1.078	mir-221,POU5F1,TFF3,TLR4,TNFSF10,TRAF1,WNT6	7
Cell Death and Survival	Apoptosis of granulocytes	0.023		-0.282	ANXA1,CXCL8,IL15,LEPR,PIK3CD,PIM1,TNFSF10	7
Cellular Development	Differentiation of lymphoma cell lines	0.023		1.131	BTG2,CDKN1A,ETV7,FES,PLSCR1,PRDM1	6
Carbohydrate Metabolism	Quantity of monosaccharide	0.023			ACSL1,GIPR,GLIS3,PRKN,PROX1,VPS13C	6
Cardiovascular System Development and Function,Cellular Development,Tissue Development	Differentiation of endothelial cells	0.023			ATOH8,COL18A1,CSF1,MESP1,PROX1,ZEB1	6
Cellular Movement	Invasion of stomach cancer cell lines	0.0232		1.067	FBLN1,GDF15,mir-221,MMP14	4
Developmental Disorder,Ophthalmic Disease,Organismal Injury and Abnormalities	Dystrophy of cornea	0.0232			CDH3,SLC4A11,TGFBI,ZEB1	4
Hematological Disease,Immunological Disease,Infectious Diseases	Infection of T lymphocytes	0.0232			IL15,LGALS9,SAMHD1,TNFRSF14	4
Cellular Compromise	Oxidative stress response of cells	0.0232			MAPT,MEIS1,PRKN,VAV1	4
Hereditary Disorder,Immunological Disease,Organismal Injury and Abnormalities	Wiskott-Aldrich syndrome	0.0232			IFI27,IFIT1,MX1,OAS1	4
Cancer,Cell Death and Survival,Organismal Injury and Abnormalities,Tumor Morphology	Cell viability of leukemia cells	0.0232		1.954	CD74,CXCL8,HMOX1,TNFSF13	4
Protein Synthesis	Polymerization of protein	0.0233			ANXA6,B4GALT1,CD74,CLDN1,GBP1,GPX3,HIST1H3E,HIST1H3G,HIST1H3H,HIST2H4B,HIST4H4,HMOX1,INSR,MAPT,NOL3,PRF1,QPRT,RIPK3,RNF213,SAMHD1,SEPT4,SNX9,SPTBN5,VWA2	24
Cancer,Gastrointestinal Disease,Hepatic System Disease,Organismal Injury and Abnormalities	Liver cancer	0.0236			ABCA12,ABCA5,ABCA7,ABCC4,ACSL1,ADAMTS13,ADAMTS6,ADAMTSL4,ADAMTSL5,AGER,AHNAK2,AIFM3,AJM1,ALDH1A1,ALDH8A1,ANKFN1,ANKHD1/ANKHD1-EIF4EBP3,ANKRD24,ANO9,ANXA1,AP1S2,APBB2,APOBEC3F,APOBEC3H,APOL1,AQP7,ARHGAP4,ARHGDIG,ARNTL,ARSJ,ATG16L2,ATOH1,ATP10D,ATP8A1,B2M,B4GALT1,BANK1,BDNF,BEND7,BLVRA,BNIPL,BTBD11,C1QTNF1,C1QTNF3,CA9,CABP4,CACFD1,CADPS2,CATSPER1,CCDC154,CCDC33,CCDC78,CCND1,CD200,CDC14A,CDH17,CDH24…	385
Cancer,Gastrointestinal Disease,Organismal Injury and Abnormalities	Gastro-esophageal carcinoma	0.0241			ABCA12,ABCB1,ABCC4,ADAMTSL4,ADCY9,AGXT,AHNAK2,AHRR,AJM1,AMDHD2,AQP7,ARID3A,ARMC2,ARNTL,ARSA,ARSJ,ATP10D,ATP8A1,ATP9A,B2M,B4GALNT1,BATF,BDNF,BEND7,BTBD11,C1QTNF3,C8orf31,CA9,CACNA1H,CCDC171,CCDC33,CCND1,CCPG1,CDX2,CELSR2,CEP162,CFHR3,CHRM3,CLSTN3,CNTLN,COL18A1,COL9A3,CPEB2,CUBN,DAB2,DCC,DENND3,DISP1,DMBT1,DNAH2,DNAJB2,DNAJC6,DPYD,DSC2,DST,EGR2,EML6,EPHB2,FBLN1,FLCN,FLNA,FLNC,FYCO1,GAD1,GGT1,GLIPR1…	160
Cellular Development,Cellular Growth and Proliferation,Hematological System Development and Function,Humoral Immune Response,Lymphoid Tissue Structure and Development	Proliferation of B lymphocytes	0.0241	Increased	2.377	CD74,CDKN1A,EPHB2,IL15,NFATC2,PIK3CD,PIM1,TNFSF13,TNFSF9	9
Cell-To-Cell Signaling and Interaction	Response of myeloid cells	0.0241	Increased	2.764	ANXA1,CXCL8,HMOX1,HSH2D,IL15,IL18,RAPGEF3,TLR4,VAV1	9
Connective Tissue Disorders,Organismal Injury and Abnormalities	Dupuytren contracture	0.0241			ADAMTS14,ADAMTS6,COL16A1,COL18A1,COL7A1,COL9A3,MMP14,MMP19,TIMP2	9
Cancer,Organismal Injury and Abnormalities,Reproductive System Disease	Tumorigenesis of genital tumor	0.0242			ABCA12,ABCA5,ABCB1,ABCC4,ABCD1,ACSL1,ACSS2,ADAMTSL4,ADCY9,AHNAK2,ALDH1A2,ALDH8A1,ANKRD24,ANKRD30B,AP1S2,APBB2,APOBR,APOL2,ARG2,ARID3A,ARL4C,ATOH1,ATP10D,ATP8A1,ATP9A,B2M,BAIAP3,BBS9,BTBD11,BTBD16,BTBD19,BTN2A2,C19orf57,CAB39L,CACNA1H,CACNG6,CATSPER1,CCDC114,CCDC148,CCDC171,CCDC33,CCDC7,CCDC78,CCND1,CCPG1,CD74,CDKN1A,CDX2,CEP162,CERCAM,CERKL,CES4A,CFHR3,CHRM3,CLGN,COL7A1,CSF1,CTGF,CTNNA2,CTTNBP2,C…	308
Cardiovascular System Development and Function,Cellular Movement	Migration of microvascular endothelial cells	0.0244		-0.537	COL18A1,GAS6,RCAN1,TGFB3,TIMP2	5
Cellular Assembly and Organization	Formation of vacuole	0.0244			APOL1,KIAA1324,MAP1LC3A,TBC1D10C,TP53INP2	5
Developmental Disorder,Hereditary Disorder,Metabolic Disease,Neurological Disease,Organismal Injury and Abnormalities,Psychological Disorders	Familial Alzheimer disease	0.0244			ABCA7,BGN,LIPA,MAPT,PLAU	5
Gastrointestinal Disease,Hepatic System Disease,Inflammatory Disease,Organismal Injury and Abnormalities	Primary biliary cirrhosis	0.0244			ABCC4,B2M,CCR7,CTGF,FGF1,IL15,JAG1,TGFB3,TLR3,TLR4,TNFSF10	11
Cancer,Organismal Injury and Abnormalities,Reproductive System Disease	Female genital tract cancer	0.0248			ABCA12,ABCA5,ABCB1,ABCC4,ABCD1,ACSL1,ACSS2,ADAMTSL4,ADCY9,AHNAK2,ALDH1A1,ALDH1A2,ALDH8A1,ALS2CL,ANKRD24,ANKRD30B,ANO8,ANXA1,AP1S2,APBB2,APOBR,APOL2,ARG2,ARID3A,ARL4C,ATOH1,ATP10D,ATP6AP1,ATP8A1,ATP9A,B2M,BAIAP3,BBS9,BIK,BTBD11,BTBD16,BTBD19,BTN2A2,C19orf57,CA9,CAB39L,CACNA1H,CACNG6,CATSPER1,CCDC114,CCDC148,CCDC171,CCDC33,CCDC7,CCDC78,CCND1,CCPG1,CD74,CDH3,CDKN1A,CDX2,CEP162,CERCAM,CERKL,CES4A,CFB…	354
Cancer,Gastrointestinal Disease,Organismal Injury and Abnormalities	Gastroesophageal cancer	0.0251			ABCA12,ABCB1,ABCC4,ADAMTSL4,ADCY9,AGXT,AHNAK2,AHRR,AJM1,AMDHD2,ANXA1,AQP7,ARID3A,ARMC2,ARNTL,ARSA,ARSJ,ATP10D,ATP8A1,ATP9A,B2M,B4GALNT1,BATF,BDNF,BEND7,BTBD11,C1QTNF3,C8orf31,CA9,CACNA1H,CCDC171,CCDC33,CCND1,CCPG1,CDKN1A,CDX2,CELSR2,CEP162,CFHR3,CHRM3,CLSTN3,CNTLN,COL18A1,COL9A3,CPEB2,CUBN,DAB2,DCC,DENND3,DISP1,DLEC1,DMBT1,DNAH2,DNAJB2,DNAJC6,DPYD,DSC2,DST,EGR2,EML6,EPHB2,FBLN1,FLCN,FLNA,FLNC,FYC…	171
Cancer,Organismal Injury and Abnormalities,Reproductive System Disease	HER2 negative hormone receptor negative breast cancer	0.0252			ABCB1,CCND1,CDKN1A,CPEB2,CTGF,CXCL8,ETV1,FGF1,FOLR1,LAMB1,mir-221,PIM1,TGFBI,TGFBR3,TIMP2,TNFRSF1B,TNFSF10,TUBG2,WFDC2	19
Cell Death and Survival	Apoptosis of leukocytes	0.0252		0.548	ANXA1,CSF1,CXCL8,IL15,IL18,IL6R,ITPR2,LEPR,LGALS9,PIK3CD,PIM1,PLCG1,SMPD1,STAT5B,TLR3,TLR4,TNFRSF1B,TNFSF10,TNFSF13	19
Connective Tissue Disorders,Inflammatory Disease,Organismal Injury and Abnormalities,Skeletal and Muscular Disorders	Polymyositis	0.0253			ANXA1,GPER1,HLA-B,KRT20,LY6E,mir-221,PTPRE	7
Cancer,Hematological Disease,Organismal Injury and Abnormalities	Lymphoid cancer	0.0256			ABCA7,ALDH1A1,ALDH1L2,ANKFN1,ANXA1,ANXA6,ARL11,B2M,BCL2L10,BTG2,C19orf57,C1QTNF1,CARNS1,CCND1,CCPG1,CCR7,CD200,CD74,CDH3,CDHR5,CDK5,CDKN1A,CDON,CELSR2,CHRM3,COL7A1,CTNNA2,CUBN,CXCL8,CYLD,DCC,DDX58,DLEU7,DMXL2,DPYD,DST,DTNB,DUSP5,EFEMP2,EGR2,EPOR,F3,FZD3,GADD45A,GAS6,GIPR,GLIS3,GPER1,GRIN3B,HIP1,HLA-B,HMCN1,HMOX1,HSF4,IFI35,IFI44,IFI44L,IFIT2,IFIT3,IFITM1,IL15,IL2RG,IL6R,ISG15,ISG20,ITPR2,JMJD7-PL…	149
Cellular Development,Cellular Growth and Proliferation	Proliferation of endometrial cancer cell lines	0.0258		0.818	DUSP6,EGR2,GPER1,INSR,SLPI,TGFB3	6
Cell Death and Survival	Initiation of cell death	0.0258			HIP1,IFI27,RIPK3,SGPL1,TNFRSF25,TNFSF10	6
Cancer,Hematological Disease,Immunological Disease,Organismal Injury and Abnormalities	Lymphoproliferative malignancy	0.0261			ABCA7,ALDH1A1,ALDH1L2,ANKFN1,ANXA1,ANXA6,ARL11,B2M,BCL2L10,BTG2,C19orf57,C1QTNF1,CARNS1,CCND1,CCPG1,CCR7,CD200,CD74,CDH3,CDHR5,CDK5,CDKN1A,CDON,CELSR2,CHRM3,COL7A1,CTNNA2,CUBN,CXCL8,DCC,DDX58,DLEU7,DMXL2,DPYD,DST,DTNB,DUSP5,EFEMP2,EGR2,EPOR,F3,FZD3,GADD45A,GAS6,GIPR,GLIS3,GPER1,GRIN3B,HIP1,HLA-B,HMCN1,HMOX1,HSF4,IFI35,IFI44,IFI44L,IFIT2,IFIT3,IFITM1,IL15,IL2RG,IL6R,ISG15,ISG20,ITPR2,JMJD7-PLA2G4B…	147
Cellular Growth and Proliferation,Connective Tissue Development and Function,Tissue Development	Proliferation of connective tissue cells	0.0261		1.415	CCND1,CCNG2,CD74,CDH3,CDKN1A,CTGF,CXCL8,EREG,FBLN1,FGF1,GAS6,GPER1,IL15,IL18,KLF9,PARP10,PLAU,PRKN,PROC,TNFSF10,TNFSF15	21
Infectious Diseases,Respiratory Disease	Viral respiratory infection	0.0261			ACSL1,ANXA1,ARL4C,CCR7,HIST1H2AC,HIST1H2BD,LTB4R,NFIL3,SLCO3A1,SLPI,SNN,TCIRG1,TIMP2	13
Cell-To-Cell Signaling and Interaction,Hematological System Development and Function,Immune Cell Trafficking,Inflammatory Response	Activation of T lymphocytes	0.0263		0.443	GPNMB,IL15,KLRC4-KLRK1/KLRK1,LAT,MAGEA3/MAGEA6,MR1,PIK3CD,PRF1,PTPRJ,TLR3,TNFSF10,TNFSF9	12
Inflammatory Response	Inflammatory response	0.0264	Increased	2.558	ABCB1,ADAM8,AGER,ANXA1,APOL3,C1QTNF3,CCR7,CD74,CRTC3,CSF1,CXCL8,GNAZ,GPER1,IL15,IL18,IL6R,LGALS9,LTB4R,mir-221,MYLK,NFATC4,PIK3CD,PLAU,PRDX5,PROC,PROS1,PXK,RARRES2,SOCS3,TLR4,TUBG2,USP18,VNN1	33
Cell-To-Cell Signaling and Interaction,Hematological System Development and Function	Response of natural killer cells	0.0265			CD200,IL18,TLR3	3
Cell-To-Cell Signaling and Interaction,Hematological System Development and Function,Inflammatory Response	Cell-mediated response of T lymphocytes	0.0265			HSDL1,KLRC4-KLRK1/KLRK1,LGALS9	3
Cell Death and Survival,Cellular Compromise	Cytotoxicity of leukemia cell lines	0.0265			KLRC4-KLRK1/KLRK1,PRF1,TNFSF10	3
Infectious Diseases	Melioidosis	0.0265			IL15,IL18,TLR4	3
Cardiovascular Disease,Organismal Injury and Abnormalities,Skeletal and Muscular Disorders	Early onset cardiomyopathy	0.0265			DTNA,TAZ,TYMP	3
Hematological System Development and Function,Organismal Functions	Coagulation of plasma	0.0265			F3,PROC,PROS1	3
Cancer,Hematological Disease,Organismal Injury and Abnormalities	Lymphocytic neoplasm	0.0268			ABCA7,ALDH1A1,ALDH1L2,ANKFN1,ANXA1,ANXA6,ARL11,B2M,BCL2L10,BTG2,C19orf57,C1QTNF1,CARNS1,CCND1,CCPG1,CCR7,CD200,CD74,CDH3,CDHR5,CDK5,CDKN1A,CDON,CELSR2,CHRM3,COL7A1,CTNNA2,CUBN,CXCL8,DCC,DDX58,DLEU7,DMXL2,DPYD,DST,DTNB,DUSP5,EFEMP2,EGR2,EPOR,F3,FZD3,GADD45A,GAS6,GIPR,GLIS3,GPER1,GRIN3B,HIP1,HLA-B,HMCN1,HMOX1,HSF4,IFI35,IFI44,IFI44L,IFIT2,IFIT3,IFITM1,IL15,IL2RG,IL6R,ISG15,ISG20,ITPR2,JMJD7-PLA2G4B…	147
Cancer,Endocrine System Disorders,Organismal Injury and Abnormalities,Respiratory Disease	Neuroendocrine lung cancer	0.0271			APOBR,B2M,CHRM3,DDX60L,ENO2,FUT8,GPER1,HRCT1,INSR,LAMA2,LURAP1L,MALAT1,MYCL,PAQR6,PDZD7,PTPRE,SHROOM4,SMPD1,SRMS,TP73,TUBG2	21
Cell Death and Survival,Organismal Injury and Abnormalities	Apoptosis of epithelial cells	0.0272		-0.429	ALDH1A1,BIK,CXCL8,IL15,MYLK,PLAU,PROC,TLR3,TNFSF10,TP73	10
Molecular Transport	Transport of H+	0.0275			ATP6AP1,SLC4A11,TCIRG1,VPS9D1	4
Organismal Injury and Abnormalities	Refractory pain	0.0275			CACNA2D4,GRIN3B,IL6R,OPRL1	4
Cellular Movement	Invasion of bladder cancer cell lines	0.0275			CCND1,DAB2,MALAT1,PLAU	4
Inflammatory Disease,Neurological Disease,Skeletal and Muscular Disorders	Multiple Sclerosis	0.0275	Increased	2.813	ABCB1,ANXA1,BTC,CHRM3,CYP2D6,EPSTI1,GABRA3,GRIN3B,HLA-F,IFIT1,ISG15,KCNQ1,KLRC2,KRT20,LY6E,MAPT,MERTK,MX1,OAS1,OAS3,POU5F1,PSMB8,RORC,RSAD2,TAP2	25
Cancer,Cell Death and Survival,Organismal Injury and Abnormalities,Tumor Morphology	Apoptosis of chronic lymphocytic leukemia cells	0.0278		-0.419	IL15,PIK3CD,TNFSF10,TNFSF13,TP73	5
Cell Cycle	Delay in initiation of interphase	0.0278			CDKN1A,CYLD,HOXB13,IL15,MX2	5
Cancer,Hematological Disease,Immunological Disease,Organismal Injury and Abnormalities	Nodal lymphoma	0.0278			CCND1,CTNNA2,KRT20,PIK3CD,TNFAIP3,TNFRSF14,TUBG2	7
Cancer,Organismal Injury and Abnormalities	Head and neck neoplasia	0.028			ABCA12,ABCA5,ABCA7,ACOXL,ACSS2,ADAM8,ADAMTS13,ADAMTS14,ADAMTS6,ADCY9,AGXT,AHNAK2,AIFM3,ALDH1L2,ALDOC,ALS2CL,ANKFN1,ANKRD20A5P,ANKRD30B,ANO9,ANXA1,APOBEC3H,APOBR,APOL2,APOL4,AQP7,ARHGAP18,ARHGAP31,ARHGAP4,ARHGEF37,ATP10D,ATP6AP1,B2M,BAD,BAIAP3,BDNF,BGN,BMF,C1QTNF12,C8orf31,CA9,CCDC126,CCDC148,CCDC171,CCDC33,CCDC78,CCND1,CCR7,CD74,CDHR5,CDKN1A,CDON,CDX2,CELSR2,CEP162,CFB,CHRM3,CLCN7,CLGN,CNTLN,COBL…	306
Cellular Development,Cellular Growth and Proliferation,Connective Tissue Development and Function,Tissue Development	Generation of dermal fibroblasts	0.0281			MYCL,POU5F1	2
Cancer,Hematological Disease,Immunological Disease,Organismal Injury and Abnormalities	Grade 1-3A refractory follicular B-cell lymphoma	0.0281			KRT20,PIK3CD	2
Hereditary Disorder,Neurological Disease,Organismal Injury and Abnormalities,Psychological Disorders,Skeletal and Muscular Disorders	Autosomal recessive juvenile Parkinson disease	0.0281			DNAJC6,PRKN	2
Small Molecule Biochemistry	Efficacy of methotrexate	0.0281			MTHFR,SLC16A7	2
Cellular Development,Cellular Growth and Proliferation,Connective Tissue Development and Function,Hematological System Development and Function,Hematopoiesis,Organismal Development,Tissue Development	Erythropoiesis of erythroid cells	0.0281			EPOR,IL6R	2
Cellular Assembly and Organization,Cellular Function and Maintenance	Formation of membrane blebs	0.0281			MAP2,MAPT	2
Organismal Injury and Abnormalities,Reproductive System Disease	Advanced endometriosis	0.0281			AHRR,LEPR	2
Infectious Diseases	Release of Influenza A virus	0.0281			ANXA6,RSAD2	2
Cell Morphology	Shape of cells	0.0281			CXCL8,MAPT	2
Cellular Response to Therapeutics	Radiosensitivity of cervical cancer cell lines	0.0281			CCND1,EPOR	2
Inflammatory Response	Cytotoxic reaction of kidney cell lines	0.0281			ABCB1,ABCC4	2
Cellular Development,Cellular Growth and Proliferation,Connective Tissue Development and Function,Tissue Development	Proliferation of adipoblasts	0.0281			FGF1,TNFSF10	2
Cell Cycle,Renal and Urological System Development and Function	Arrest in G1 phase of kidney cell lines	0.0281			CCND1,PIM1	2
Infectious Diseases	Quantity of HIV	0.0281			HLA-B,HLA-C	2
Cardiovascular System Development and Function,Organismal Development,Tissue Morphology	Vasodilation of artery	0.0281			GPER1,HMOX1	2
Cancer,Developmental Disorder,Hematological Disease,Immunological Disease,Organismal Injury and Abnormalities	Refractory marginal zone cell lymphoma	0.0281			KRT20,PIK3CD	2
Connective Tissue Development and Function,Skeletal and Muscular System Development and Function	Resorption by osteoclasts	0.0281			CSF1,TNFAIP3	2
Cellular Function and Maintenance	Respiration of mitochondria	0.0281			PRKN,TAZ	2
Cellular Movement,Hematological System Development and Function,Immune Cell Trafficking,Inflammatory Response	Infiltration by neutrophils	0.0281			CXCL8,PROC	2
Cell Cycle,Cell-To-Cell Signaling and Interaction,Cellular Growth and Proliferation	Contact growth inhibition of prostate cancer cell lines	0.0281			CDKN1A,IFIH1	2
Developmental Disorder,Hereditary Disorder,Metabolic Disease,Organismal Injury and Abnormalities,Renal and Urological Disease	Maple syrup urine disease	0.0281			BCKDHB,PPM1K	2
Hematological Disease	Disseminated intravascular coagulation	0.0281			ADAMTS13,F3	2
Cell Morphology	Polarization of vascular endothelial cells	0.0281			CYLD,KIF26B	2
Cancer,Endocrine System Disorders,Gastrointestinal Disease,Hepatic System Disease,Organismal Injury and Abnormalities	Pancreaticobiliary carcinoma	0.0281			CDX2,KRT20	2
Cancer,Connective Tissue Disorders,Organismal Injury and Abnormalities	Primary osteosarcoma	0.0281			LINGO1,mir-221	2
Cellular Movement	Cell movement of tumor cell lines	0.0281	Increased	5.156	AGER,ANXA1,AQP5,B4GAT1,BDNF,CA9,CCND1,CCR7,CDH3,CDK5,CDKN1A,CDX2,COL18A1,CSF1,CTGF,CUL7,CXCL8,DAB2,DDX58,DRAM1,DUSP5,DUSP6,EPHB2,EPOR,EREG,F3,FGF1,FLNA,FLNC,FOXC1,GDF15,GPER1,HES6,HHEX,HMOX1,HOMER3,IFIT2,IFITM3,IL20RA,IL6R,ITGA1,KANK1,KLRC4-KLRK1/KLRK1,LEPR,MALAT1,MAPK11,MB,MCF2L,MDK,MERTK,MFNG,MGAT5,mir-221,MMP14,MMP19,MRAS,MX1,NDRG1,NFATC2,NFATC4,PIK3CD,PLAU,PLCG1,POU5F1,PRKN,PRSS27,PTPRJ,RAPGE…	86
Infectious Diseases	Production of virus	0.0281		-1.47	ANXA6,BST2,IFIH1,MAP1LC3A,MOV10,RSAD2,STAT5B,TMPRSS2,TRIM22	9
Cell-To-Cell Signaling and Interaction,Hematological System Development and Function	Binding of leukocytes	0.0283		1.367	AGER,ANXA1,CERCAM,CSF1,CXCL8,F3,FES,FGF1,GAS6,GDF15,IL15,IL18,IL6R,KLRC4-KLRK1/KLRK1,LGALS9,PLAU,PROC,TLR3,TLR4,ULBP2,VAV1	21
Cancer,Organismal Injury and Abnormalities,Reproductive System Disease	Female genital tract serous carcinoma	0.0283			ABCB1,ALDH1A1,ALDH1A2,ARL4C,B2M,BIK,CDKN1A,CFB,CXCL8,DAB2,DST,DTNA,ENPEP,EPHB2,F3,FBLN1,FOLR1,FZD3,GPX3,HIST1H2BD,IL18,ISG15,KRT20,LAMP3,MALAT1,MSLN,MYLK,NMU,PDZK1IP1,PDZRN3,RAMP1,SLC16A3,SLPI,TGFBR3,TLR4,TSHZ2,TSPAN4,TUBG2,TXNIP,WFDC2,ZEB1	41
Connective Tissue Disorders,Organismal Injury and Abnormalities,Skeletal and Muscular Disorders	Non-traumatic arthropathy	0.0285			ABCB1,ACSL1,ADAM8,ADAMTS13,ADAMTS14,ADAMTS6,AGER,ANXA1,ATP8A1,B2M,BDNF,BGN,BTC,C19orf57,CACNA1H,CACNA2D4,CCDC7,CCR7,CD74,CFB,CHRM3,CSF1,CXCL8,CYP4F3,DNAJC4,EFEMP2,EPOR,FES,GABRA3,HELZ2,HIST1H2AC,HLA-B,HLA-C,HMOX1,HNMT,HYAL4,IL11RA,IL17RC,IL18,IL6R,KRT20,LY6E,MATN3,MAZ,MDK,MMP14,MMP19,MTHFR,OPRL1,PHACTR3,PPM1H,PRDM1,PRDX5,PSMB8,PTPRE,PTPRN2,RARRES2,RORC,SAMD9L,SDC3,SLC1A1,SOCS3,STAT5B,STEAP4,TAP2,…	81
Cellular Compromise	Stress response of tumor cell lines	0.0287		-0.277	CDKN1A,HFE,MAPT,MEIS1,PIK3IP1,VAV1	6
Organismal Injury and Abnormalities,Renal and Urological Disease	Acute kidney injury	0.0287			B2M,EPOR,GGT1,IL18,SLC9A3,TNNC1	6
Lipid Metabolism,Molecular Transport,Small Molecule Biochemistry	Transport of phospholipid	0.0287			ABCA12,ABCA7,ABCB1,ATP8A1,PITPNM1,TMEM30A	6
Cardiovascular System Development and Function,Cell Death and Survival	Cell viability of endothelial cells	0.0287		0.537	BTC,DAB2,FGF1,HMOX1,TLR3,TNFSF10	6
Cancer,Endocrine System Disorders,Organismal Injury and Abnormalities	Small-cell carcinoma	0.0287			APOBR,B2M,CDX2,CHRM3,DDX60L,ENO2,GPER1,HRCT1,KRT20,LAMA2,LURAP1L,MYCL,PAQR6,PDZD7,PTPRE,SHROOM4,SMPD1,TP73,TUBG2	19
Cell Death and Survival	Apoptosis of leukemia cell lines	0.0294		-0.245	B2M,BAD,BCL2L10,BIK,CCND1,CDK5,CDKN1A,HMOX1,IL15,KSR2,LEPR,LGALS9,PIM1,PLCG1,PRF1,SEPT4,SMPD1,SOCS3,STAT5B,TNFAIP3,TNFRSF25,TNFSF10,TNFSF9,TP73,UBA7,USP18,VAV1,VNN1	28
Inflammatory Disease,Neurological Disease,Skeletal and Muscular Disorders	Relapsed multiple sclerosis	0.0296	Increased	2.813	EPSTI1,GABRA3,GRIN3B,IFIT1,ISG15,KRT20,LY6E,MX1,OAS1,OAS3,RORC,RSAD2	12
Cardiovascular Disease,Connective Tissue Disorders,Hematological Disease,Hereditary Disorder,Organismal Injury and Abnormalities	Sickle cell anemia	0.0296			F3,GIPR,GPER1,GRIN3B,HLA-B,MR1,PLCG2,PTPRE,SLC12A4,SLC12A7,SNCAIP	11
Cell Death and Survival	Apoptosis of breast cancer cell lines	0.0297		1.255	B2M,BAD,BCL2L10,BIK,CCND1,CDKN1A,CPEB2,CTGF,CYLD,DAB2,DDIT4,FBLN1,GADD45A,GPER1,HMOX1,IFI16,KANK2,KIFC3,KSR1,MMP14,OAS3,PLCG1,POU5F1,PTK6,SMPD1,TGFBR3,TLR3,TNFRSF25,TNFSF10,TP73	30
Cell-To-Cell Signaling and Interaction	Binding of leukemia cell lines	0.0302		0.133	CSF1,CYTIP,DAB2,FES,FLNA,GDF15,KLRC4-KLRK1/KLRK1,LAT,PLAU,PLCG1,PROS1,SKAP1,ST6GALNAC2,TNFSF9	14
Cellular Development,Cellular Growth and Proliferation,Hematological System Development and Function,Hematopoiesis,Lymphoid Tissue Structure and Development,Tissue Development	Differentiation of macrophages	0.0305	Increased	2.402	AGER,CSF1,FES,IL15,MDK,PRDM1,TLR4	7
Neurological Disease	Chronic fatigue syndrome	0.0308			CXCL8,GABARAPL1,GPT,HLA-B,KRT17,KRT20,MB,TLR3	8
Cellular Development,Cellular Growth and Proliferation	Cell proliferation of breast cancer cell lines	0.0311	Increased	2.477	ANXA1,BAD,BTC,BTG2,CA9,CCND1,CDKN1A,CSF1,CTGF,DAB2,DUSP5,DUSP6,F3,FGF1,FOLR1,FOXC1,GDF15,GPC1,GPER1,INSR,MAP1LC3A,MAPK11,MB,mir-221,MMP14,MRAS,NFATC2,NFATC4,OAS3,PIK3CD,PIK3R3,PIM1,PLAU,POU5F1,PRKN,PTK6,PTPRE,RARRES3,SEMA3B,STAT5B,TIMP2,TNFSF10,TNFSF15,TP73,UTRN,ZEB1	46
Cancer,Organismal Injury and Abnormalities,Reproductive System Disease	Benign prostatic hyperplasia	0.0314			CHRM3,ETV1,PLAU,SRD5A1,TP73	5
Cellular Development	Epithelial-mesenchymal transition of carcinoma cell lines	0.0314		1.095	B2M,CTGF,CUL7,IFIT2,ZEB1	5
Cell Cycle	Arrest in G2/M phase transition of tumor cell lines	0.0314			CCND1,CDKN1A,DCC,GADD45A,PLAU	5
Infectious Diseases	Dengue hemorrhagic fever	0.0314			CXCL8,F3,PROC,PROS1,TNFRSF1B	5
Cell Death and Survival	Apoptosis of neutrophils	0.0314		0.692	ANXA1,CXCL8,LEPR,PIK3CD,TNFSF10	5
Cellular Development,Cellular Growth and Proliferation,Hematological System Development and Function,Lymphoid Tissue Structure and Development	Expansion of T lymphocytes	0.0314		1.529	DLL4,IL15,IL18,LGALS9,TNFSF9	5
Cardiovascular System Development and Function,Cellular Development,Cellular Function and Maintenance,Cellular Growth and Proliferation,Organismal Development,Tissue Development	Development of vascular endothelial cells	0.0314		-0.218	COL18A1,MMP14,PTPRJ,RCAN1,TIMP2	5
Cancer,Organismal Injury and Abnormalities	Endometrioid carcinoma	0.0315			ABCA12,ABCA5,ABCB1,ABCC4,ABCD1,ACSL1,ACSS2,ADAMTSL4,ADCY9,AHNAK2,ALDH8A1,ANKRD24,ANKRD30B,AP1S2,APBB2,APOBR,APOL2,ARG2,ARID3A,ATOH1,ATP10D,ATP8A1,ATP9A,BAIAP3,BBS9,BTBD11,BTBD16,BTBD19,BTN2A2,C19orf57,CAB39L,CACNA1H,CACNG6,CATSPER1,CCDC114,CCDC148,CCDC171,CCDC33,CCDC7,CCDC78,CCND1,CCPG1,CD74,CEP162,CERCAM,CERKL,CES4A,CFHR3,CHRM3,CLGN,COL7A1,CTGF,CTNNA2,CTTNBP2,CUBN,CUL7,CYP4F3,DAB2,DCC,DDX58,DDX6…	276
