# Supplementary material for: Autoimmunity gene IRGM suppresses cGAS‐STING and RIG‐I‐MAVS signaling to control interferon response
Source: EMBO Rep. 2020 Jul 27;21(9):e50051. doi: 10.15252/embr.202050051 (PMC7507369; doi:10.15252/embr.202050051)
Supplement: Supplementary file 5 — Source Data for Expanded View and Appendix [file EMBR-21-e50051-s009.zip]

Archive with 7 entries (6 files):
- EV_and_Appendix_Figure_Source_Data/
- EV_and_Appendix_Figure_Source_Data/Appendix_FigureS1_Source_Data.pdf
- EV_and_Appendix_Figure_Source_Data/EMBOR-2020-50051V4-Figure_EV3_Source_Data-sd.pdf
- EV_and_Appendix_Figure_Source_Data/EMBOR-2020-50051V4-Figure_EV2_Source_Data-sd.pdf
- EV_and_Appendix_Figure_Source_Data/Appendix_FigureS2_Source_Data.pdf
- EV_and_Appendix_Figure_Source_Data/Appendix_FigureS3_Source_Data.pdf
- EV_and_Appendix_Figure_Source_Data/EMBOR-2020-50051V4-Figure_EV4_Source_Data-sd.pdf
